# Supplementary material for: (5-Fluoro-2,6-dioxo-1,2,3,6-tetra­hydro­pyrimidin-1-ido-κN 1)(1,4,8,11-tetra­aza­cyclo­tetra­decane-κ4 N)zinc(II) perchlorate
Source: IUCrdata. 2024 May 21;9(Pt 5):x240431. doi: 10.1107/S2414314624004310 (PMC11151294; doi:10.1107/S2414314624004310)
Supplement: Supplementary file 1 [file x-09-x240431-sup1.cif]

##############################################################################
#                                                                            #
# This CIF contains the data for a data article accepted for                 #
# publication in IUCrData. It conforms to the requirements of                #
# Notes for Authors for IUCrData, and has been                               #
# peer reviewed under the auspices of IUCrData.                              #
#                                                                            #
# Full details of the Crystallographic Information File format               #
# are given in the paper "The Crystallographic Information File (CIF):       #
# a New Standard Archive File for Crystallography" by S. R. Hall, F. H.      #
# Allen and I. D. Brown [Acta Cryst. (1991), A47, 655-685].                  #
#                                                                            #
# The current version of the core CIF dictionary is obtainable from          #
# ftp://ftp.iucr.org/pub/cif_core.dic.                                       #
#                                                                            #
# Software is freely available for graphical display of the structure(s)     #
# in this CIF. For information consult the CIF software page                 #
# http://www.iucr.org/resources/cif/software.                                #
#                                                                            #
# This file may be used for bona fide research purposes within the           #
# scientific community so long as proper attribution is given to the data    # 
# article from which it was obtained.                                        #
#                                                                            #
##############################################################################
data_I
_audit_creation_method
;
Olex2 1.5
(compiled 2024.02.16 svn.r378c4104 for OlexSys, GUI svn.r6928)
;
_journal_date_recd_electronic     2024-04-22
_journal_date_accepted     2024-05-09
_journal_name_full     'IUCrData'
_journal_year     2024
_journal_volume     9
_journal_issue      1
_journal_page_first     0
_journal_page_last     0
_journal_paper_category     HM
_journal_paper_doi     10.1107/S2414314624004310
_journal_coeditor_code     BT4149
_publ_contact_author_name     'Koichi Kato'
_publ_contact_author_address
;
Faculty of Pharmaceutical Sciences, Shonan University of Medical Sciences, 16-48 Kamishinano, Totsuka-ku, Yokohama, Kanagawa 244-0806, Japan
;
_publ_contact_author_email     'kato-k@kinjo-u.ac.jp, h-kurosaki@kinjo-u.ac.jp'
_publ_contact_author_fax     ?
_publ_contact_author_phone     ?
_publ_section_title
;\
(5-Fluoro-2,6-dioxo-1,2,3,6-tetrahydropyrimidin-1-ido-\k<i>N</i>^1^)(1,4,8,11-\
tetraazacyclotetradecane-\k^4^<i>N</i>)zinc(II) perchlorate
;
loop_
    _publ_author_name
    _publ_author_footnote
    _publ_author_address
    'Ichimaru, Yoshimi' .
;
Faculty of Pharmaceutical Sciences, Shonan University of Medical Sciences, 16-48
Kamishinano, Totsuka-ku, Yokohama, Kanagawa 244-0806, Japan
;
    'Kato, Koichi' .
;
Faculty of Pharmaceutical Sciences, Shonan University of Medical Sciences, 16-48
Kamishinano, Totsuka-ku, Yokohama, Kanagawa 244-0806, Japan
;
    'Jin, Wanchun' .
;
College of Pharmacy, Kinjo Gakuin University, 2-1723 Omori, Nagoya 463-8521,
Japan
;
    'Kurihara, Masaaki' .
;
Faculty of Pharmaceutical Sciences, Shonan University of Medical Sciences, 16-48
Kamishinano, Totsuka-ku, Yokohama, Kanagawa 244-0806, Japan
;
    'Kurosaki, Hiromasa' .
;
College of Pharmacy, Kinjo Gakuin University, 2-1723 Omori, Nagoya 463-8521,
Japan
;
_publ_section_synopsis
;
In the structure of the title complex, the zinc(II) ion forms coordination
bonds with the four nitrogen atoms of cyclam as well as with the nitrogen atom
of a deprotonated 5-fluorouracil ion. Cyclam adopts a <i>trans</i>-I type
conformation within this structure. The coordination structure of the zinc(II)
ion is a square pyramid with a distorted base plane formed by the four
nitrogen atoms of the cyclam.
;
_chemical_name_systematic
;\
(5-Fluoro-2,6-dioxo-1,2,3,6-tetrahydropyrimidin-1-ido-\k<i>N</i>^1^)\
(1,4,8,11-tetraazacyclotetradecane-\k^4^<i>N</i>)zinc(II) perchlorate
;
_chemical_name_common     ?
_chemical_formula_moiety     'C14 H26 F N6 O2 Zn +, Cl O4 -'
_chemical_formula_sum     'C14 H26 Cl F N6 O6 Zn'
_chemical_formula_iupac     '[Zn (C4 H2 F N2 O2) (C10 H24 N4)] Cl O4'
_chemical_formula_weight     494.23
_chemical_melting_point     ?
_space_group_crystal_system     monoclinic
_space_group_name_H-M_alt     'P 1 21/c 1'
_space_group_name_Hall     '-P 2ybc'
loop_
    _space_group_symop_operation_xyz
    'x, y, z'
    '-x, y+1/2, -z+1/2'
    '-x, -y, -z'
    'x, -y-1/2, z-1/2'
_cell_length_a     9.8065(2)
_cell_length_b     12.5029(3)
_cell_length_c     16.1592(3)
_cell_angle_alpha     90
_cell_angle_beta     95.599(2)
_cell_angle_gamma     90
_cell_volume     1971.82(7)
_cell_formula_units_Z     4
_cell_measurement_reflns_used     13648
_cell_measurement_theta_min     2.7370
_cell_measurement_theta_max     68.0640
_cell_measurement_temperature     100.0
_exptl_crystal_description     block
_exptl_crystal_colour     colourless
_exptl_crystal_size_max     0.907
_exptl_crystal_size_mid     0.641
_exptl_crystal_size_min     0.551
_exptl_crystal_density_diffrn     1.665
_exptl_crystal_density_meas     ?
_exptl_crystal_density_method     ?
_exptl_crystal_F_000     1024
loop_
    _exptl_crystal_face_index_h
    _exptl_crystal_face_index_k
    _exptl_crystal_face_index_l
    _exptl_crystal_face_perp_dist
    5 -4 0 0.2567
    3 -6 -5 0.2851
    -4 -1 -7 0.4292
    -5 5 1 0.3566
    0 6 8 0.2642
    0 -3 10 0.3668
    4 6 -4 0.2914
    3 5 -6 0.3055
    -5 -5 1 0.2511
    -3 -7 1 0.2183
    0 -6 7 0.2889
    4 4 5 0.3416
    0 7 -6 0.3891
    3 7 0 0.3160
    1 -8 -1 0.2132
    2 -7 1 0.2331
    -3 6 -3 0.4073
    1 7 4 0.2918
    2 -7 -4 0.2519
    -1 7 5 0.3024
    -5 5 -1 0.3723
    3 -4 -8 0.3304
    6 -2 -1 0.3059
    -6 1 0 0.3848
    -5 3 5 0.4128
    -3 4 8 0.3733
    4 0 -9 0.3519
    6 2 -4 0.3217
    -4 -1 8 0.3985
    4 4 -7 0.3213
    0 -8 1 0.2067
_exptl_absorpt_coefficient_mu     3.482
_exptl_absorpt_correction_type     multi-scan
_exptl_absorpt_process_details
;
(CrysAlisPro; Rigaku OD, 2022)
;
_exptl_absorpt_correction_T_min     0.46513
_exptl_absorpt_correction_T_max     1.00000
_diffrn_ambient_temperature     100.00
_diffrn_source     'microfocus sealed X-ray tube'
_diffrn_radiation_type     CuK\a
_diffrn_radiation_wavelength     1.54184
_diffrn_radiation_monochromator     'multi-layer mirror optics'
_diffrn_measurement_device_type     'Rigaku XtaLAB Synergy-i'
_diffrn_measurement_device     'four-circle diffractometer'
_diffrn_measurement_method     '\w scans'
_diffrn_detector     'Rigaku HyPix-3000 area detector'
_diffrn_detector_area_resol_mean     10.0
_diffrn_reflns_number     17193
_diffrn_reflns_av_R_equivalents     0.0924
_diffrn_reflns_av_unetI/netI     0.0425
_diffrn_reflns_theta_min     4.479
_diffrn_reflns_theta_max     68.191
_diffrn_reflns_theta_full     67.684
_diffrn_measured_fraction_theta_max     0.996
_diffrn_measured_fraction_theta_full     1.000
_diffrn_reflns_limit_h_min     -11
_diffrn_reflns_limit_h_max     11
_diffrn_reflns_limit_k_min     -14
_diffrn_reflns_limit_k_max     14
_diffrn_reflns_limit_l_min     -19
_diffrn_reflns_limit_l_max     19
_diffrn_radiation_probe     x-ray
_refine_special_details
;
 All hydrogen atoms were located by a geometrical calculation, and
were not refined.
;
_reflns_number_total     3587
_reflns_number_gt     3489
_reflns_threshold_expression     'I > 2\s(I)'
_refine_ls_structure_factor_coef     Fsqd
_refine_ls_matrix_type     full
_refine_ls_R_factor_all     0.0645
_refine_ls_R_factor_gt     0.0635
_refine_ls_wR_factor_gt     0.1773
_refine_ls_wR_factor_ref     0.1785
_refine_ls_goodness_of_fit_ref     1.106
_refine_ls_restrained_S_all     1.106
_refine_ls_number_reflns     3587
_refine_ls_number_parameters     262
_refine_ls_number_restraints     0
_refine_ls_hydrogen_treatment     constr
_refine_ls_weighting_scheme     calc
_refine_ls_weighting_details
              'w=1/[\s^2^(Fo^2^)+(0.1099P)^2^+4.5604P] where P=(Fo^2^+2Fc^2^)/3'
_atom_sites_solution_hydrogens     geom
_atom_sites_solution_primary     dual
_atom_sites_solution_secondary     ?
_refine_ls_shift/su_max     0.002
_refine_ls_shift/su_mean     0.000
_refine_diff_density_max     1.602
_refine_diff_density_min     -1.364
_refine_ls_extinction_method     none
_refine_ls_extinction_coef     .
loop_
    _atom_type_symbol
    _atom_type_description
    _atom_type_scat_dispersion_real
    _atom_type_scat_dispersion_imag
    _atom_type_scat_source
    'C' 'C' 0.0181 0.0091
                         'International Tables Vol C Tables 4.2.6.8 and 6.1.1.4'
    'H' 'H' 0.0000 0.0000
                         'International Tables Vol C Tables 4.2.6.8 and 6.1.1.4'
    'Cl' 'Cl' 0.3639 0.7018
                         'International Tables Vol C Tables 4.2.6.8 and 6.1.1.4'
    'F' 'F' 0.0727 0.0534
                         'International Tables Vol C Tables 4.2.6.8 and 6.1.1.4'
    'N' 'N' 0.0311 0.0180
                         'International Tables Vol C Tables 4.2.6.8 and 6.1.1.4'
    'O' 'O' 0.0492 0.0322
                         'International Tables Vol C Tables 4.2.6.8 and 6.1.1.4'
    'Zn' 'Zn' -1.5491 0.6778
                         'International Tables Vol C Tables 4.2.6.8 and 6.1.1.4'
_computing_data_collection
;
CrysAlisPro 1.171.41.123a (Rigaku OD, 2022)
;
_computing_cell_refinement
;
CrysAlisPro 1.171.41.123a (Rigaku OD, 2022)
;
_computing_data_reduction
;
CrysAlisPro 1.171.41.123a (Rigaku OD, 2022)
;
_computing_structure_solution
;
<i>SHELXT2018/2</i> (Sheldrick, 2015a)
;
_computing_structure_refinement
;
<i>SHELXL2019/3</i> (Sheldrick, 2015b)
;
_computing_molecular_graphics
;
Olex2 1.5 (Dolomanov <i>et al.</i>,  2009)
;
_computing_publication_material
;
Olex2 1.5 (Dolomanov <i>et al.</i>,  2009)
;
loop_
    _atom_site_type_symbol
    _atom_site_label
    _atom_site_fract_x
    _atom_site_fract_y
    _atom_site_fract_z
    _atom_site_U_iso_or_equiv
    _atom_site_adp_type
    _atom_site_calc_flag
    _atom_site_occupancy
    _atom_site_disorder_assembly
    _atom_site_disorder_group
    Zn Zn1 0.29929(5) 0.24605(3) 0.66114(3) 0.0114(2) Uani d 1 . .
    Cl Cl1 0.20118(9) 0.70678(7) 0.71977(6) 0.0210(3) Uani d 1 . .
    F F1 0.7396(2) 0.1048(2) 0.52427(16) 0.0335(6) Uani d 1 . .
    O O2 0.4045(3) 0.4332(2) 0.56678(17) 0.0222(6) Uani d 1 . .
    O O1 0.5241(3) 0.0863(2) 0.62077(19) 0.0260(6) Uani d 1 . .
    N N5 0.4640(3) 0.2604(2) 0.5961(2) 0.0137(7) Uani d 1 . .
    O O5 0.2791(3) 0.6245(2) 0.6828(2) 0.0318(7) Uani d 1 . .
    N N6 0.5912(3) 0.3668(3) 0.51134(19) 0.0185(7) Uani d 1 . .
    H H6 0.606066 0.429211 0.488664 0.022 Uiso calc 1 . .
    O O3 0.1333(4) 0.6626(3) 0.7866(2) 0.0404(8) Uani d 1 . .
    N N3 0.2281(3) 0.3864(2) 0.7091(2) 0.0188(7) Uani d 1 . .
    H H3 0.280721 0.445380 0.685020 0.023 Uiso calc 1 . .
    N N2 0.1593(4) 0.2636(3) 0.5461(2) 0.0225(8) Uani d 1 . .
    H H2 0.210131 0.305494 0.506244 0.027 Uiso calc 1 . .
    N N4 0.3982(3) 0.2264(3) 0.7856(2) 0.0226(7) Uani d 1 . .
    H H4 0.494546 0.202495 0.781057 0.027 Uiso calc 1 . .
    O O6 0.2940(3) 0.7882(2) 0.7519(2) 0.0373(8) Uani d 1 . .
    O O4 0.1026(4) 0.7510(3) 0.6582(3) 0.0483(11) Uani d 1 . .
    N N1 0.2305(3) 0.0887(3) 0.6509(2) 0.0257(8) Uani d 1 . .
    H H1 0.308861 0.047100 0.631959 0.031 Uiso calc 1 . .
    C C11 0.5473(4) 0.1728(3) 0.5874(2) 0.0185(8) Uani d 1 . .
    C C14 0.4839(4) 0.3561(3) 0.5584(2) 0.0160(7) Uani d 1 . .
    C C12 0.6572(4) 0.1887(3) 0.5358(3) 0.0226(8) Uani d 1 . .
    C C13 0.6767(4) 0.2824(4) 0.4984(2) 0.0206(8) Uani d 1 . .
    H H13 0.748516 0.290368 0.463452 0.025 Uiso calc 1 . .
    C C6 0.2659(4) 0.3903(3) 0.8005(3) 0.0266(9) Uani d 1 . .
    H H6A 0.194817 0.353807 0.829715 0.032 Uiso calc 1 . .
    H H6B 0.271740 0.465610 0.819480 0.032 Uiso calc 1 . .
    C C7 0.4033(4) 0.3354(4) 0.8208(3) 0.0294(10) Uani d 1 . .
    H H7A 0.476186 0.377144 0.797392 0.035 Uiso calc 1 . .
    H H7B 0.425105 0.331652 0.881891 0.035 Uiso calc 1 . .
    C C3 0.0264(4) 0.3177(4) 0.5502(3) 0.0283(10) Uani d 1 . .
    H H3A -0.035405 0.270211 0.578256 0.034 Uiso calc 1 . .
    H H3B -0.016100 0.330925 0.492978 0.034 Uiso calc 1 . .
    C C5 0.0810(4) 0.4135(3) 0.6891(3) 0.0261(9) Uani d 1 . .
    H H5A 0.061496 0.482004 0.716349 0.031 Uiso calc 1 . .
    H H5B 0.024268 0.357396 0.712116 0.031 Uiso calc 1 . .
    C C2 0.1450(4) 0.1550(4) 0.5130(3) 0.0311(10) Uani d 1 . .
    H H2A 0.229626 0.133955 0.488375 0.037 Uiso calc 1 . .
    H H2B 0.067678 0.151948 0.468791 0.037 Uiso calc 1 . .
    C C8 0.3328(5) 0.1478(4) 0.8374(3) 0.0315(10) Uani d 1 . .
    H H8A 0.243074 0.176396 0.850267 0.038 Uiso calc 1 . .
    H H8B 0.390688 0.138891 0.890634 0.038 Uiso calc 1 . .
    C C1 0.1190(4) 0.0788(4) 0.5827(3) 0.0310(10) Uani d 1 . .
    H H1A 0.030078 0.095803 0.603804 0.037 Uiso calc 1 . .
    H H1B 0.114871 0.004402 0.561604 0.037 Uiso calc 1 . .
    C C4 0.0412(4) 0.4232(4) 0.5966(3) 0.0313(10) Uani d 1 . .
    H H4A 0.111204 0.466879 0.572068 0.038 Uiso calc 1 . .
    H H4B -0.046910 0.462195 0.587902 0.038 Uiso calc 1 . .
    C C10 0.1970(5) 0.0352(3) 0.7273(3) 0.0311(10) Uani d 1 . .
    H H10A 0.174303 -0.040501 0.714531 0.037 Uiso calc 1 . .
    H H10B 0.114558 0.069387 0.746486 0.037 Uiso calc 1 . .
    C C9 0.3108(5) 0.0393(4) 0.7964(3) 0.0370(11) Uani d 1 . .
    H H9A 0.396983 0.017282 0.774066 0.044 Uiso calc 1 . .
    H H9B 0.291247 -0.013409 0.839419 0.044 Uiso calc 1 . .
loop_
    _atom_site_aniso_label
    _atom_site_aniso_U_11
    _atom_site_aniso_U_22
    _atom_site_aniso_U_33
    _atom_site_aniso_U_12
    _atom_site_aniso_U_13
    _atom_site_aniso_U_23
    Zn1 0.0045(3) 0.0164(3) 0.0130(3) -0.00001(15) -0.0012(2) 0.00062(16)
    Cl1 0.0161(5) 0.0239(5) 0.0228(5) -0.0025(3) 0.0017(4) -0.0047(3)
    F1 0.0190(12) 0.0423(15) 0.0409(15) 0.0160(11) 0.0114(11) 0.0067(12)
    O2 0.0159(13) 0.0226(13) 0.0293(15) 0.0014(11) 0.0087(11) 0.0055(11)
    O1 0.0149(13) 0.0264(14) 0.0370(16) 0.0072(11) 0.0043(12) 0.0098(12)
    N5 0.0052(14) 0.0212(16) 0.0141(16) 0.0008(11) -0.0025(12) 0.0044(11)
    O5 0.0373(17) 0.0244(15) 0.0364(17) 0.0027(13) 0.0177(14) -0.0023(13)
    N6 0.0085(14) 0.0293(17) 0.0175(16) -0.0018(12) -0.0002(12) 0.0070(13)
    O3 0.046(2) 0.0431(19) 0.0362(18) -0.0070(16) 0.0235(16) -0.0082(15)
    N3 0.0142(15) 0.0187(15) 0.0235(17) -0.0018(12) 0.0027(12) 0.0001(13)
    N2 0.0134(17) 0.039(2) 0.0148(17) -0.0011(14) -0.0029(13) 0.0009(14)
    N4 0.0096(16) 0.0353(18) 0.0227(18) 0.0010(14) 0.0001(13) 0.0054(15)
    O6 0.0218(16) 0.0215(15) 0.067(2) -0.0057(13) -0.0039(15) -0.0077(15)
    O4 0.035(2) 0.077(3) 0.032(2) 0.0136(17) -0.0048(17) -0.0084(16)
    N1 0.0142(16) 0.0202(16) 0.044(2) -0.0012(13) 0.0062(14) -0.0012(15)
    C11 0.0074(16) 0.030(2) 0.0176(18) 0.0036(15) -0.0030(14) 0.0009(15)
    C14 0.0086(16) 0.0249(18) 0.0137(17) -0.0042(14) -0.0033(13) 0.0017(14)
    C12 0.0103(17) 0.032(2) 0.025(2) 0.0058(16) -0.0006(15) 0.0011(17)
    C13 0.0057(17) 0.038(2) 0.0181(19) 0.0009(16) -0.0005(14) 0.0044(17)
    C6 0.024(2) 0.027(2) 0.029(2) -0.0044(17) 0.0063(17) -0.0105(17)
    C7 0.019(2) 0.048(3) 0.020(2) -0.0122(19) -0.0057(16) -0.0106(19)
    C3 0.0088(17) 0.050(3) 0.025(2) 0.0003(18) -0.0067(15) 0.0113(19)
    C5 0.0123(18) 0.0234(19) 0.044(2) 0.0036(15) 0.0084(17) -0.0005(18)
    C2 0.0163(19) 0.055(3) 0.021(2) -0.0066(19) -0.0030(16) -0.012(2)
    C8 0.029(2) 0.052(3) 0.0137(19) 0.005(2) -0.0008(16) 0.0146(19)
    C1 0.020(2) 0.030(2) 0.044(3) -0.0044(17) 0.0064(18) -0.0156(19)
    C4 0.0132(19) 0.032(2) 0.048(3) 0.0081(17) 0.0009(18) 0.013(2)
    C10 0.025(2) 0.0191(19) 0.051(3) -0.0006(16) 0.012(2) 0.0098(18)
    C9 0.034(2) 0.032(2) 0.049(3) 0.0103(19) 0.018(2) 0.020(2)
_geom_special_details
;
 All esds (except the esd in the dihedral angle between two l.s. planes)
 are estimated using the full covariance matrix.  The cell esds are taken
 into account individually in the estimation of esds in distances, angles
 and torsion angles; correlations between esds in cell parameters are only
 used when they are defined by crystal symmetry.  An approximate (isotropic)
 treatment of cell esds is used for estimating esds involving l.s. planes.
;
loop_
    _geom_bond_atom_site_label_1
    _geom_bond_atom_site_label_2
    _geom_bond_site_symmetry_2
    _geom_bond_distance
    _geom_bond_publ_flag
    Zn1 N5 . 2.019(3) ?
    Zn1 N3 . 2.067(3) ?
    Zn1 N2 . 2.211(3) ?
    Zn1 N4 . 2.159(4) ?
    Zn1 N1 . 2.082(3) ?
    Cl1 O5 . 1.445(3) ?
    Cl1 O3 . 1.433(3) ?
    Cl1 O6 . 1.429(3) ?
    Cl1 O4 . 1.429(4) ?
    F1 C12 . 1.348(5) ?
    O2 C14 . 1.255(5) ?
    O1 C11 . 1.240(5) ?
    N5 C11 . 1.381(5) ?
    N5 C14 . 1.365(5) ?
    N6 H6 . 0.8800 ?
    N6 C14 . 1.363(5) ?
    N6 C13 . 1.377(5) ?
    N3 H3 . 1.0000 ?
    N3 C6 . 1.489(5) ?
    N3 C5 . 1.486(5) ?
    N2 H2 . 1.0000 ?
    N2 C3 . 1.476(5) ?
    N2 C2 . 1.462(6) ?
    N4 H4 . 1.0000 ?
    N4 C7 . 1.476(6) ?
    N4 C8 . 1.478(6) ?
    N1 H1 . 1.0000 ?
    N1 C1 . 1.479(6) ?
    N1 C10 . 1.469(6) ?
    C11 C12 . 1.438(5) ?
    C12 C13 . 1.340(6) ?
    C13 H13 . 0.9500 ?
    C6 H6A . 0.9900 ?
    C6 H6B . 0.9900 ?
    C6 C7 . 1.520(6) ?
    C7 H7A . 0.9900 ?
    C7 H7B . 0.9900 ?
    C3 H3A . 0.9900 ?
    C3 H3B . 0.9900 ?
    C3 C4 . 1.517(7) ?
    C5 H5A . 0.9900 ?
    C5 H5B . 0.9900 ?
    C5 C4 . 1.513(7) ?
    C2 H2A . 0.9900 ?
    C2 H2B . 0.9900 ?
    C2 C1 . 1.517(7) ?
    C8 H8A . 0.9900 ?
    C8 H8B . 0.9900 ?
    C8 C9 . 1.516(7) ?
    C1 H1A . 0.9900 ?
    C1 H1B . 0.9900 ?
    C4 H4A . 0.9900 ?
    C4 H4B . 0.9900 ?
    C10 H10A . 0.9900 ?
    C10 H10B . 0.9900 ?
    C10 C9 . 1.501(7) ?
    C9 H9A . 0.9900 ?
    C9 H9B . 0.9900 ?
loop_
    _geom_angle_atom_site_label_1
    _geom_angle_atom_site_label_2
    _geom_angle_atom_site_label_3
    _geom_angle_site_symmetry_1
    _geom_angle_site_symmetry_3
    _geom_angle
    _geom_angle_publ_flag
    N5 Zn1 N3 . . 115.88(13) ?
    N5 Zn1 N2 . . 90.91(13) ?
    N5 Zn1 N4 . . 100.68(13) ?
    N5 Zn1 N1 . . 108.17(13) ?
    N3 Zn1 N2 . . 91.50(13) ?
    N3 Zn1 N4 . . 83.40(14) ?
    N3 Zn1 N1 . . 135.54(13) ?
    N4 Zn1 N2 . . 168.41(14) ?
    N1 Zn1 N2 . . 81.80(14) ?
    N1 Zn1 N4 . . 94.55(15) ?
    O3 Cl1 O5 . . 109.9(2) ?
    O6 Cl1 O5 . . 108.3(2) ?
    O6 Cl1 O3 . . 109.1(2) ?
    O6 Cl1 O4 . . 109.9(2) ?
    O4 Cl1 O5 . . 109.6(2) ?
    O4 Cl1 O3 . . 110.0(2) ?
    C11 N5 Zn1 . . 119.6(2) ?
    C14 N5 Zn1 . . 117.8(2) ?
    C14 N5 C11 . . 122.5(3) ?
    C14 N6 H6 . . 119.2 ?
    C14 N6 C13 . . 121.6(3) ?
    C13 N6 H6 . . 119.2 ?
    Zn1 N3 H3 . . 105.9 ?
    C6 N3 Zn1 . . 109.8(2) ?
    C6 N3 H3 . . 105.9 ?
    C5 N3 Zn1 . . 117.9(2) ?
    C5 N3 H3 . . 105.9 ?
    C5 N3 C6 . . 110.5(3) ?
    Zn1 N2 H2 . . 106.6 ?
    C3 N2 Zn1 . . 119.1(3) ?
    C3 N2 H2 . . 106.6 ?
    C2 N2 Zn1 . . 104.2(3) ?
    C2 N2 H2 . . 106.6 ?
    C2 N2 C3 . . 112.9(3) ?
    Zn1 N4 H4 . . 107.9 ?
    C7 N4 Zn1 . . 104.5(3) ?
    C7 N4 H4 . . 107.9 ?
    C7 N4 C8 . . 113.3(3) ?
    C8 N4 Zn1 . . 115.0(3) ?
    C8 N4 H4 . . 107.9 ?
    Zn1 N1 H1 . . 105.2 ?
    C1 N1 Zn1 . . 110.4(3) ?
    C1 N1 H1 . . 105.2 ?
    C10 N1 Zn1 . . 117.4(3) ?
    C10 N1 H1 . . 105.2 ?
    C10 N1 C1 . . 112.2(3) ?
    O1 C11 N5 . . 120.7(3) ?
    O1 C11 C12 . . 123.6(4) ?
    N5 C11 C12 . . 115.7(4) ?
    O2 C14 N5 . . 120.5(3) ?
    O2 C14 N6 . . 120.3(3) ?
    N6 C14 N5 . . 119.1(3) ?
    F1 C12 C11 . . 117.7(4) ?
    C13 C12 F1 . . 120.2(4) ?
    C13 C12 C11 . . 122.0(4) ?
    N6 C13 H13 . . 120.5 ?
    C12 C13 N6 . . 119.0(4) ?
    C12 C13 H13 . . 120.5 ?
    N3 C6 H6A . . 109.8 ?
    N3 C6 H6B . . 109.8 ?
    N3 C6 C7 . . 109.2(3) ?
    H6A C6 H6B . . 108.3 ?
    C7 C6 H6A . . 109.8 ?
    C7 C6 H6B . . 109.8 ?
    N4 C7 C6 . . 109.8(3) ?
    N4 C7 H7A . . 109.7 ?
    N4 C7 H7B . . 109.7 ?
    C6 C7 H7A . . 109.7 ?
    C6 C7 H7B . . 109.7 ?
    H7A C7 H7B . . 108.2 ?
    N2 C3 H3A . . 109.2 ?
    N2 C3 H3B . . 109.2 ?
    N2 C3 C4 . . 112.2(3) ?
    H3A C3 H3B . . 107.9 ?
    C4 C3 H3A . . 109.2 ?
    C4 C3 H3B . . 109.2 ?
    N3 C5 H5A . . 109.1 ?
    N3 C5 H5B . . 109.1 ?
    N3 C5 C4 . . 112.6(3) ?
    H5A C5 H5B . . 107.8 ?
    C4 C5 H5A . . 109.1 ?
    C4 C5 H5B . . 109.1 ?
    N2 C2 H2A . . 109.8 ?
    N2 C2 H2B . . 109.8 ?
    N2 C2 C1 . . 109.2(3) ?
    H2A C2 H2B . . 108.3 ?
    C1 C2 H2A . . 109.8 ?
    C1 C2 H2B . . 109.8 ?
    N4 C8 H8A . . 108.9 ?
    N4 C8 H8B . . 108.9 ?
    N4 C8 C9 . . 113.5(4) ?
    H8A C8 H8B . . 107.7 ?
    C9 C8 H8A . . 108.9 ?
    C9 C8 H8B . . 108.9 ?
    N1 C1 C2 . . 109.6(3) ?
    N1 C1 H1A . . 109.7 ?
    N1 C1 H1B . . 109.7 ?
    C2 C1 H1A . . 109.7 ?
    C2 C1 H1B . . 109.7 ?
    H1A C1 H1B . . 108.2 ?
    C3 C4 H4A . . 108.5 ?
    C3 C4 H4B . . 108.5 ?
    C5 C4 C3 . . 115.0(4) ?
    C5 C4 H4A . . 108.5 ?
    C5 C4 H4B . . 108.5 ?
    H4A C4 H4B . . 107.5 ?
    N1 C10 H10A . . 108.9 ?
    N1 C10 H10B . . 108.9 ?
    N1 C10 C9 . . 113.5(4) ?
    H10A C10 H10B . . 107.7 ?
    C9 C10 H10A . . 108.9 ?
    C9 C10 H10B . . 108.9 ?
    C8 C9 H9A . . 108.6 ?
    C8 C9 H9B . . 108.6 ?
    C10 C9 C8 . . 114.8(4) ?
    C10 C9 H9A . . 108.6 ?
    C10 C9 H9B . . 108.6 ?
    H9A C9 H9B . . 107.6 ?
loop_
    _geom_torsion_atom_site_label_1
    _geom_torsion_atom_site_label_2
    _geom_torsion_atom_site_label_3
    _geom_torsion_atom_site_label_4
    _geom_torsion_site_symmetry_1
    _geom_torsion_site_symmetry_2
    _geom_torsion_site_symmetry_3
    _geom_torsion_site_symmetry_4
    _geom_torsion
    _geom_torsion_publ_flag
    Zn1 N5 C11 O1 . . . . -1.8(5) ?
    Zn1 N5 C11 C12 . . . . 176.4(3) ?
    Zn1 N5 C14 O2 . . . . 2.3(5) ?
    Zn1 N5 C14 N6 . . . . -177.4(2) ?
    Zn1 N3 C6 C7 . . . . 33.7(4) ?
    Zn1 N3 C5 C4 . . . . -59.2(4) ?
    Zn1 N2 C3 C4 . . . . 48.6(4) ?
    Zn1 N2 C2 C1 . . . . 46.3(4) ?
    Zn1 N4 C7 C6 . . . . 44.9(4) ?
    Zn1 N4 C8 C9 . . . . 52.6(4) ?
    Zn1 N1 C1 C2 . . . . 34.4(4) ?
    Zn1 N1 C10 C9 . . . . -53.3(4) ?
    F1 C12 C13 N6 . . . . -180.0(3) ?
    O1 C11 C12 F1 . . . . -0.6(6) ?
    O1 C11 C12 C13 . . . . 177.7(4) ?
    N5 C11 C12 F1 . . . . -178.7(3) ?
    N5 C11 C12 C13 . . . . -0.4(6) ?
    N3 C6 C7 N4 . . . . -54.1(4) ?
    N3 C5 C4 C3 . . . . 75.5(4) ?
    N2 C3 C4 C5 . . . . -69.3(5) ?
    N2 C2 C1 N1 . . . . -55.9(4) ?
    N4 C8 C9 C10 . . . . -73.7(5) ?
    N1 C10 C9 C8 . . . . 73.2(5) ?
    C11 N5 C14 O2 . . . . 178.8(3) ?
    C11 N5 C14 N6 . . . . -1.0(5) ?
    C11 C12 C13 N6 . . . . 1.7(6) ?
    C14 N5 C11 O1 . . . . -178.2(3) ?
    C14 N5 C11 C12 . . . . 0.0(5) ?
    C14 N6 C13 C12 . . . . -2.8(6) ?
    C13 N6 C14 O2 . . . . -177.4(3) ?
    C13 N6 C14 N5 . . . . 2.4(5) ?
    C6 N3 C5 C4 . . . . 173.4(3) ?
    C7 N4 C8 C9 . . . . 172.6(4) ?
    C3 N2 C2 C1 . . . . -84.4(4) ?
    C5 N3 C6 C7 . . . . 165.5(3) ?
    C2 N2 C3 C4 . . . . 171.2(4) ?
    C8 N4 C7 C6 . . . . -80.9(4) ?
    C1 N1 C10 C9 . . . . 177.2(4) ?
    C10 N1 C1 C2 . . . . 167.4(3) ?
loop_
    _geom_hbond_atom_site_label_D
    _geom_hbond_atom_site_label_H
    _geom_hbond_atom_site_label_A
    _geom_hbond_site_symmetry_A
    _geom_hbond_distance_DH
    _geom_hbond_distance_HA
    _geom_hbond_distance_DA
    _geom_hbond_angle_DHA
    _geom_hbond_publ_flag
    N6 H6 O2 3_666 0.88 1.94 2.803(4) 167.4 yes
    N1 H1 O1 . 1.00 2.19 2.966(4) 133.2 yes
    N3 H3 O2 . 1.00 2.37 3.066(4) 126.3 yes
    N3 H3 O5 . 1.00 2.24 3.055(4) 137.8 yes
    N4 H4 O5 2_646 1.00 2.44 3.403(5) 160.8 yes
    N4 H4 O6 2_646 1.00 2.44 3.229(5) 135.5 yes
_shelx_space_group_comment
;
The symmetry employed for this shelxl refinement is uniquely defined
by the following loop, which should always be used as a source of
symmetry information in preference to the above space-group names.
They are only intended as comments.
;
_shelx_estimated_absorpt_T_min     0.144
_shelx_estimated_absorpt_T_max     0.250
_shelx_hkl_file
;
   0   0  -1    0.74    0.21
   0   0   1    0.37    0.10
   0   0   1    0.61    0.12
   0   0   1    0.49    0.11
   0   0   1    0.27    0.13
   0   0   2 1854.13   24.75
   0   0   2 1589.20   24.57
   0   0   2 1856.66   25.76
   0   0   2 1478.16   24.49
   0   0   3    1.26    0.30
   0   0   3    0.24    0.19
   0   0   3    1.23    0.43
   0   0   4  397.71    9.70
   0   0  -4  556.94    8.84
   0   0   4  424.91    8.47
   0   0   4  544.01   10.40
   0   0   4  373.10    8.24
   0   0   5    0.19    0.37
   0   0   5    0.73    0.36
   0   0   6 1235.40   24.81
   0   0   6 1272.23   22.30
   0   0   7    2.06    0.88
   0   0   7    1.61    0.59
   0   0   8  506.17   15.23
   0   0   8  638.73   13.75
   0   0   9    0.53    0.69
   0   0   9    1.03    0.57
   0   0  10    5.70    0.93
   0   0  10    6.69    1.05
   0   0  10    4.49    1.58
   0   0  10    5.91    1.71
   0   0  10    5.13    1.38
   0   0 -10    7.65    1.78
   0   0  11    0.48    0.36
   0   0  11    0.17    0.34
   0   0  11   -0.15    0.74
   0   0  11    0.42    0.79
   0   0 -11   -0.11    0.50
   0   0  11    0.99    0.84
   0   0  11    1.31    0.94
   0   0  12  146.66    5.51
   0   0  12  115.73    8.58
   0   0  12  115.39    8.44
   0   0  12  144.39    8.15
   0   0 -12  104.30    7.12
   0   0  12  112.80    7.33
   0   0  13    0.28    0.44
   0   0  13    3.28    1.69
   0   0  13    1.03    1.27
   0   0 -13    0.40    0.72
   0   0  13    1.08    1.14
   0   0  13    1.61    1.27
   0   0  14   85.59    7.85
   0   0  14   89.42    7.38
   0   0  15   -0.07    0.49
   0   0  15    0.56    1.00
   0   0  15    0.32    1.13
   0   0  16  473.28   19.17
   0   0  16  510.96   13.69
   0   0  17   -0.18    1.16
   0   0  17    4.86    1.97
   0   0  18  441.54   16.96
   0   0  18  456.58   16.63
   0   0  19    1.98    1.29
   0  -1   0    0.27    0.15
   0  -1   0    0.26    0.13
   0   1   0    0.52    0.14
   0   1  -1    5.93    0.44
   0   1  -1    6.98    0.48
   0   1   1    5.28    0.36
   0  -1   1    4.79    0.41
   0  -1   1    8.58    0.77
   0  -1  -1    6.16    0.43
   0   1   1   12.08    0.79
   0  -1   1    8.21    0.53
   0   1   1   15.20    0.70
   0   1   2 3392.65   44.82
   0  -1   2 2950.13   44.55
   0   1   2 3479.16   44.72
   0  -1   2 2625.22   43.89
   0   1  -2 2771.34   43.55
   0  -1   2 3290.41   44.27
   0   1   2 2765.62   43.16
   0   1   2 3656.11   45.82
   0   1  -2 3293.05   45.23
   0  -1  -2 3036.41   43.85
   0  -1   2 3316.38   45.48
   0  -1   2 2831.32   43.30
   0  -1  -2 3051.06   45.21
   0   1  -2 3209.11   44.42
   0   1  -3   15.65    1.15
   0  -1  -3   19.98    1.41
   0   1   3   11.81    0.83
   0  -1   3   10.89    0.88
   0  -1   3   14.02    1.00
   0   1   3   15.19    0.64
   0   1   3   18.31    1.44
   0  -1   3   19.82    1.56
   0   1  -3   18.23    1.28
   0  -1  -3   12.47    0.69
   0  -1   3   12.31    1.15
   0   1   3   12.97    1.17
   0   1   3   15.87    1.22
   0   1   4 3022.13   45.03
   0  -1   4 2726.61   44.61
   0   1  -4 2850.99   43.77
   0  -1  -4 2641.55   43.73
   0   1   4 2558.16   42.54
   0  -1   4 2640.87   42.96
   0   1   4 3271.53   44.97
   0  -1   4 3214.95   43.62
   0  -1   4 2868.62   42.47
   0   1  -4 3168.12   44.15
   0  -1   4 2947.61   45.29
   0   1  -5  124.94    4.37
   0  -1  -5  125.00    4.30
   0   1   5  121.56    4.38
   0   1   5  114.05    4.77
   0  -1   5  102.46    4.58
   0  -1   5  127.93    5.13
   0  -1   5  113.26    3.99
   0   1   5  114.56    3.72
   0  -1   6    4.98    1.13
   0   1   6    5.26    1.16
   0  -1   6    6.03    0.95
   0   1   6    5.64    0.85
   0   1  -7  406.80   10.68
   0  -1   7  367.56   11.56
   0   1   7  382.13   11.71
   0  -1   7  408.51   10.00
   0   1   7  425.68    9.82
   0   1  -8  920.98   20.38
   0   1   8  933.71   22.10
   0  -1   8  847.49   21.56
   0  -1   8 1115.76   23.34
   0  -1   8 1093.25   20.17
   0  -1   9   35.46    3.85
   0   1   9   43.60    4.18
   0   1  -9   44.41    3.66
   0  -1  10  166.99    7.56
   0   1  10  135.35    6.88
   0   1 -10  119.93    6.62
   0  -1  10  127.43    6.73
   0   1  10  155.08    7.34
   0   1  10  141.02    7.71
   0  -1  10  142.72    8.39
   0   1  10  137.85    8.26
   0   1  10  150.47    8.55
   0  -1  10  158.89    8.57
   0   1  10  119.14    4.49
   0  -1  10  128.40    5.01
   0   1  11   12.46    2.33
   0  -1  11   18.24    2.78
   0  -1  11   13.62    2.43
   0   1 -11   11.87    2.24
   0   1  11   13.29    2.40
   0  -1  11   13.63    2.83
   0  -1  11   18.37    3.13
   0   1  11   15.85    3.02
   0   1  11   12.47    2.87
   0   1  11   14.03    1.53
   0  -1  11   14.08    1.68
   0  -1  11   22.12    2.84
   0  -1  12    3.11    0.84
   0  -1  12    0.80    0.54
   0   1  12    0.66    0.53
   0  -1  12    1.19    1.13
   0   1  12    1.45    1.30
   0   1  12    5.27    1.89
   0  -1  12    5.87    2.03
   0  -1  12    6.75    2.00
   0  -1 -12    0.13    0.69
   0   1 -12    1.44    0.99
   0  -1  12    5.84    2.01
   0   1  12    1.42    1.12
   0   1  12    9.36    2.29
   0  -1  13    2.40    0.82
   0   1  13    2.15    0.81
   0  -1  13    3.08    0.94
   0   1  13    4.81    2.06
   0  -1  13    3.46    1.86
   0  -1  13    5.24    2.06
   0   1  13    3.90    1.84
   0   1 -13    1.53    1.02
   0  -1 -13    1.73    1.13
   0  -1  13    6.76    2.08
   0   1  13    7.18    2.18
   0   1  13    3.24    1.58
   0   1  14  173.11    6.96
   0  -1  14  176.16    6.82
   0   1  14  150.45   10.51
   0  -1  14  173.72   10.87
   0   1  14  152.90    9.62
   0  -1  14  178.59   10.26
   0  -1  15   18.05    2.19
   0   1  15   16.96    2.21
   0  -1  15   18.26    3.63
   0   1  15   22.61    4.21
   0   1  15   19.59    3.69
   0  -1  16   11.61    1.87
   0   1  16   14.17    3.37
   0   1  17   23.00    4.06
   0  -1  17   19.92    3.82
   0   1  17   24.96    4.15
   0  -1  17   19.76    2.33
   0   1  18  108.45    7.87
   0  -1  18   85.88    7.10
   0   1  18   98.19    7.38
   0  -1  19   42.91    4.43
   0   1  19   48.69    4.67
   0   1  19   49.57    4.62
   0   2   0 6718.50   97.37
   0   2   0 6072.56  105.46
   0   2   0 6950.18   97.87
   0  -2   0 7419.09   98.20
   0  -2   0 5826.63   98.11
   0   2  -1  509.55    9.10
   0   2  -1  705.58   14.55
   0  -2   1  565.05   10.15
   0  -2   1  512.45    9.50
   0  -2  -1  473.81    9.54
   0  -2   1  514.63    8.57
   0   2   1  648.64    8.72
   0   2  -1  511.75    9.39
   0   2   1  500.08    9.10
   0   2  -2  381.81    7.45
   0   2   2  365.10    7.06
   0   2   2  467.10    9.99
   0  -2   2  340.41    7.41
   0  -2   2  452.23    9.62
   0   2   2  507.04    7.99
   0  -2   2  405.22    7.63
   0   2   2  504.51    8.96
   0  -2   3    3.71    0.66
   0   2   3    4.76    0.72
   0   2   3    4.56    0.74
   0  -2   3    5.17    0.73
   0   2  -3    9.64    0.86
   0   2   3    2.77    0.74
   0  -2   3    7.38    0.89
   0   2   3    5.51    0.50
   0  -2   3    5.28    1.00
   0  -2  -3    8.60    0.71
   0  -2  -3    6.14    0.77
   0  -2   3    7.23    0.59
   0  -2  -3    5.79    1.02
   0   2  -4   67.26    3.02
   0   2   4   56.19    3.31
   0  -2   4   62.90    2.79
   0  -2   4   59.93    2.63
   0   2   4   56.41    2.90
   0  -2   4   48.62    2.70
   0   2   4   58.18    2.90
   0  -2   4   65.86    3.59
   0   2  -4   56.20    3.40
   0   2  -5  225.16    6.52
   0  -2  -5  215.55    7.00
   0  -2   5  253.94    6.58
   0   2   5  233.77    7.51
   0  -2   5  213.87    6.07
   0   2   5  235.43    7.07
   0  -2   5  195.11    6.62
   0   2  -5  200.34    7.23
   0  -2   5  214.15    7.41
   0  -2  -6  865.91   18.99
   0   2  -6  975.68   18.92
   0   2   6 1030.03   20.05
   0  -2   6  902.74   19.71
   0   2   6 1049.20   20.43
   0  -2   6  960.53   20.66
   0  -2   6 1069.53   18.99
   0   2  -7   11.55    1.57
   0   2   7   13.13    1.91
   0  -2   7    8.31    1.58
   0  -2   7    8.22    1.68
   0  -2   7    8.33    1.30
   0   2  -8    7.37    1.49
   0   2   8   29.14    3.07
   0  -2   8   21.94    2.72
   0  -2   8   15.62    2.53
   0  -2   8   28.27    2.52
   0   2  -9  183.61    7.85
   0   2   9  194.55    9.07
   0  -2   9  173.87    8.75
   0  -2   9  208.35    9.82
   0   2 -10  387.75   12.66
   0  -2  10  351.78   11.97
   0   2  10  263.75   12.62
   0   2  10  347.18   13.06
   0  -2  10  303.21   12.91
   0   2  10  324.97   13.10
   0   2  10  361.18    8.87
   0  -2  10  375.49    9.60
   0  -2  10  450.01   12.90
   0   2  11   32.99    3.76
   0  -2  11   46.79    4.45
   0   2 -11   41.74    4.20
   0  -2  11   40.74    4.83
   0   2  11   49.73    5.20
   0   2  11   48.61    4.92
   0   2  11   35.72    4.55
   0  -2  11   45.13    3.11
   0   2  11   44.48    2.89
   0   2  12  241.64    7.76
   0  -2  12  274.42    8.57
   0   2  12  210.08   10.33
   0   2  12  173.36    9.48
   0   2 -12  218.74   10.59
   0  -2  12  244.80   11.01
   0   2  12  221.71   11.80
   0   2  12  203.82   11.59
   0  -2  12  188.91   11.19
   0   2  13   13.62    1.85
   0  -2  13   17.68    2.17
   0  -2 -13    6.74    2.06
   0   2 -13   12.66    2.66
   0   2  13   12.95    2.75
   0  -2  13   11.09    3.03
   0   2  13   11.39    3.08
   0   2  13    9.81    2.69
   0   2  14    7.21    1.48
   0  -2  14   10.14    1.72
   0  -2  14    9.56    1.58
   0   2  14    7.33    2.34
   0   2  14    6.10    2.04
   0   2  14    9.03    2.72
   0   2  15  128.89    9.03
   0   2  15  116.74    8.73
   0   2  15  143.98   10.38
   0  -2  16  509.76   13.29
   0   2  16  537.29   20.24
   0  -2  17   48.92    3.57
   0   2  17   62.66    6.31
   0   2  17   41.13    5.14
   0  -2  17   54.90    6.00
   0   2  17   67.88    6.45
   0  -2  18  478.35   16.71
   0   2  18  513.23   17.16
   0   2  19   23.71    3.22
   0  -2  19   22.48    3.17
   0   2  19   23.33    3.12
   0   3   0    1.42    0.41
   0  -3   0    0.80    0.37
   0  -3   0    5.68    0.80
   0   3   0    0.13    0.22
   0   3   0    4.73    1.09
   0   3   0    0.37    1.29
   0   3  -1    8.55    0.91
   0   3   1    9.35    0.90
   0  -3  -1    7.47    0.97
   0  -3   1    7.59    0.93
   0  -3   1   12.65    1.11
   0   3  -1   15.04    2.77
   0   3   1   10.66    0.91
   0   3  -1    8.20    0.82
   0   3  -2   94.30    3.07
   0   3   2   87.74    2.43
   0  -3   2   80.53    3.52
   0  -3  -2   83.42    3.29
   0   3  -2   88.03    3.19
   0   3   2   91.15    2.95
   0  -3   3    5.13    0.78
   0   3   3    7.33    1.00
   0  -3  -3    5.61    1.26
   0  -3   4  394.82    9.37
   0   3   4  316.04   10.02
   0  -3   4  378.21    8.53
   0   3   4  321.15    8.54
   0  -3  -4  363.11   10.55
   0  -3  -5  116.81    5.66
   0   3  -5  123.34    5.02
   0   3   5   98.55    5.32
   0  -3   5  124.36    4.81
   0  -3   5  114.61    4.37
   0  -3   5   99.45    4.40
   0   3   5  103.58    4.70
   0   3   5  120.03    4.69
   0  -3   5  102.68    5.44
   0   3  -6  239.15    7.74
   0  -3  -6  215.08    8.27
   0   3   6  201.46    8.09
   0  -3   6  248.10    7.34
   0  -3   6  220.26    7.57
   0   3   6  246.74    7.81
   0  -3   6  209.80    8.62
   0   3  -7   75.80    4.35
   0   3   7   36.94    3.37
   0   3   7   46.91    3.55
   0  -3   7   48.20    3.65
   0  -3   7   54.93    4.49
   0  -3   7   67.17    3.89
   0   3  -8 1104.93   23.63
   0  -3   8 1033.57   24.11
   0   3   8 1129.46   24.47
   0  -3   8 1053.10   26.11
   0   3  -9   41.22    3.72
   0   3   9   41.89    5.17
   0   3   9   20.88    2.96
   0  -3   9   43.46    3.60
   0  -3   9   30.46    2.32
   0   3   9   31.28    3.48
   0  -3   9   31.24    3.53
   0   3   9   28.98    2.19
   0   3 -10  777.63   19.93
   0   3  10  544.22   18.63
   0  -3  10  680.30   15.44
   0   3  10  731.79   21.54
   0  -3  10  839.09   22.19
   0   3  10  857.22   21.94
   0   3  10  823.55   22.01
   0  -3  10  706.67   15.62
   0   3  10  629.39   14.65
   0   3 -11   93.22    6.50
   0  -3  11   76.75    7.12
   0  -3  11  109.37    6.77
   0  -3  11   96.08    4.83
   0   3  11   69.07    6.36
   0   3  11   87.26    6.95
   0   3  11   84.83    6.55
   0  -3  11   64.88    6.29
   0   3  11   84.06    4.27
   0  -3  11   90.50    4.67
   0   3 -12    6.09    1.87
   0  -3  12    9.40    2.68
   0   3  12    5.95    2.18
   0   3  12    7.80    2.37
   0  -3  12    5.17    1.95
   0  -3  12    6.99    1.41
   0  -3  12   11.26    2.48
   0   3  13   39.19    4.82
   0   3  13   41.21    5.32
   0  -3  14   79.88    4.87
   0  -3  14   68.59    4.28
   0   3  14   75.59    6.78
   0   3  14   85.62    7.71
   0  -3  15    0.68    0.63
   0   3  15    3.82    2.01
   0   3  15    2.73    1.85
   0   3  16  234.57   12.65
   0   3  16  223.64   12.01
   0  -3  16  226.50   12.30
   0   3  16  262.43   12.80
   0  -3  17   58.73    3.81
   0   3  17   77.43    6.73
   0   3  17   57.37    5.92
   0   3  17   79.50    6.56
   0   3  18  175.32    9.28
   0  -3  18  156.40    9.06
   0   4   0   57.61    2.70
   0   4   0   60.62    2.45
   0   4  -1  213.39    6.00
   0   4   1  220.26    5.75
   0  -4  -1  223.72    6.41
   0   4  -1  224.72    5.58
   0   4   1  219.16    5.18
   0   4  -2  974.53   16.06
   0  -4   2  709.16   16.10
   0  -4   2  944.95   16.31
   0  -4  -2  869.29   16.84
   0   4  -2  926.25   16.51
   0   4   2  934.58   15.87
   0   4   2  795.71   18.84
   0   4   2  931.57   17.72
   0   4  -2  720.09   23.54
   0   4  -3  203.28    5.49
   0   4   3  189.14    5.09
   0   4   3  126.84    6.31
   0  -4   3  214.15    5.82
   0  -4   3  142.45    5.74
   0   4   3  147.32    5.55
   0   4  -3  188.87    9.67
   0  -4  -3  179.40    7.68
   0  -4  -4  271.65    9.96
   0   4  -4  374.00   13.46
   0  -4   4  293.64    8.81
   0   4   4  192.79    8.35
   0  -4   4  334.54    8.02
   0   4   4  218.09    7.30
   0  -4   4  191.88    7.44
   0  -4  -5   84.93    5.40
   0   4   5   59.20    4.55
   0  -4   5   90.90    4.54
   0  -4   5   98.15    4.23
   0   4   5   75.03    4.14
   0  -4   5   56.64    3.96
   0  -4   6    7.85    1.31
   0  -4  -6    9.04    1.83
   0  -4   6    7.63    1.69
   0   4   6   10.21    2.01
   0  -4   7   25.89    2.50
   0  -4  -7   22.02    2.92
   0   4   7   14.50    2.36
   0  -4   7   13.67    2.26
   0   4   8    2.54    1.10
   0  -4   8    8.61    1.62
   0  -4   8    7.18    1.85
   0   4   9  196.75    9.81
   0   4   9  255.36   13.38
   0  -4   9  177.30    6.51
   0  -4   9  299.59   10.11
   0   4   9  144.37    8.35
   0   4   9  217.30   10.51
   0  -4   9  170.45    9.21
   0   4  10  562.89   21.58
   0   4  10  294.58   13.79
   0  -4  10  731.36   17.76
   0  -4  10  536.66   12.83
   0   4  10  485.46   16.69
   0   4  10  521.00   17.85
   0  -4  10  450.48   16.83
   0  -4  11   29.35    4.78
   0  -4  11   24.80    2.53
   0   4  11   25.77    4.05
   0   4  11   26.42    3.90
   0  -4  11   21.93    3.77
   0  -4  11   25.66    2.56
   0  -4  12  218.93   13.36
   0   4  12  210.15   11.97
   0   4  12  227.77   11.98
   0  -4  12  243.85    8.73
   0  -4  13   39.49    3.44
   0   4  13   39.78    5.18
   0   4  13   35.25    5.00
   0   4  13   38.18    4.82
   0  -4  13   43.42    5.99
   0  -4  14    6.23    1.43
   0   4  14    5.69    2.16
   0  -4  14    5.67    2.42
   0  -4  15  193.60    7.61
   0  -4  15  211.54    8.36
   0   4  15  207.86   11.46
   0   4  15  227.13   12.27
   0  -4  16  440.28   12.24
   0   4  16  465.34   17.56
   0  -4  17   64.42    3.88
   0  -4  17   73.33    6.77
   0   4  17   68.09    6.16
   0  -4  18  227.76    7.60
   0   4  18  397.65   13.29
   0  -4  18  334.10   13.11
   0   4  18  291.08   11.80
   0   5   0    0.63    0.44
   0  -5   0    2.85    0.76
   0   5   1  191.03    5.81
   0   5  -1  180.52    5.94
   0   5  -1  193.13    5.52
   0   5   1  185.85    5.11
   0  -5   1  200.08    6.11
   0  -5  -1  180.13    5.98
   0   5   2 1654.92   35.86
   0   5   2 2238.31   33.34
   0   5  -2 2286.13   33.41
   0   5  -2 1445.28   44.37
   0  -5   2 1706.31   33.60
   0  -5  -2 1997.35   33.77
   0  -5   2 2261.65   33.84
   0   5   3    3.14    1.10
   0   5  -3    8.81    1.21
   0   5  -3    6.94    2.64
   0  -5  -3    9.40    2.03
   0  -5   3    7.46    1.31
   0   5  -4  178.89   11.26
   0  -5  -4  190.62    9.10
   0  -5   4  148.45    6.43
   0   5   4  161.44    7.96
   0  -5   5   49.62    3.15
   0   5  -5   40.21    5.22
   0  -5  -5   35.25    3.91
   0  -5   5   29.59    2.94
   0   5   5   26.69    3.28
   0  -5   5   44.60    3.64
   0  -5   6  712.53   14.28
   0  -5  -6  455.16   15.53
   0   5  -6  620.03   21.21
   0  -5   6  388.31   13.07
   0   5   6  349.33   13.68
   0  -5   7    4.85    1.23
   0   5   7    2.16    1.06
   0  -5  -7    6.72    1.84
   0  -5   7    8.39    1.93
   0  -5   8  475.69   12.04
   0   5   8  372.15   14.39
   0   5   8  391.27   14.19
   0  -5   8  436.78   11.50
   0   5   8  450.31   16.21
   0  -5   8  439.78   15.06
   0   5   9  201.99   10.45
   0  -5   9  316.70    9.32
   0  -5   9  257.58   11.58
   0   5   9  312.16   15.58
   0   5   9  227.20   11.67
   0   5  10  691.54   21.73
   0   5  10  730.66   26.19
   0  -5  10  661.90   15.93
   0   5  10  522.00   19.09
   0   5  10  703.41   22.48
   0  -5  10  548.76   19.43
   0   5  11  169.61   10.44
   0  -5  11  225.65    8.40
   0   5  11  206.03   11.74
   0  -5  11  223.58    8.28
   0  -5  11  175.92   10.27
   0  -5  12    6.70    2.69
   0  -5  12   11.88    2.61
   0  -5  12   12.09    1.97
   0   5  12   10.40    2.78
   0  -5  12   11.22    2.73
   0  -5  12   12.42    1.94
   0   5  13   14.96    3.38
   0  -5  13   18.08    2.37
   0  -5  13   11.73    3.34
   0  -5  14  218.85    8.63
   0   5  14  230.87   12.11
   0  -5  15    1.20    0.74
   0   5  15    1.62    1.40
   0   5  15    2.00    1.70
   0  -5  15    3.48    1.90
   0  -5  16  225.36    8.02
   0   5  16  327.46   13.26
   0   5  16  291.35   12.96
   0  -5  16  219.01   12.71
   0  -5  17    1.60    0.71
   0   5  17    2.50    1.63
   0  -5  17    3.10    1.69
   0   5  17    2.81    1.38
   0  -5  18   20.40    1.90
   0   5  18   40.76    3.76
   0   5  18   18.01    2.85
   0  -5  18   33.27    3.83
   0   6   0 3078.17   49.44
   0   6   0 3172.42   48.27
   0  -6   0 3029.71   49.09
   0   6   1  388.59    9.83
   0   6   1  285.02   10.98
   0   6  -1  404.74    9.49
   0   6  -1  305.61   17.83
   0  -6  -1  412.97   10.36
   0  -6   1  411.33   10.09
   0   6   2  124.99    4.91
   0   6   2  129.67    6.81
   0   6  -2  125.10    4.85
   0  -6   2  111.42    4.80
   0  -6  -3  475.64   16.82
   0   6  -3  422.98   22.08
   0   6   3  447.29   14.90
   0   6  -4  725.72   29.39
   0  -6  -4  888.29   23.76
   0  -6   4  933.06   20.11
   0   6   4  701.30   20.73
   0  -6   4 1066.23   23.44
   0   6  -5   43.08    6.54
   0  -6  -5   39.51    4.54
   0  -6   5   42.20    3.66
   0   6   5   37.23    4.12
   0  -6   6  348.31    9.62
   0  -6  -6  323.82   13.72
   0   6  -6  343.35   18.37
   0  -6   6  308.59   11.11
   0   6   6  293.63   12.48
   0  -6   7    4.48    1.04
   0  -6   7    0.95    0.61
   0   6   7    1.27    0.83
   0   6  -7    2.50    1.78
   0  -6  -7    2.73    1.44
   0  -6   7    0.50    0.71
   0  -6   8   15.23    1.95
   0  -6   8   18.19    2.15
   0   6   8   27.42    3.76
   0   6   8   24.33    3.28
   0  -6   8   15.06    2.71
   0   6  -8   21.47    4.73
   0   6   8   28.63    4.68
   0   6   8   27.05    4.12
   0   6   9   41.08    5.86
   0   6   9   36.67    4.85
   0  -6   9   41.05    3.32
   0   6   9   41.30    4.54
   0  -6   9   28.58    3.79
   0   6  -9   42.23    6.85
   0   6 -10  141.23   12.84
   0   6  10  112.29    8.67
   0  -6  10  158.14    6.89
   0   6  10   96.06    7.52
   0   6  10  128.87    9.36
   0  -6  10  124.50    8.29
   0   6 -11  105.10   11.77
   0   6  11  117.30    8.92
   0  -6  11  130.71    6.48
   0  -6  11  105.47    9.49
   0   6  11  111.68    8.93
   0  -6  11   96.82    7.79
   0   6  12  195.03   11.65
   0  -6  12  224.49    8.78
   0   6  12  185.85   11.67
   0  -6  12  222.17    8.64
   0   6  13  184.00   11.55
   0  -6  13  192.96    8.00
   0  -6  14    2.82    1.89
   0  -6  14    3.80    1.16
   0   6  14    3.57    1.79
   0  -6  15  208.05    8.00
   0   6  15  234.05   11.58
   0  -6  16  123.53    9.25
   0  -6  16  143.76    5.95
   0  -6  17   64.46    3.49
   0   6  17   75.34    5.71
   0  -7   0    5.37    1.09
   0   7   0    0.50    0.47
   0  -7   1   11.70    1.60
   0   7  -1    9.64    3.46
   0   7   2 1084.50   19.86
   0   7   2  798.89   21.95
   0  -7   2 1108.03   20.61
   0   7  -2  805.41   32.95
   0  -7  -2  801.61   24.33
   0   7   3   14.60    2.56
   0   7  -3   12.10    4.21
   0  -7  -3   15.81    3.04
   0  -7   3   24.19    2.45
   0   7   4  236.83   11.13
   0  -7   4  282.14   12.00
   0  -7  -4  246.92   12.33
   0   7  -4  210.71   16.51
   0  -7   4  306.93    9.48
   0   7   5  117.27    7.89
   0  -7   5  159.61    6.42
   0   7  -5  210.04    7.49
   0   7  -5  120.85   12.64
   0  -7  -5  136.63    9.16
   0  -7   5  174.11    6.83
   0  -7   6   41.97    3.29
   0   7   6   29.19    3.98
   0  -7   6   37.07    3.02
   0   7  -6   49.57    3.66
   0  -7  -6   60.54    6.04
   0   7  -6   28.51    6.33
   0  -7   6   36.71    3.81
   0  -7   7  555.92   14.05
   0   7   7  335.63   15.17
   0  -7   7  538.64   13.75
   0   7  -7  709.02   15.65
   0   7  -7  383.48   23.55
   0  -7  -7  464.72   18.61
   0  -7   7  540.61   16.76
   0  -7   8  357.10   10.86
   0  -7   8  373.02   11.08
   0   7   8  264.32   12.72
   0   7  -8  256.30   18.96
   0  -7  -8  291.44   14.39
   0  -7   8  332.29   13.29
   0  -7   9  291.29    9.74
   0  -7   9  292.69    9.92
   0   7   9  187.12   10.29
   0  -7   9  265.04   12.18
   0   7  -9  193.11   16.95
   0   7   9  213.28   12.30
   0   7   9  225.27   13.96
   0   7 -10   21.28    5.94
   0   7  10   37.38    5.13
   0  -7  10   27.21    2.90
   0   7  10   21.83    4.20
   0  -7  10   23.37    3.77
   0  -7  11   15.43    3.77
   0  -7  11   22.30    2.66
   0   7  11   17.83    3.80
   0   7  11   14.28    3.42
   0   7  12   13.69    3.22
   0  -7  12   21.83    2.67
   0   7  12   18.29    3.82
   0  -7  12   19.39    2.47
   0  -7  13    4.80    2.31
   0  -7  13    3.52    1.13
   0   7  13    1.78    1.47
   0   7  13    3.89    1.98
   0  -7  14  227.55    8.56
   0   7  14  259.35   13.08
   0   7  15    5.19    1.92
   0  -7  15    4.91    1.85
   0  -7  15    1.74    0.79
   0  -7  15    2.54    1.58
   0   7  16   32.08    3.88
   0  -7  16   33.15    3.98
   0  -7  16   19.76    2.01
   0  -7  16   19.46    3.58
   0  -7  17    0.84    0.49
   0   7  17    2.03    1.29
   0   8   0  481.93   13.34
   0  -8   0  506.48   12.63
   0   8  -1   14.90    2.20
   0  -8   1   12.56    1.96
   0   8   1   12.30    2.06
   0  -8   1   18.47    2.13
   0   8  -1   14.87    1.97
   0   8   2   78.17    4.92
   0   8  -2   75.96    4.76
   0  -8   2   85.70    5.06
   0   8  -2   84.28    4.64
   0  -8  -2   72.47    6.72
   0   8  -2   99.04   11.35
   0  -8   2  102.33    5.32
   0   8  -3   53.42    3.70
   0   8  -3   32.48    6.91
   0  -8  -3   47.83    5.46
   0  -8   3   47.58    3.68
   0   8   3   51.03    3.98
   0   8  -3   41.84    3.55
   0   8   3   33.33    4.04
   0   8  -4  227.26    8.03
   0  -8  -4  173.11   10.84
   0   8  -4  132.50   13.69
   0  -8   4  195.35    7.73
   0   8   4  144.83    8.84
   0  -8   4  177.12   10.05
   0   8  -5   54.92    3.95
   0   8  -5   30.19    6.85
   0  -8  -5   41.71    5.46
   0  -8   5   46.93    3.69
   0   8   5   21.53    3.46
   0  -8   6 1204.99   24.40
   0   8  -6 1528.58   26.70
   0   8  -6  882.16   39.87
   0  -8  -6 1018.58   30.91
   0  -8   6 1264.00   25.14
   0   8   6  875.70   27.27
   0   8  -7   43.23    3.70
   0  -8   7   34.79    3.19
   0   8   7   20.92    3.49
   0  -8  -7   31.25    4.84
   0   8  -7   22.99    6.39
   0  -8   7   34.56    3.24
   0   8   8   45.15    5.66
   0   8  -8   70.22    4.68
   0  -8   8   57.44    4.20
   0   8  -8   32.94    7.65
   0  -8  -8   38.46    5.40
   0  -8   8   54.07    4.09
   0  -8   9   44.42    3.76
   0  -8   9   42.74    3.75
   0  -8   9   46.98    5.03
   0   8   9   25.78    4.46
   0   8  -9   28.86    7.60
   0  -8  10   96.42    8.84
   0  -8  10   99.59    5.76
   0   8  10   88.25    8.02
   0  -8  11    0.21    1.14
   0  -8  11    1.68    0.87
   0   8  11    2.84    1.80
   0   8  11    2.00    1.62
   0   8  12  215.61   12.10
   0  -8  12  213.75    8.61
   0  -8  12  186.52   12.39
   0   8  12  183.32   11.54
   0  -8  12  207.74    8.24
   0   8  13   17.48    3.48
   0  -8  13   13.45    2.05
   0  -8  13   17.33    3.80
   0   8  13   14.24    3.20
   0  -8  13   14.53    2.08
   0  -8  14    9.56    2.78
   0   8  14   15.66    3.11
   0   8  14   12.08    2.68
   0  -8  14    8.53    1.50
   0   8  15   27.31    3.57
   0  -8  15   19.84    2.08
   0  -8  15   20.06    3.64
   0  -8  16   62.58    3.23
   0  -8  16   68.73    5.79
   0  -9   0    0.17    0.83
   0  -9   0    5.91    1.45
   0   9  -1    5.92    1.37
   0  -9  -1    9.38    2.61
   0  -9  -1    3.34    1.21
   0   9  -1    4.79    1.56
   0  -9   1    7.01    1.63
   0   9   1    7.78    1.91
   0   9  -2   32.15    3.01
   0  -9  -2   27.81    4.41
   0   9  -2   32.16    3.36
   0  -9  -2   21.97    2.87
   0   9   2   28.16    3.25
   0  -9   2   31.62    3.14
   0   9  -3   25.72    2.83
   0  -9  -3   25.68    4.31
   0   9  -3   25.22    6.33
   0   9  -3   21.88    2.84
   0   9   3   27.10    3.20
   0  -9   3   22.90    2.71
   0   9  -4  241.57    8.90
   0   9   4  239.30    9.51
   0  -9   4  220.41    8.81
   0  -9  -4  231.03   13.14
   0   9  -5  199.36    7.96
   0  -9   5  175.37    7.70
   0  -9  -5  169.14   11.32
   0   9  -5  125.65   14.24
   0   9   5  107.01    7.86
   0   9  -6   24.97    2.89
   0  -9   6   32.06    3.21
   0  -9  -6   23.09    4.31
   0   9  -6   14.13    4.99
   0   9   6   13.22    2.80
   0   9  -7  222.73    8.66
   0  -9   7  183.15    7.77
   0   9   7  118.49    8.41
   0  -9   7  192.74    8.17
   0   9  -7  134.11   15.59
   0  -9  -7  149.74   10.88
   0   9   8   52.40    6.22
   0  -9   8   33.41    3.29
   0   9  -8   47.08    4.01
   0  -9   8   39.15    3.57
   0  -9   9  310.13   10.81
   0   9   9  271.86   14.30
   0  -9  10    2.73    1.92
   0  -9  10    5.77    1.46
   0   9  10    3.97    2.00
   0   9  10    2.36    1.91
   0  -9  11    2.51    1.75
   0  -9  11    0.81    0.61
   0   9  11    0.71    1.31
   0   9  11    0.17    1.08
   0   9  12  146.06    9.49
   0  -9  12  148.10    6.79
   0  -9  12  138.07   10.01
   0   9  12  157.96   10.05
   0  -9  12  145.48    6.50
   0  -9  13    4.72    1.97
   0   9  13    2.81    1.62
   0  -9  13    3.03    0.95
   0   9  14  313.84   12.41
   0   9  14  320.93   11.87
   0   9  15    0.51    0.86
   0  -9  15    1.32    1.14
   0  -9  15    0.59    0.49
   0  10   0  149.09    7.47
   0 -10   0  134.60    7.09
   0  10  -1   42.27    3.58
   0 -10  -1   48.92    4.18
   0  10  -1   41.78    4.00
   0 -10   1   49.87    4.17
   0  10   1   41.42    4.04
   0  10  -2    7.13    1.60
   0  10   2    4.17    1.61
   0 -10   2    4.92    1.40
   0 -10  -2    5.61    1.49
   0  10  -2    2.63    1.41
   0 -10  -2    7.37    2.51
   0  10  -3   65.27    4.52
   0  10  -3   65.99    4.88
   0 -10   3   59.93    4.52
   0  10   3   61.11    4.90
   0 -10  -3   51.13    4.45
   0 -10  -3   64.25    6.97
   0 -10   3   74.44    7.11
   0  10  -4  437.73   12.85
   0  10  -4  390.72   25.57
   0 -10  -4  464.18   19.50
   0  10   4  422.44   13.68
   0 -10   4  398.81   12.83
   0  10  -5   21.98    2.75
   0  10  -5   21.54    6.24
   0 -10  -5   24.83    4.55
   0 -10   5   24.51    2.85
   0  10  -6  384.24   11.94
   0 -10   6  313.04   11.20
   0  10  -7   96.89    5.70
   0 -10   7   77.71    5.14
   0  10  -8   84.21    5.23
   0 -10   8   77.54    5.06
   0  10   8   76.43    7.34
   0  10  -9   18.50    2.52
   0  10   9   19.03    3.74
   0 -10   9   18.06    2.42
   0 -10  10  134.32    6.54
   0  10  10  118.39    9.01
   0  10  10  147.10    9.68
   0  10  11    8.32    2.41
   0 -10  11   12.22    1.88
   0 -10  11    9.63    2.64
   0  10  11   10.64    2.75
   0 -10  11   10.41    1.64
   0 -10  12  511.08   17.64
   0  10  12  484.58   16.50
   0 -10  12  386.63   11.17
   0 -10  12  358.59   10.43
   0 -10  13    7.03    2.14
   0  10  13    8.59    2.17
   0 -10  13    3.22    0.86
   0 -10  14   19.53    2.97
   0  10  14   16.12    2.35
   0  10  14   23.16    2.97
   0 -11   0    1.68    0.90
   0  11   0    6.21    1.84
   0  11  -1  180.74    8.44
   0  11   1  200.03    9.00
   0 -11  -1  177.16    8.16
   0 -11   1  185.57    8.27
   0 -11  -2  701.72   18.23
   0  11   2  679.74   18.47
   0  11  -2  668.86   18.05
   0 -11   2  662.91   17.59
   0  11  -2  654.81   16.73
   0  11  -3    4.29    1.69
   0 -11   3    8.38    1.74
   0  11   3    3.44    1.65
   0 -11  -3    7.88    1.79
   0  11  -3    6.12    1.60
   0 -11  -4  163.47    7.90
   0  11   4  181.79    8.56
   0 -11   4  156.35    7.50
   0  11  -4  174.81    7.74
   0 -11   5    4.97    1.40
   0 -11  -5    3.69    1.26
   0  11  -5    5.60    1.58
   0 -11  -6   20.26    2.67
   0 -11   6   25.33    2.87
   0  11  -6   24.55    2.87
   0  11   7   20.42    3.72
   0 -11   7   12.69    2.05
   0  11  -7   15.67    2.38
   0  11   8   10.74    2.72
   0 -11   8   10.26    1.78
   0  11  -8    6.50    1.64
   0  11   9   43.72    5.14
   0 -11   9   40.03    3.35
   0  11  -9   36.11    3.31
   0  11  10   35.88    4.56
   0 -11  10   34.59    3.00
   0  11  11    1.09    1.12
   0  11  11    2.19    1.38
   0 -11  11    1.13    0.63
   0  11  12   68.74    5.28
   0 -11  12   61.43    3.52
   0  11  13    0.66    0.89
   0  11  13    0.27    1.11
   0 -12   0  131.99    6.69
   0  12   0  123.83    7.01
   0  12  -1    5.46    1.79
   0 -12   1    5.75    1.50
   0 -12  -1    6.03    1.51
   0  12   1    4.94    1.74
   0 -12   2   58.02    4.29
   0  12  -2   44.59    4.05
   0 -12  -2   63.48    4.54
   0  12   2   43.33    4.12
   0  12  -2   45.97    3.79
   0 -12   3   66.03    4.60
   0 -12  -3   70.77    4.78
   0  12  -3   86.17    5.53
   0  12   3   85.11    5.62
   0  12  -3   71.46    4.70
   0 -12   4  663.69   16.71
   0  12   4  643.03   17.38
   0 -12  -4  700.51   17.30
   0  12  -4  639.80   16.46
   0 -12   5  121.31    6.10
   0 -12  -5  131.89    6.44
   0  12  -5  111.77    5.91
   0  12   6  188.27   10.31
   0 -12   6  171.76    7.26
   0 -12  -6  174.11    7.42
   0  12  -6  178.56    7.45
   0  12   7   15.58    3.00
   0 -12   7   16.81    2.15
   0 -12  -7   17.61    2.26
   0  12  -7   14.22    2.16
   0  12   8   31.76    4.05
   0 -12   8   28.17    2.63
   0 -12  -8   23.65    2.49
   0  12  -8   23.49    2.54
   0  12   9   11.25    2.38
   0 -12   9    8.61    1.43
   0 -12  -9    8.77    1.48
   0  12   9   10.74    2.45
   0  12  -9    5.63    1.31
   0  12  10  137.89    7.51
   0 -12  10  119.72    5.08
   0  12  11    1.13    0.99
   0 -12  11    1.08    0.54
   0 -13   0    1.02    0.67
   0  13   0    1.98    1.03
   0 -13   1    0.75    0.62
   0 -13  -1    0.81    0.63
   0  13  -1    1.47    1.22
   0  13   1    2.80    1.40
   0  13   2  339.83   11.24
   0 -13   2  344.59   10.52
   0  13  -2  337.43   11.06
   0 -13  -2  359.46   10.64
   0 -13  -3  110.36    5.33
   0  13   3   75.58    4.96
   0  13  -3   74.10    4.79
   0 -13   3  103.12    5.18
   0  13  -3   76.33    4.56
   0  13   4  222.09    8.50
   0 -13   4  217.47    7.86
   0 -13  -4  232.65    8.06
   0  13  -4  219.12    7.93
   0  13   5   17.35    2.93
   0 -13   5   18.81    2.11
   0 -13  -5   20.02    2.18
   0  13  -5   15.32    2.10
   0  13   6   10.95    2.41
   0 -13   6   13.15    1.72
   0 -13  -6   13.57    1.75
   0  13  -6   12.27    1.83
   0  13   7    8.78    1.98
   0 -13   7    6.49    1.19
   0 -13  -7    9.19    1.38
   0  13  -7    6.75    1.37
   0  13   8   19.03    2.70
   0 -13   8   14.66    1.65
   0 -13  -8   14.78    1.62
   0  13   8   14.34    2.55
   0  13  -8   13.12    1.78
   0  13   9    1.12    0.95
   0  13  -9    0.85    0.65
   0 -13   9    1.05    0.50
   0  14   0   29.04    2.85
   0 -14   0   38.22    2.73
   0  14   1    0.88    0.91
   0  14  -1    1.48    0.96
   0 -14   1    3.81    0.91
   0 -14  -1    2.58    0.78
   0  14  -2    8.23    1.58
   0 -14  -2   13.91    1.64
   0  14   2   11.02    1.85
   0 -14   2   12.06    1.53
   0 -14   3   11.58    1.48
   0  14  -3    8.25    1.52
   0 -14  -3   12.12    1.50
   0  14  -4   58.83    3.42
   0 -14   4   67.24    3.50
   0 -14  -4   68.33    3.46
   0 -14   5   27.23    2.13
   0 -14  -5   28.72    2.11
   0 -14   6  149.27    5.01
   0 -14  -6  139.13    4.72
   0  14  -7   -0.08    0.53
   0 -14   7    0.67    0.36
  -1   0  19    0.12    1.06
  -1   0  18  131.77    8.77
  -1   0  18  125.64    8.21
  -1   0  17    0.97    1.19
  -1   0  16  128.91    6.26
  -1   0  16  113.96    8.99
  -1   0  15    1.80    1.47
  -1   0  15   -0.07    0.50
  -1   0  15    1.69    1.51
  -1   0  14  284.66   13.14
  -1   0  14  343.09   14.03
   1   0 -14  213.36   11.73
  -1   0  14  392.80   10.61
  -1   0  14  287.82   14.77
  -1   0  14  235.80   13.88
  -1   0  13    1.58    1.12
  -1   0  13    1.25    1.08
   1   0 -13    3.28    1.40
  -1   0  13   -0.19    0.87
  -1   0  13    2.62    1.48
  -1   0  13    0.34    0.51
  -1   0  12  764.66   24.94
  -1   0  12  783.31   21.75
   1   0 -12  718.42   21.70
  -1   0  12  697.77   23.98
  -1   0  12  742.96   24.07
  -1   0  11    0.31    0.55
  -1   0  11    4.85    1.77
   1   0 -11    4.38    1.48
  -1   0  11    1.09    0.86
  -1   0  11    0.37    0.68
  -1   0  11    1.01    0.99
  -1   0  11    0.44    0.37
  -1   0  10  335.82   13.56
  -1   0  10  329.61   13.16
  -1   0  10  304.88    8.25
  -1   0  10  296.68   10.60
  -1   0   9   16.62    1.85
  -1   0   9   22.90    3.10
  -1   0   8  128.61    4.91
  -1   0   8  115.54    6.48
  -1   0   7    1.25    0.49
  -1   0   7    0.90    0.73
  -1   0   7    2.43    1.00
   1   0  -6   40.55    2.51
  -1   0   6   34.20    2.12
  -1   0   5    0.86    0.33
   1   0  -5    0.10    0.26
   1   0  -4  244.99    6.40
  -1   0   4  234.68    5.67
   1   0  -3    0.50    0.27
   1   0  -2 2622.48   39.16
   1   0  -1    1.96    0.34
   1   0  -1    0.29    0.15
   1   0   0 1247.89   16.30
   1   0   0  900.54   15.56
   1   0   0 1113.65   16.21
   1   0   0 1147.52   15.92
   1   0   0  878.60   15.61
   1   0   0 1461.23   19.01
   1   0   1    0.29    0.12
   1   0   1    0.30    0.13
   1   0   1    0.61    0.18
  -1   0  -1    0.61    0.13
   1   0   1    0.47    0.29
   1   0   2 5590.09   52.16
   1   0   2 4547.43   51.68
   1   0   2 5707.45   52.55
   1   0   2 4404.32   51.56
   1   0   3    1.65    0.51
   1   0   3    2.06    0.51
   1   0   3    1.06    0.48
   1   0   3    1.69    0.40
   1   0   4 2508.82   39.91
   1   0   4 2504.34   41.75
   1   0   5    0.57    0.32
   1   0   5    0.59    0.40
   1   0   5    0.68    0.48
   1   0   6   93.10    3.88
   1   0   6   70.11    4.28
   1   0   7    1.56    0.63
   1   0   7   21.72    2.57
   1   0   8  320.99   11.37
   1   0   9    0.97    0.84
  -1   0  -9    0.23    0.51
   1   0  10  212.43   10.42
   1   0  10  213.65   10.35
   1   0  10  192.85    6.13
  -1   0 -10  167.08    8.21
   1   0  10  252.09    9.70
   1   0  11    0.56    0.88
   1   0  11    0.58    0.83
   1   0  11    0.05    0.25
   1   0  11    0.43    0.82
  -1   0 -11    0.53    0.63
   1   0  12  104.01    8.14
   1   0  12  116.64    7.76
  -1   0 -12  114.19    7.43
   1   0  13    0.87    1.04
   1   0  13    0.19    1.91
   1   0  13    3.04    1.53
   1   0  14  194.51   11.99
   1   0  14  211.15   11.58
   1   0  15   -0.19    1.07
   1   0  15    2.61    2.02
   1   0  15    1.18    1.49
   1   0  16   35.36    5.30
   1   0  16   42.68    5.52
   1   0  17    0.48    1.14
   1   0  17    0.18    1.37
   1   0  18   52.54    5.56
   1   0  18   51.50    5.31
   1   0  19    1.43    1.02
  -1  -1  19    3.21    1.52
  -1   1  19    3.90    1.57
  -1   1  19    5.62    1.70
  -1  -1  18   17.96    3.39
  -1   1  18   15.34    3.12
  -1   1  18   13.36    2.81
  -1  -1  17    0.28    0.50
  -1   1  17    1.66    1.34
  -1   1  16   53.23    5.76
  -1   1  16   62.05    6.70
  -1   1  15   27.06    4.16
  -1   1  15   29.04    4.32
  -1  -1  15   48.73    3.60
  -1   1  15   44.23    3.55
  -1  -1  15   35.60    4.99
  -1   1  15   28.32    4.72
  -1   1  14   36.42    4.60
  -1   1  14   38.40    4.83
  -1  -1  14   70.76    4.21
  -1   1  14   74.60    4.42
  -1  -1  14   45.26    5.63
  -1   1  14   39.15    5.47
  -1  -1  13   83.76    6.63
  -1   1  13  103.37    7.14
   1  -1 -13   55.33    5.69
   1   1 -13   72.99    6.30
  -1   1  13   74.29    6.31
  -1   1  13   89.07    7.98
  -1  -1  13   75.67    7.48
  -1  -1  13  102.38    8.20
  -1   1  13   78.25    7.41
  -1   1  13  109.56    5.09
  -1  -1  13  105.55    4.96
  -1   1  12  188.79   11.14
  -1  -1  12  175.33   10.81
   1   1 -12  111.23    7.39
  -1  -1  12  165.79    8.82
  -1   1  12  202.73    9.49
  -1   1  12  151.73    8.53
  -1   1  12  191.76   11.12
  -1   1  12  170.93   10.46
  -1  -1  12  204.65   11.03
  -1  -1  12  146.52    9.93
  -1  -1  12  153.28    5.93
  -1  -1  12  160.78    6.42
  -1   1  12  145.11    5.82
  -1  -1  11  159.35    7.34
  -1   1  11  111.17    8.03
  -1  -1  11   94.75    7.53
  -1  -1  11  104.98    6.49
  -1   1  11  114.30    6.63
  -1   1  11  101.94    6.46
   1   1 -11  120.95    7.06
  -1  -1  11   98.31    7.50
  -1   1  11  104.36    7.63
  -1  -1  11  144.00    5.53
  -1   1  11  135.27    5.03
  -1  -1  10  687.87   15.42
  -1  -1  10  493.35   17.26
  -1   1  10  529.95   17.62
  -1  -1  10  448.91   16.27
  -1   1  10  510.76   16.99
  -1   1  10  559.65   16.67
  -1  -1  10  552.12   12.08
  -1   1  10  506.17   11.21
  -1  -1  10  630.98   18.68
   1   1 -10  499.60   14.94
  -1   1  10  438.65   13.95
  -1  -1  10  483.81   14.32
  -1  -1   9   51.33    3.47
  -1   1   9   37.29    3.89
  -1  -1   9   35.03    3.84
  -1  -1   9   43.03    4.24
   1   1  -9   41.34    3.51
  -1  -1   8  172.93    6.22
  -1   1   8  164.96    5.61
  -1   1   8  135.23    7.05
  -1  -1   8  131.39    7.06
  -1  -1   8  175.73    8.11
  -1   1   8  171.91    8.01
   1   1  -8  136.29    6.11
  -1   1   7  396.81    9.06
  -1  -1   7  439.62   10.15
   1   1  -7  411.13   10.66
  -1  -1   7  350.39   11.50
  -1   1   7  364.44   11.64
  -1  -1   7  444.28   12.75
   1  -1  -6  136.95    5.25
  -1  -1   6  136.45    4.73
  -1   1   6  132.68    4.19
  -1  -1   6  153.13    6.42
   1   1  -6  176.84    5.84
  -1   1   6  166.14    5.81
   1   1  -5    5.40    0.81
  -1   1   5   11.66    0.97
  -1  -1   5    7.26    0.93
   1  -1  -5    5.82    0.73
   1   1  -5    3.92    0.80
  -1  -1   5    6.89    1.28
  -1   1   5   13.24    1.51
  -1   1   4 1777.02   26.41
  -1  -1   4 1738.34   29.72
   1  -1  -4 1718.57   27.00
   1   1  -3  350.95    5.92
   1  -1  -3  308.84    7.10
   1   1  -3  289.36    6.33
  -1  -1   3  328.53    5.40
  -1   1   3  287.84    5.57
  -1   1   3  242.35    5.19
   1  -1  -3  279.85    5.89
  -1  -1   3  287.21    7.39
   1   1  -2  126.01    2.93
  -1   1   2  100.92    2.50
   1  -1  -2  127.21    3.63
   1   1  -2  107.56    2.82
   1  -1  -2  118.24    3.50
  -1  -1   2  131.80    3.81
   1  -1  -2   91.43    2.61
   1  -1  -1   29.48    1.49
   1   1  -1   27.58    1.17
   1   1  -1   35.44    1.55
  -1  -1   1   22.89    1.29
   1  -1  -1   33.68    1.67
  -1   1   1   22.74    1.04
  -1   1   0  475.18    9.40
  -1  -1   0  603.84    9.60
   1   1   0  654.98   10.33
   1  -1   0  531.09    9.80
   1   1   0  522.18   12.48
   1  -1   0  728.39   10.30
   1   1   0  787.39   13.18
  -1   1   0  885.14   14.97
   1   1   1  302.13    5.80
   1  -1   1  300.67    4.62
   1  -1   1  285.40    5.66
   1  -1   1  234.89    4.68
   1  -1   1  347.37    4.83
  -1   1  -1  191.01    4.61
   1   1   1  237.18    4.88
   1  -1   1  224.39    4.85
   1  -1   1  266.45    5.49
   1   1   1  245.14    5.05
   1  -1   1  334.66    6.33
   1   1   1  337.24    8.17
   1  -1   1  217.70    5.38
   1   1   2  643.76   10.45
   1   1   2  779.30   12.13
   1  -1   2  465.36    8.82
   1  -1   2  578.81    8.71
   1  -1   2  546.80    9.75
  -1   1  -2  415.69    8.39
   1  -1   2  430.47    8.85
   1   1   2  629.65   13.84
   1  -1   2  545.89   10.06
   1  -1   2  410.04    8.67
   1   1   2  596.76    8.54
   1  -1   2  510.87    9.05
   1   1   2  535.67    9.45
   1   1   2  524.30    9.15
  -1   1  -2  506.75    9.23
   1  -1   3  315.33    7.46
   1   1   3  390.01    7.96
   1   1   3  388.22    7.99
   1  -1   3  309.52    6.57
  -1   1  -3  310.88    6.63
   1  -1   3  330.97    7.24
  -1   1  -3  271.50    5.70
   1   1   3  357.29    7.15
   1  -1   3  362.80    6.93
   1   1   3  341.75    6.75
   1  -1   3  290.46    6.46
   1  -1   3  363.04    8.09
   1  -1   3  245.57    5.65
   1   1   3  459.91   12.41
  -1   1  -4 3754.48   54.54
  -1   1  -4 3703.89   56.04
   1  -1   4 3392.07   55.68
   1  -1   4 3347.38   55.62
   1   1   4 3833.96   56.30
   1   1   4 3899.75   56.14
   1  -1   4 3919.93   56.07
   1   1   4 4024.78   57.36
   1   1   4 4104.42   57.84
   1  -1   4 3669.71   57.33
   1   1   5  481.38   11.98
   1   1   5  509.96   11.67
  -1   1  -5  507.59   10.85
   1  -1   5  464.35   10.38
   1   1   5  543.04   10.67
   1  -1   5  506.85   10.48
   1   1   5  490.07   10.64
  -1   1  -6 2431.99   41.87
   1  -1   6 2614.00   41.85
   1  -1   6 2881.42   41.87
   1   1   6 2779.91   42.16
   1   1   6 2600.57   44.46
   1  -1   6 2287.38   43.86
  -1   1  -7   99.95    4.77
   1  -1   7  118.93    5.04
   1   1   7  128.12    5.12
   1   1   7  105.23    5.64
   1  -1   7   98.26    5.59
  -1   1  -8  819.50   18.67
   1   1   8  845.87   21.06
   1  -1   9  165.69    8.51
   1   1   9  171.24    8.58
  -1   1  -9  165.31    7.29
   1  -1  10  169.91    5.84
  -1   1 -10  153.26    7.53
   1   1  10  164.96    7.96
   1  -1  10  182.35    8.40
   1  -1  10  179.92    9.17
   1   1  10  156.01    8.92
   1   1  10  155.07    8.88
   1  -1  10  157.50    9.00
  -1   1 -11   65.42    5.24
   1   1  11   72.90    5.60
  -1  -1 -11   54.75    4.91
   1  -1  11   83.36    6.00
   1  -1  11   82.34    4.09
   1  -1  11   70.13    6.10
   1   1  11   59.54    5.83
   1  -1  12  421.18   15.13
  -1   1 -12  301.43   12.97
   1   1  12  371.08   14.17
   1  -1  12  365.33    9.73
   1  -1  12  386.08   10.44
   1  -1  12  378.68   15.46
   1   1  12  321.74   14.90
   1   1  13   22.35    3.67
   1  -1  13   23.60    3.86
   1  -1  13   31.39    2.79
   1   1  13   17.17    3.53
   1   1  13   29.11    4.75
   1  -1  13   22.00    3.88
   1  -1  13   17.69    3.88
   1  -1  14  205.75   11.87
   1   1  14  169.44   11.30
   1   1  14  183.08   10.88
   1  -1  15    2.40    1.93
   1   1  15    1.76    1.44
   1   1  15    2.86    1.74
   1  -1  15    1.59    1.38
   1   1  15    0.51    1.53
   1  -1  16   38.28    5.03
   1   1  16   32.33    4.94
   1   1  16   21.77    4.12
   1  -1  16   34.88    5.20
   1   1  16   45.67    5.81
   1   1  17    7.27    2.40
   1  -1  17    5.38    2.21
   1   1  17    9.09    2.59
   1  -1  18   67.11    6.26
   1   1  18   86.68    6.96
   1   1  18   87.69    6.92
   1   1  19    7.08    1.87
   1  -1  19    6.74    1.89
  -1   2  19   93.24    6.06
  -1  -2  19   86.55    6.00
  -1   2  19   92.45    6.14
  -1   2  18  121.69    7.84
  -1  -2  18  101.47    7.36
  -1   2  18  106.66    7.53
  -1   2  17    3.57    1.82
  -1   2  17    3.57    1.86
  -1  -2  17    2.33    0.93
  -1   2  16    3.09    1.95
  -1   2  16    3.54    1.89
  -1   2  16    2.44    1.66
  -1  -2  16    2.81    1.00
  -1   2  15    7.07    2.49
  -1   2  15    7.90    2.34
  -1   2  15    8.70    2.59
  -1  -2  15   10.73    1.74
  -1   2  14  328.38   16.02
  -1   2  14  324.93   14.32
  -1   2  14  338.86   14.35
  -1   2  14  355.48   10.97
  -1   2  13   57.28    5.52
  -1   2  13   58.95    5.69
   1   2 -13   64.77    5.95
  -1  -2  13   53.95    6.29
  -1   2  13   53.64    6.14
  -1   2  13   67.64    6.81
  -1  -2  13   81.73    4.44
  -1  -2  13   96.08    5.07
  -1   2  13   82.23    4.59
  -1  -2  13   97.44    6.70
  -1   2  12  333.97   13.30
   1   2 -12  384.18   14.41
  -1   2  12  298.28   12.88
  -1   2  12  312.70   14.84
  -1  -2  12  324.18   15.21
  -1   2  12  382.50   16.04
  -1   2  12  424.62   10.98
  -1  -2  12  465.02   11.70
   1   2 -11   96.09    6.39
  -1  -2  11   96.85    6.25
  -1   2  11   80.45    6.25
  -1  -2  11  100.14    7.63
  -1   2  11   98.77    7.51
  -1   2  11  102.11    7.39
  -1  -2  11   91.53    7.22
  -1   2  11  109.20    7.52
  -1  -2  11  101.23    4.75
  -1   2  11   92.66    4.35
  -1  -2  10  158.59    7.54
   1   2 -10  154.86    7.62
  -1   2  10  154.92    8.07
  -1   2  10  196.78    9.93
  -1  -2  10  169.69    9.35
  -1   2  10  179.20    9.04
  -1   2  10  186.61    9.42
  -1  -2  10  171.15    9.21
  -1   2  10  138.80    5.18
  -1  -2  10  153.15    5.71
  -1  -2  10  179.76    9.60
   1   2  -9    9.12    1.69
  -1   2   9   10.50    2.09
  -1  -2   9    7.91    1.88
  -1  -2   9    8.40    2.03
  -1  -2   9   11.55    1.80
   1   2  -8  563.87   13.91
  -1   2   8  495.10   14.77
  -1  -2   8  468.26   14.69
  -1  -2   8  547.28   15.87
   1   2  -7   25.30    2.29
  -1  -2   7   30.74    2.42
  -1   2   7   31.46    2.91
  -1  -2   7   20.90    2.52
  -1   2   7   25.20    2.66
  -1  -2   7   33.72    3.26
   1   2  -6   18.40    1.81
  -1  -2   6   30.10    2.23
  -1   2   6   42.64    3.28
  -1  -2   6   31.72    2.75
  -1   2   6   33.41    2.76
   1   2  -6   20.03    2.15
  -1  -2   6   25.11    2.62
  -1   2   5   40.28    3.14
  -1  -2   5   41.87    2.51
   1   2  -5   37.90    2.74
   1   2  -5   34.41    2.30
   1  -2  -5   37.54    2.78
   1   2  -4  495.31   11.43
  -1  -2   4  487.12   11.75
   1  -2  -4  470.61   10.82
   1  -2  -4  496.70    9.45
   1  -2  -4  474.53   11.53
   1   2  -4  518.39   10.64
  -1   2   3   13.12    0.94
  -1  -2   3   14.58    1.53
   1   2  -3   11.72    1.34
   1   2  -3   13.95    1.63
   1  -2  -3   12.23    1.29
   1  -2  -3    9.28    0.85
   1  -2  -3   11.38    1.36
   1   2  -3   14.83    1.29
  -1   2   2 1622.27   24.13
  -1  -2   2 1371.98   25.28
   1   2  -2 1865.88   29.06
   1   2  -2 1589.50   26.29
   1  -2  -2 1460.53   24.16
   1  -2  -2 1660.71   26.51
   1   2  -1    8.18    0.60
  -1   2   1   12.02    0.91
   1   2  -1   12.35    1.77
   1   2  -1   12.12    1.29
  -1  -2   1    9.87    0.98
   1  -2  -1   14.94    1.10
   1   2  -1   15.47    1.84
   1  -2  -1   15.39    1.38
   1  -2   0  453.27    8.09
  -1   2   0  368.21   11.82
   1   2   0  378.32   11.42
   1  -2   0  280.12    4.94
   1   2   0  358.00    6.56
  -1   2   0  296.49    6.05
   1  -2   0  344.65    7.21
   1   2   0  433.47   11.55
   1   2   0  268.68    8.97
   1   2   1   39.27    1.68
   1  -2   1   35.04    1.57
  -1   2  -1   34.93    3.20
   1  -2   1   45.17    2.04
   1   2   1   36.01    1.32
   1   2   1   30.75    1.71
  -1   2  -1   28.28    1.44
   1  -2   1   27.86    1.19
   1  -2   1   29.74    1.18
   1   2   1   32.53    1.55
   1  -2   1   30.98    1.91
   1  -2   1   40.56    2.21
   1   2   1   39.33    3.65
  -1  -2  -1   37.01    1.19
   1  -2   2  695.06   11.75
   1   2   2  806.08   12.16
   1   2   2  899.14   15.38
   1   2   2  594.25   11.95
  -1   2  -2  582.96   11.01
   1  -2   2  691.72   12.65
   1  -2   2  589.72   10.69
   1   2   2  627.42   11.45
   1  -2   2  540.01   10.52
   1   2   2  661.68   10.83
   1  -2   2  575.00   11.50
   1  -2   2  648.84   12.66
   1   2   3  604.06   12.28
   1  -2   3  464.42    9.26
   1   2   3  429.07   10.13
   1  -2   3  559.44   10.91
  -1   2  -3  490.90    9.27
   1  -2   3  455.25    9.05
   1   2   3  503.34    9.95
   1   2   3  554.01    9.44
   1  -2   3  468.23    9.28
   1  -2   3  500.47    9.35
   1  -2   3  495.32   10.96
   1  -2   4 1516.08   27.38
   1   2   4 2035.47   28.52
   1   2   4 1772.06   28.66
   1  -2   4 1594.95   26.28
  -1   2  -4 1572.03   25.60
  -1   2  -4 1570.97   27.18
  -1  -2  -4 1618.70   28.93
   1  -2   4 1809.06   28.00
   1   2   4 1797.41   26.32
   1  -2   4 1420.36   25.65
   1  -2   4 1889.89   26.81
   1   2   4 1747.69   27.21
   1  -2   4 1520.46   28.30
   1  -2   4 1378.28   25.40
   1  -2   5  609.35   12.45
  -1   2  -5  626.18   11.54
   1  -2   5  688.22   13.81
   1   2   5  657.66   14.14
   1   2   5  680.46   14.20
   1  -2   5  542.09   13.25
  -1   2  -5  589.97   12.95
   1  -2   5  538.35   13.95
  -1   2  -6    2.70    0.84
   1  -2   6   20.02    1.84
   1  -2   6   11.08    1.66
   1   2   6   14.95    1.88
   1   2   6   21.08    2.25
   1  -2   6    6.47    1.46
  -1   2  -7  187.82    6.92
   1  -2   7  202.62    6.91
   1   2   7  191.71    7.69
   1  -2   7  159.96    7.17
   1  -2   7  167.77    7.66
  -1   2  -8  702.11   16.42
   1  -2   8  763.70   16.46
   1  -2   8  613.28   17.51
   1  -2   8  578.31   16.80
   1   2   8  652.39   17.45
   1  -2   9    5.69    1.63
   1   2   9    4.49    1.48
   1  -2   9    7.39    1.54
  -1   2  -9    6.87    1.51
   1   2   9    7.93    1.35
   1  -2   9    6.02    1.80
   1  -2  10    6.90    1.16
   1  -2  10   11.11    2.41
   1   2  10   21.22    3.95
   1  -2  10   17.10    2.64
  -1   2 -10    0.58    0.63
   1  -2  10    7.13    2.15
   1   2  10    1.50    0.85
   1   2  10    0.98    0.64
   1   2  10    3.22    1.44
   1   2  10    3.50    1.41
   1  -2  10    1.49    1.03
   1  -2  11    4.14    1.00
   1   2  11   10.14    2.52
   1   2  11    9.42    2.17
   1  -2  11   10.39    2.33
  -1   2 -11    5.62    1.66
   1  -2  11   11.08    2.77
   1  -2  12    9.93    1.55
   1   2  12   11.92    2.64
  -1   2 -12    8.69    2.16
   1   2  12   11.68    2.88
   1  -2  13   23.56    2.31
   1  -2  13   25.18    2.57
   1   2  13   15.56    3.13
   1   2  13   25.16    4.27
   1   2  13   19.21    3.74
   1  -2  13   20.81    3.95
   1  -2  14  179.49    6.89
   1  -2  14  199.62    7.66
   1   2  15   19.66    3.90
   1  -2  15   13.42    3.42
   1   2  15   14.38    3.32
   1   2  15   24.26    4.35
   1   2  16  188.99   11.67
   1  -2  16  224.96   12.76
   1   2  16  148.92   10.14
   1  -2  16  160.54   10.85
   1   2  16  229.81   12.54
   1   2  17   99.80    7.94
   1  -2  17  105.23    8.11
   1  -2  17   88.77    7.59
   1   2  17  112.71    8.27
   1   2  18  194.49   10.31
   1   2  18  215.89   10.54
   1  -2  18  181.82    9.99
  -1   3  19   20.96    2.89
  -1   3  18    2.12    1.36
  -1  -3  18    1.87    0.79
  -1   3  18    0.71    1.28
  -1   3  17   62.85    6.14
  -1  -3  17   53.85    3.69
  -1   3  17   51.37    5.44
  -1   3  16  109.15    8.58
  -1  -3  16   96.13    5.13
  -1   3  16  120.41    8.46
  -1   3  16  100.60    7.76
  -1   3  15    0.73    1.20
  -1  -3  15    0.34    0.55
  -1   3  15    0.15    1.30
  -1   3  15    2.12    1.55
  -1   3  14    3.30    1.81
  -1  -3  14    5.34    1.34
  -1  -3  14    4.58    1.19
  -1   3  14    3.69    1.77
  -1   3  14    3.75    1.87
  -1   3  13  146.49   10.10
  -1  -3  13  158.96    6.81
  -1  -3  13   99.49    8.74
  -1   3  13  124.34    8.36
  -1   3  13  117.77    8.10
  -1   3  12  257.31   12.03
   1   3 -12  278.22   12.60
  -1   3  12  328.86   14.68
  -1   3  12  356.15   15.55
  -1  -3  12  335.89   10.20
  -1  -3  11  211.88    9.12
  -1   3  11   86.10    6.87
   1   3 -11  155.29    8.39
  -1   3  11  147.67    9.13
  -1   3  11  151.81    8.91
  -1  -3  11  160.97    6.31
  -1   3  11  136.46    5.70
  -1  -3  11  146.40    9.85
  -1  -3  10  684.14   15.61
  -1   3  10  810.41   21.11
  -1  -3  10  862.21   22.11
  -1   3  10  818.29   22.12
  -1   3  10  651.41   14.87
  -1  -3  10  779.24   22.79
  -1  -3  10  709.30   15.55
   1   3 -10  802.20   20.02
  -1  -3   9  235.81    7.56
   1   3  -9  305.95   10.58
  -1  -3   9  288.77   11.23
  -1   3   9  302.57   11.89
  -1   3   9  285.57   10.96
  -1  -3   9  257.84    7.62
  -1   3   9  251.39    7.34
  -1  -3   9  270.43   11.76
  -1  -3   8   33.81    2.92
  -1   3   8   35.38    3.52
   1   3  -8   24.21    2.64
  -1   3   8   25.49    2.88
  -1  -3   8   26.11    2.99
  -1  -3   8   23.19    3.12
  -1  -3   7    0.74    0.59
  -1   3   7    4.55    1.40
   1   3  -7    5.56    1.21
   1  -3  -7    0.96    0.73
  -1  -3   7    7.98    1.57
  -1   3   7    4.18    1.11
  -1  -3   7    0.53    0.81
  -1   3   6  751.05   19.73
   1  -3  -6  818.14   19.33
  -1   3   6  884.14   18.46
  -1  -3   6  839.53   18.50
  -1  -3   6  803.28   19.37
   1   3  -6  783.03   20.03
  -1   3   5   60.49    4.46
   1  -3  -5  104.10    5.30
   1   3  -5  121.47    4.81
  -1  -3   5   80.27    4.05
  -1   3   5   78.85    3.90
  -1  -3   5   81.62    4.60
   1   3  -5  109.28    5.73
   1  -3  -4 2331.32   41.17
   1   3  -4 2066.23   41.00
  -1  -3   4 2068.55   39.79
   1  -3  -4 2451.14   39.91
   1  -3  -4 2380.32   37.58
  -1   3   3  657.53   10.86
   1  -3  -3  629.29   14.12
   1  -3  -3  555.73   11.23
  -1  -3   3  505.70   12.56
   1   3  -3  493.49   13.60
  -1   3   2 2275.40   35.70
  -1  -3   2 2205.80   38.03
  -1   3   1 1308.95   21.58
   1  -3  -1 1376.63   23.02
  -1   3   0  231.00    5.75
   1   3   0  303.28    6.82
  -1   3   0  225.33   10.90
   1   3   0  238.39   10.88
   1  -3   0  303.76    7.88
   1   3   0  224.75    8.83
  -1  -3   0  235.30    5.33
   1  -3   0  257.30    6.99
  -1   3  -1 1097.39   18.63
   1   3   1 1086.40   19.73
   1  -3   1 1088.11   17.17
   1  -3   1 1157.76   20.10
  -1  -3  -1 1174.56   17.66
   1  -3   2   10.93    0.92
  -1   3  -2    6.38    1.84
  -1   3  -2    5.88    0.84
   1   3   2   10.44    1.34
   1  -3   2    9.13    1.11
   1   3   2   10.18    1.57
   1   3   3   75.27    4.25
  -1   3  -3   92.83    3.22
   1  -3   3   81.69    3.07
   1   3   3   58.12    3.45
  -1   3  -3   86.10    3.36
   1  -3   3   86.76    4.07
   1   3   3   97.37    2.87
   1  -3   3   67.41    2.97
   1  -3   3   77.50    3.88
   1  -3   3  114.05    3.75
  -1   3  -4    2.13    0.63
   1  -3   4    1.72    0.50
   1   3   4    1.78    0.70
  -1   3  -4    1.48    0.48
   1   3   4    2.69    0.82
   1  -3   4    2.71    0.60
   1  -3   4    1.70    0.73
  -1  -3  -5  571.33   14.15
  -1   3  -5  559.51   10.70
   1  -3   5  480.29   10.91
   1   3   5  432.45   12.08
   1  -3   5  441.90   11.35
   1   3   5  536.39   12.01
   1  -3   5  401.86   11.97
   1  -3   5  534.83   12.52
   1  -3   6 1633.82   27.85
   1  -3   6 1822.70   30.18
   1   3   6 1476.88   29.49
   1   3   6 1751.42   29.62
   1  -3   6 1487.73   28.81
   1  -3   6 1288.88   29.21
   1  -3   7  364.31    9.91
   1  -3   7  357.71   10.65
   1   3   7  346.62   10.65
   1  -3   7  303.58   10.27
   1  -3   7  262.04   10.44
  -1   3  -7  316.18   10.11
   1  -3   8   25.68    2.64
  -1   3  -8   17.19    2.30
   1  -3   8   16.46    2.65
   1   3   8   21.28    2.72
   1  -3   8   21.20    2.71
   1   3   9   27.64    3.52
   1  -3   9   19.37    1.87
   1  -3   9   31.94    3.20
   1   3   9   24.17    3.28
   1   3   9   29.31    4.48
  -1   3  -9   21.11    2.73
   1  -3   9   22.38    3.61
   1   3   9   25.47    2.44
   1   3   9   25.07    2.37
   1  -3   9   18.00    2.89
   1   3  10   41.64    4.66
   1  -3  10   28.82    2.51
   1  -3  10   64.31    4.93
   1   3  10   52.41    5.10
  -1   3 -10   29.17    3.52
   1  -3  10   46.37    5.36
   1   3  10   47.69    3.52
   1  -3  10   29.13    3.93
   1  -3  11  260.10   13.46
   1  -3  11  267.19    8.55
   1  -3  11  207.79   10.99
   1   3  11  225.14   11.64
   1   3  11  230.01   11.38
   1  -3  12  124.57    5.88
   1   3  12  142.51    9.48
   1  -3  12  148.85   10.44
   1  -3  13   42.53    3.44
   1  -3  13   38.20    5.58
   1   3  13   36.76    5.08
   1   3  13   31.86    4.45
   1  -3  14  695.57   23.42
   1   3  14  686.62   23.50
   1   3  14  603.33   21.14
   1  -3  14  615.34   15.35
   1  -3  14  682.66   16.66
   1   3  15   52.72    5.81
   1  -3  15   42.12    5.37
   1   3  15   42.82    5.53
   1  -3  15   41.04    3.22
   1  -3  15   41.16    3.46
   1  -3  16   48.62    6.00
   1   3  16   38.54    5.15
   1  -3  16   57.27    6.13
   1   3  16   77.12    6.84
   1   3  16   70.16    6.80
   1  -3  17   17.09    3.44
   1   3  17   14.04    3.11
   1   3  17   23.66    3.68
   1   3  17   18.09    3.39
   1   3  18  324.58   12.92
   1  -3  18  276.57   12.11
   1  -4 -18   47.45    3.19
  -1  -4  18   60.80    3.58
  -1   4  18   61.18    5.26
  -1  -4  17   20.58    2.21
  -1   4  17   19.47    3.37
  -1   4  17   25.46    3.78
  -1  -4  16    1.89    0.83
  -1   4  16    3.52    1.96
  -1   4  16    4.93    2.09
  -1   4  16    2.02    1.35
  -1  -4  15   12.17    1.84
  -1   4  15   14.71    3.16
  -1   4  15   17.92    3.44
  -1   4  15   16.64    3.47
  -1  -4  14  412.88   12.29
  -1   4  14  391.75   16.84
  -1   4  14  379.18   15.71
  -1   4  14  420.53   16.34
  -1  -4  13    8.25    2.83
  -1  -4  13   13.45    1.98
  -1   4  13    9.71    2.84
  -1   4  13    7.61    2.46
  -1   4  13    9.54    2.50
  -1   4  12  100.20    8.02
  -1   4  12  146.02    9.49
  -1   4  12  156.19   10.17
  -1  -4  12  169.51    6.97
  -1  -4  12  117.32    9.06
  -1   4  11   44.26    5.04
  -1  -4  11   81.60    4.66
  -1  -4  11  119.98    7.10
  -1   4  11   81.56    7.04
  -1   4  11   69.92    6.39
  -1  -4  11   88.51    4.71
  -1  -4  10   79.65    4.33
  -1  -4  10   73.24    4.12
  -1   4   9  100.15    7.47
  -1   4   9   60.27    5.51
  -1   4   9   61.03    5.27
  -1  -4   9   91.30    4.39
  -1   4   9   95.88    6.95
  -1  -4   9  101.91    7.31
   1  -4  -8  632.20   18.69
  -1  -4   8  698.17   20.24
  -1   4   7    2.42    1.15
  -1  -4   7    3.12    0.95
   1  -4  -7    3.75    1.27
  -1   4   6   23.38    3.06
  -1  -4   6   28.68    3.22
  -1  -4   5  770.18   18.18
   1  -4  -5  852.98   19.55
  -1  -4   4  187.41    7.65
   1  -4  -4  224.24    7.90
   1  -4  -4  185.40    8.06
  -1   4   4  237.97    5.84
   1   4  -3  370.46   13.78
  -1   4   3  358.16    7.84
   1  -4  -2 2398.24   38.69
  -1   4   2 2549.31   37.18
  -1  -4   1   34.84    2.01
   1  -4  -1   37.89    2.66
   1   4  -1   33.72    3.56
   1   4  -1   30.48    4.61
   1  -4  -1   35.63    3.05
  -1   4   1   37.17    2.14
  -1  -4   0    6.50    0.82
   1  -4   0    1.24    0.64
   1   4   0    3.89    1.45
  -1   4   0    9.15    1.09
   1   4   0    1.92    1.55
  -1   4   0    1.35    1.57
   1  -4   1  374.41    9.31
  -1  -4  -1  380.60    7.56
  -1   4  -2  473.40    9.87
   1  -4   2  577.26   11.82
   1  -4   2  459.29   11.58
   1   4   2  452.16   11.88
  -1   4  -2  501.25   10.54
   1   4   2  455.78   13.09
  -1   4  -2  359.40   16.44
  -1   4  -3  178.96    5.22
   1  -4   3  146.54    6.11
   1  -4   3  188.09    5.71
   1  -4   3  189.37    7.16
  -1   4  -3  174.71    5.51
   1   4   3  148.87    6.36
   1   4   3  144.86    6.57
  -1   4  -3  150.75    9.23
  -1   4  -4  241.80   11.38
  -1   4  -4  230.97    6.39
   1  -4   4  258.97    6.83
   1  -4   4  259.35    8.43
   1   4   4  200.44    7.78
  -1   4  -4  220.84    6.49
   1   4   4  197.90    7.76
   1  -4   4  169.09    7.05
   1  -4   4  229.83    6.65
  -1  -4  -5   22.62    2.93
   1  -4   5   25.05    2.09
   1   4   5   19.22    2.34
   1  -4   5   27.34    2.68
  -1   4  -5   27.66    2.07
   1   4   5   18.52    2.25
   1  -4   5   16.72    2.14
   1  -4   6    4.73    1.05
  -1   4  -6    2.67    0.79
   1   4   6    5.00    1.28
   1  -4   6    2.59    1.03
   1  -4   7  144.08    6.06
   1  -4   7  130.67    6.55
   1  -4   7   95.79    5.93
   1   4   7   93.15    5.77
   1  -4   8  973.75   19.68
   1  -4   8  677.76   15.87
   1  -4   8  572.33   18.23
   1   4   8  872.58   16.95
   1   4   8  803.44   24.73
   1   4   9   91.64    8.17
   1   4   9   76.02    6.23
   1  -4   9  122.42    6.59
   1  -4   9   80.85    4.17
   1  -4   9   85.15    7.32
   1   4   9  107.96    5.10
   1   4   9  109.46    5.17
   1  -4   9   68.63    5.67
   1   4  10    6.76    2.04
   1   4  10    2.69    1.92
   1   4  10    1.23    1.19
   1  -4  10    2.27    0.80
   1  -4  10   14.16    2.46
   1  -4  10   12.83    3.08
   1   4  10    2.20    0.93
   1  -4  10    2.83    1.35
   1   4  11  139.36    9.11
   1   4  11  161.33   11.99
   1  -4  11  135.71    6.11
   1  -4  11  141.14   10.30
   1   4  11  153.55    9.34
   1  -4  11  139.00    6.25
   1  -4  11  119.92    8.47
   1  -4  12    8.82    2.89
   1  -4  12   15.94    2.13
   1  -4  12    6.96    2.23
   1   4  12    8.82    2.54
   1   4  12    5.19    2.11
   1  -4  13   30.52    5.17
   1  -4  13   45.47    3.69
   1   4  13   37.82    5.02
   1   4  13   30.09    4.43
   1  -4  14  352.15   17.96
   1  -4  14  436.04   12.72
   1   4  14  485.77   18.54
   1   4  14  382.65   16.26
   1  -4  15    2.05    1.83
   1  -4  15    0.97    0.69
   1  -4  15    1.43    0.76
   1   4  15    2.91    1.84
   1   4  15    2.01    1.65
   1   4  16  257.45   12.81
   1  -4  16  250.28   13.53
   1  -4  17   48.73    5.39
   1   4  17   34.12    4.49
   1  -4  18  124.20    7.68
   1   4  18  160.92    8.23
  -1  -5  18   17.21    1.81
  -1   5  18   30.38    3.33
  -1  -5  18   28.65    3.61
  -1   5  18   27.91    3.44
  -1  -5  17   56.87    3.52
  -1   5  17   76.26    5.74
  -1   5  17   66.75    5.74
   1  -5 -16  209.28    8.03
  -1  -5  16  255.51    8.54
  -1   5  16  332.57   13.33
  -1   5  16  305.44   13.06
  -1  -5  15    6.77    2.56
  -1  -5  15    9.92    1.74
  -1   5  15    9.02    2.48
  -1   5  15   13.16    2.88
  -1   5  15   10.69    2.75
  -1  -5  14   28.35    2.90
  -1   5  14   24.46    3.99
  -1   5  14   26.02    4.10
  -1   5  14   33.56    4.56
  -1  -5  13    4.40    2.17
  -1  -5  13    5.04    1.30
  -1   5  13    4.32    1.83
  -1   5  13    5.25    2.17
  -1   5  13    4.98    1.91
  -1   5  12   52.97    5.86
  -1  -5  12   55.96    4.18
  -1   5  12   54.45    6.28
  -1  -5  12   41.99    5.36
  -1  -5  12   58.10    4.11
  -1   5  11    3.42    1.55
  -1  -5  11    7.14    1.89
  -1  -5  11    6.55    1.43
  -1   5  11    6.85    2.37
  -1  -5  11    5.54    2.08
  -1  -5  11    7.30    1.43
  -1  -5  10  355.51   10.59
  -1   5  10  335.69   15.06
  -1  -5  10  310.93   13.73
  -1   5   9   84.11    5.26
  -1  -5   9   75.45    4.26
  -1   5   9   89.70    7.54
  -1  -5   9   74.05    6.02
  -1   5   9   60.27    5.73
  -1   5   9   72.50    6.07
   1  -5  -8   21.03    3.29
  -1   5   8   33.69    4.53
  -1   5   8   26.62    2.84
  -1  -5   8   45.20    3.80
  -1  -5   8   49.74    3.20
  -1   5   8   26.45    3.60
  -1   5   8   23.59    3.52
   1  -5  -7  111.96    7.32
  -1   5   7   83.69    6.60
   1   5  -6   58.95    6.28
  -1   5   6   45.81    4.57
  -1   5   5    6.73    1.77
   1  -5  -5    7.41    1.85
   1   5  -5   10.22    2.75
  -1   5   4  707.87   20.82
   1   5  -4  933.49   27.43
   1  -5  -4  959.99   22.51
  -1  -5   4  779.25   18.13
   1  -5  -4 1023.62   18.97
   1  -5  -3  444.73   14.07
   1  -5  -3  427.93   11.47
  -1   5   2   36.84    2.39
   1  -5  -2   38.31    3.65
   1  -5  -2   32.46    2.74
  -1   5   1   10.51    1.32
   1  -5  -1    8.74    1.44
  -1  -5   1   11.87    1.28
   1  -5  -1    9.78    1.84
   1   5  -1    9.86    3.14
  -1   5   0 2009.09   32.38
   1  -5   0 2098.70   35.28
  -1  -5   0 2236.79   33.02
  -1   5   0 2030.27   33.74
   1   5   0 1750.56   39.04
   1   5   0 1838.20   46.87
  -1   5   0 1724.01   46.41
   1   5   1  240.31    8.69
  -1   5  -1  348.19    8.67
   1  -5   1  404.61   10.03
  -1   5  -1  245.31   14.80
  -1   5  -1  325.76    7.79
  -1   5  -2  855.01   15.61
   1  -5   2 1004.63   17.78
  -1   5  -2  858.51   16.53
   1   5   2  721.57   17.73
   1   5   2  600.24   17.77
  -1   5  -2  614.12   25.30
  -1   5  -3   38.38    2.47
   1  -5   3   29.59    2.36
   1  -5   3   25.94    2.66
   1  -5   3   44.35    3.79
  -1   5  -3   35.25    2.56
   1   5   3   48.17    3.75
   1   5   3   36.60    3.35
  -1   5  -3   24.09    4.72
  -1   5  -4   14.03    1.59
   1  -5   4   12.98    1.96
   1   5   4    9.03    1.77
   1   5   4    8.15    1.67
  -1   5  -4   10.09    3.04
   1   5   5    3.56    1.17
   1  -5   5    6.38    1.55
   1  -5   5    5.89    1.45
   1   5   5    2.80    1.02
  -1  -5  -5    6.01    1.78
  -1   5  -5    6.32    2.46
   1  -5   6  514.90   14.28
   1   5   6  315.35   11.85
   1  -5   6  380.08   12.58
   1   5   6  332.55   11.63
  -1   5  -6  484.21   19.46
  -1  -5  -6  432.10   15.01
  -1   5  -7    5.50    2.38
   1  -5   7    3.85    1.07
   1  -5   7    2.94    0.85
   1  -5   7    4.14    1.40
   1   5   7    7.90    1.78
  -1   5  -8  572.80   22.53
   1  -5   8  401.32   10.99
   1  -5   8  644.28   15.29
   1  -5   8  411.28   11.54
   1   5   8  427.28   18.08
   1   5   8  367.55   14.88
   1   5   8  510.89   12.00
   1  -5   8  348.14   13.80
   1  -5   9  216.28    9.07
   1  -5   9  162.02    6.37
   1  -5   9  168.26    6.89
   1  -5   9  124.21    9.30
   1  -5   9  138.91    8.53
  -1   5  -9  201.54   13.81
   1   5   9   96.18    7.59
   1   5   9  126.21   10.02
   1   5  10   42.72    6.15
   1   5  10   28.48    4.22
   1  -5  10   61.86    5.15
   1  -5  10   39.90    3.19
   1  -5  10   30.03    4.83
  -1   5 -10   50.80    7.45
   1  -5  10   34.97    4.52
   1   5  11    4.31    2.31
   1   5  11    3.46    1.79
   1  -5  11    6.22    1.92
   1  -5  11    4.55    1.19
   1  -5  11    2.48    1.75
  -1   5 -11    2.38    2.03
   1  -5  11    3.62    1.77
   1   5  12  152.95   10.33
   1  -5  12  147.54    6.72
   1  -5  12  133.46   10.69
   1  -5  12  108.40    8.74
   1  -5  12  136.71    6.60
  -1   5 -12  114.31   12.24
   1  -5  13   53.60    6.95
   1  -5  13   87.95    5.25
   1   5  13   73.07    6.75
   1   5  13   68.48    7.02
   1  -5  14   42.98    6.15
   1  -5  14   41.63    3.62
   1   5  14   54.30    5.79
   1   5  14   54.75    6.04
   1  -5  15   45.23    6.16
   1  -5  15   65.68    4.39
   1  -5  15   60.80    3.92
   1   5  15   86.56    7.04
   1   5  15   70.40    6.56
   1  -5  15   70.00    7.08
   1   5  16   69.46    6.32
   1  -5  16   81.37    7.20
   1  -5  17   84.81    6.74
   1   5  17   97.74    6.49
  -1  -6  17    2.47    0.76
  -1  -6  17    5.75    1.93
  -1   6  17    2.42    1.44
  -1  -6  16   19.00    3.70
  -1  -6  16   16.76    1.96
  -1  -6  15   44.20    3.50
  -1   6  15   46.41    5.18
  -1   6  14  115.90    9.09
  -1  -6  14  121.55    6.08
  -1   6  13  135.40   10.02
  -1  -6  13  139.46    6.60
  -1  -6  12   55.64    4.21
  -1   6  12   47.84    5.99
  -1  -6  12   50.79    3.90
   1   6 -11   47.69    7.68
  -1  -6  11   49.15    3.85
  -1   6  11   33.24    4.51
  -1   6  11   41.60    5.58
  -1  -6  11   49.92    3.75
  -1  -6  11   43.10    4.98
  -1   6  10  368.35   16.84
   1   6 -10  325.81   19.08
  -1   6  10  299.78   14.18
  -1  -6  10  325.62   10.44
  -1   6  10  301.61   11.87
  -1   6  10  241.39   12.01
  -1   6  10  299.18   14.76
  -1  -6  10  282.57   12.94
  -1   6   9  192.43    9.04
  -1  -6   9  202.80    7.75
  -1   6   9  177.05    9.88
  -1   6   9  143.95    9.46
  -1   6   9  172.40   10.48
   1  -6  -9  178.98   10.64
   1   6  -9  216.73   14.90
  -1   6   9  211.12   12.31
  -1  -6   9  181.90    9.75
  -1  -6   8  247.32    8.34
  -1   6   8  236.87    9.85
  -1   6   8  248.12   13.34
   1   6  -8  275.18   16.42
   1  -6  -8  229.30   11.88
  -1  -6   8  214.31   10.23
  -1   6   8  212.00   10.75
  -1   6   8  176.80   10.53
  -1   6   7   17.55    2.42
  -1  -6   7   25.52    2.79
  -1  -6   7   18.20    2.02
   1  -6  -7   29.55    4.00
  -1   6   7   20.13    3.74
   1   6  -7   16.66    4.08
  -1  -6   7   13.77    2.40
  -1   6   7   13.75    2.92
  -1   6   7   14.57    2.67
  -1  -6   6   40.54    2.90
  -1  -6   6   32.34    3.04
  -1   6   6   17.69    2.29
   1   6  -6   17.43    4.14
   1  -6  -6   33.21    4.15
  -1  -6   6   17.33    2.53
  -1   6   6   17.70    3.08
   1   6  -5  128.79   11.24
   1  -6  -5  133.59    8.28
  -1   6   4  448.04   15.62
   1   6  -4  470.12   22.35
  -1   6   3    6.81    1.14
   1  -6  -3    6.54    1.88
   1   6  -3   10.70    3.57
  -1   6   2 2543.17   39.31
   1   6  -2 1942.53   54.30
   1  -6  -2 2106.40   44.15
   1  -6  -2 2397.40   41.33
  -1   6   1    7.32    1.19
  -1   6   1    6.70    1.03
   1  -6  -1    5.94    1.70
  -1  -6   1    6.22    1.11
   1  -6  -1    9.47    1.55
  -1   6   0   73.32    3.81
  -1   6   0   74.34    3.41
   1   6   0   79.97    8.63
   1  -6   0   63.71    5.04
  -1   6   0   63.97    7.89
   1  -6   0   84.70    4.54
  -1   6  -1    0.91    0.62
  -1   6  -1    2.33    0.77
  -1   6  -1    2.05    2.11
  -1   6  -2 1861.91   32.33
   1   6   2 1467.91   33.31
  -1   6  -2 1932.58   31.27
  -1   6  -2 1374.19   45.23
   1  -6   2 2156.01   33.45
   1   6   3   73.81    5.30
   1  -6   3  111.56    6.89
  -1   6  -3  139.00    5.88
  -1   6  -3  148.72    5.46
  -1   6  -3   73.75    8.98
   1  -6   3  183.29    6.45
   1   6   4  417.92   14.30
   1  -6   4  541.23   16.31
  -1   6  -4  621.03   13.34
  -1   6  -4  358.38   20.66
   1  -6   4  659.30   14.24
   1  -6   4  440.70   14.01
   1   6   5    9.76    2.05
   1  -6   5   16.05    2.57
  -1   6  -5   21.01    2.16
  -1  -6  -5   13.16    2.74
  -1   6  -5   12.48    3.91
   1  -6   5   16.36    2.48
   1  -6   6   11.33    1.60
  -1   6  -6    7.58    1.54
   1  -6   6    8.80    1.46
   1   6   6    2.75    1.14
   1  -6   6    6.74    1.86
  -1   6  -6    5.28    2.69
   1  -6   6   12.54    2.33
   1  -6   7  116.08    5.36
   1   6   7  115.66    8.90
   1   6   7  104.27    7.61
   1  -6   7  125.51    5.72
  -1   6  -7  100.06   10.44
   1  -6   7  107.71    6.96
   1  -6   8  767.32   16.86
   1  -6   8  768.26   17.32
   1   6   8  703.59   24.68
  -1   6  -8  649.13   27.96
   1  -6   8  710.31   20.85
   1  -6   9   79.48    4.67
   1  -6   9   92.29    5.29
   1  -6   9   74.66    7.47
   1  -6   9   71.07    6.24
  -1   6  -9   67.70    9.01
   1   6   9   68.55    6.59
   1   6   9   77.24    7.99
   1   6  10  359.99   15.97
   1   6  10  363.02   18.54
   1  -6  10  413.79   11.78
   1  -6  10  341.75   16.98
  -1   6 -10  306.73   20.14
   1  -6  10  368.71   15.50
   1   6  11  107.35    8.69
   1   6  11  111.68   10.48
   1  -6  11   89.98    8.87
  -1   6 -11   92.64   11.58
   1  -6  11  121.50    8.93
   1  -6  12  154.24    7.06
   1  -6  12  153.62    7.15
   1   6  13  144.17   10.08
   1  -6  13  163.38    7.35
   1  -6  14  319.54   10.70
   1   6  14  376.44   16.22
   1   6  14  365.08   15.15
   1  -6  14  378.71   16.41
   1  -6  15   36.98    3.17
   1   6  15   41.85    5.00
   1  -6  15   48.18    5.56
   1  -6  16   51.74    5.96
   1  -6  16   57.93    3.77
   1   6  16   78.00    6.28
   1  -6  16   72.21    6.34
   1  -6  17    1.83    1.19
   1   6  17    1.87    1.39
   1  -6  17    3.71    1.58
  -1  -7  17    3.28    1.44
  -1  -7  17    2.09    0.66
  -1  -7  17    3.89    1.46
  -1   7  17    4.15    1.49
  -1  -7  16  295.48   13.96
  -1  -7  16  338.89    9.72
  -1  -7  15   10.88    2.93
  -1  -7  15    8.72    1.53
  -1   7  15   13.43    2.81
  -1   7  14   86.91    7.61
  -1  -7  14   84.09    4.86
  -1   7  13   54.68    6.38
  -1  -7  13   61.53    4.25
  -1  -7  13   50.93    6.58
  -1  -7  12   23.80    2.80
  -1   7  12   21.70    4.23
  -1  -7  12   21.74    2.57
  -1   7  11   20.96    4.03
  -1  -7  11   25.35    2.83
  -1   7  11   17.13    3.28
  -1   7  11   21.37    4.18
  -1  -7  11   23.81    2.63
  -1  -7  10  164.40    7.26
  -1   7  10  103.06    7.73
  -1   7  10  114.90    8.98
   1   7 -10  105.59   12.37
  -1  -7  10  146.54    8.79
  -1  -7   9   15.66    2.15
  -1   7   9    6.59    2.09
  -1   7   9    6.02    1.87
  -1   7   9    6.24    2.35
   1  -7  -9   12.11    3.00
   1   7  -9   11.57    4.24
  -1  -7   9   12.35    2.52
  -1  -7   8    1.27    0.69
  -1   7   8    1.24    0.94
  -1   7   8    2.68    1.43
  -1   7   8    2.51    1.23
   1  -7  -8    1.70    1.44
   1   7  -8    2.40    2.15
  -1  -7   8    1.23    0.99
  -1   7   7   16.47    3.30
   1  -7  -7   18.91    3.48
   1   7  -7   11.21    4.18
  -1   7   7   15.78    2.58
  -1  -7   7   22.10    2.42
  -1   7   6   29.84    4.17
   1   7  -6   25.98    2.69
   1   7  -6   12.29    4.43
   1  -7  -6   20.34    3.61
  -1  -7   6   17.62    2.12
  -1   7   6   15.05    2.48
  -1   7   5  224.05   11.47
   1  -7  -5  255.77   12.58
   1   7  -5  223.93   17.12
  -1   7   5  232.23    9.75
  -1   7   4  357.92   14.71
   1   7  -4  390.23   22.59
  -1   7   3   14.24    2.70
  -1   7   3   16.86    1.91
   1  -7  -3   12.62    2.70
   1   7  -3   14.71    4.51
  -1   7   2   48.94    3.36
   1  -7  -2   52.23    3.77
   1   7  -2   38.70    6.96
   1  -7  -2   42.37    4.68
  -1   7   1   12.69    1.78
   1  -7  -1   10.54    2.32
   1   7  -1   16.46    4.38
   1  -7  -1   16.55    2.14
  -1   7   0  783.17   17.30
  -1   7   0  781.67   16.03
  -1   7  -1  230.37    8.11
  -1   7  -1  229.39    7.31
  -1   7  -1  213.51   15.79
  -1   7  -2 1066.59   22.55
  -1   7  -2 1128.40   21.54
  -1   7  -3   49.69    3.39
   1  -7   3   56.43    3.77
   1   7   3   24.94    3.14
   1  -7   3   35.32    4.24
  -1   7  -3   48.82    3.33
   1  -7   3   53.18    3.64
  -1   7  -3   31.61    6.45
   1  -7   3   62.84    3.99
   1  -7   4   17.31    2.11
  -1   7  -4   17.38    2.12
   1  -7   4   12.91    2.60
   1   7   4    8.53    1.95
  -1   7  -4   18.72    2.16
   1  -7   4   17.57    2.10
  -1   7  -4    7.88    3.36
  -1  -7  -4   16.24    3.22
   1  -7   4   26.45    2.67
   1  -7   5   34.81    4.10
   1   7   5   22.36    3.20
   1  -7   5   40.76    3.25
  -1   7  -5   23.76    5.90
  -1  -7  -5   35.25    4.70
  -1   7  -5   45.78    3.52
   1  -7   5   41.26    3.24
  -1   7  -6  321.77   10.01
   1  -7   6  243.05    8.57
   1  -7   6  260.55    8.93
   1  -7   6  284.72   12.22
   1   7   6  195.31    9.92
  -1   7  -6  172.38   15.75
  -1  -7  -6  204.87   11.80
   1  -7   6  210.03   10.03
   1  -7   7   15.23    2.05
  -1   7  -7   18.05    2.45
   1   7   7   10.44    2.72
   1  -7   7   14.58    2.06
  -1   7  -7    9.28    4.17
  -1  -7  -7   14.24    3.12
   1  -7   7   18.82    3.05
   1  -7   8  269.94    9.35
   1  -7   8  284.38    9.91
   1  -7   8  258.53   12.04
   1   7   8  259.86   13.28
   1   7   8  276.91   14.94
   1   7   9    5.86    2.44
   1   7   9    2.80    1.69
   1  -7   9    1.90    0.86
   1  -7   9    5.35    1.40
   1  -7   9    2.35    1.70
  -1   7  -9    0.40    1.53
   1  -7   9    1.46    1.11
   1   7  10   84.84    8.83
   1   7  10   96.30    8.27
   1  -7  10  121.31    6.18
   1  -7  10   96.04    8.86
  -1   7 -10   71.41   10.81
   1  -7  10  108.14    8.13
   1   7  11  136.47    9.92
   1  -7  11  146.75    6.93
   1  -7  11  122.56   10.28
   1  -7  12   51.23    6.75
   1  -7  12   50.51    4.04
   1   7  12   63.31    6.76
   1  -7  12   55.39    4.24
   1  -7  13    6.73    2.54
   1  -7  13    4.04    1.21
   1   7  13    7.40    2.55
   1  -7  13    5.44    2.15
   1  -7  14    5.27    2.40
   1  -7  14    2.05    0.86
   1   7  14    8.79    2.66
   1  -7  14    2.11    1.52
   1   7  14    4.51    2.10
   1  -7  15   31.80    4.82
   1  -7  15   40.75    3.18
   1   7  15   53.33    5.60
   1   7  15   54.70    5.24
   1  -7  15   59.71    5.66
   1  -7  16  125.62    5.33
   1   7  16  145.97    7.90
  -1  -8  16   11.58    2.57
  -1  -8  16    5.17    0.99
  -1   8  16   11.94    2.22
  -1  -8  15    8.57    2.47
  -1  -8  15   14.39    1.74
  -1   8  15   16.62    2.87
  -1   8  14   67.18    6.37
  -1  -8  14   59.85    3.83
  -1  -8  14   57.66    6.39
  -1  -8  13   66.72    4.50
  -1  -8  13   51.49    6.36
  -1   8  13   62.59    6.48
  -1  -8  13   64.69    4.19
  -1   8  12   32.87    4.72
  -1  -8  12   35.15    3.35
  -1  -8  12   27.34    4.79
  -1   8  12   21.53    4.16
  -1  -8  12   33.93    3.09
  -1   8  11    3.01    1.65
  -1  -8  11    2.50    0.99
  -1   8  11    2.16    1.74
  -1  -8  11    2.95    1.00
  -1   8  10  270.74   14.02
  -1  -8  10  273.10    9.88
  -1   8   9   31.73    4.84
  -1   8   9   23.85    3.45
  -1   8   9   22.48    3.83
   1  -8  -9    8.38    2.67
   1   8  -9   18.36    5.96
  -1  -8   9   16.03    2.27
  -1   8   8  316.65   15.14
   1  -8  -8  343.21   16.75
   1   8  -8  337.68   23.91
  -1   8   7    0.66    1.04
  -1  -8   7    2.73    0.97
   1  -8  -7    6.74    2.32
   1   8  -7    3.23    2.86
   1   8  -7    2.65    1.19
  -1   8   6   85.02    7.32
  -1  -8   6  109.11    5.76
   1  -8  -6   92.53    8.02
   1   8  -6   77.80   11.16
  -1   8   5    5.73    1.94
  -1  -8   5    8.38    1.56
   1  -8  -5    4.25    1.83
   1   8  -5    7.05    3.66
   1   8  -5    6.52    1.50
   1  -8  -5    4.55    1.60
  -1   8   4  280.76   12.86
  -1  -8   4  332.97   10.47
   1  -8  -4  276.51   13.79
   1   8  -4  278.86   19.70
   1  -8  -4  281.53   11.82
  -1   8   3  358.66   10.96
  -1  -8   3  334.81   10.31
   1   8  -3  287.28   19.61
   1  -8  -3  295.63   13.93
   1  -8  -3  266.83   11.21
   1   8  -3  367.21   10.60
  -1   8   2  680.05   16.19
  -1   8   2  543.34   18.57
  -1   8   2  765.22   17.49
   1   8  -2  730.40   17.17
  -1  -8   2  654.76   16.24
   1  -8  -2  583.24   20.48
   1   8  -2  680.44   30.55
   1  -8  -2  667.23   18.29
   1   8  -2  747.20   16.61
   1  -8  -1   45.86    3.96
   1   8  -1   46.71    3.49
   1   8  -1   41.30    3.62
  -1   8   1   50.22    3.85
  -1  -8   1   47.43    3.62
  -1   8   1   41.46    3.38
   1  -8  -1   50.02    3.76
   1  -8  -1   47.24    5.14
   1  -8   0  168.00    7.41
  -1   8   0  147.04    5.88
   1   8   0  157.91    7.08
  -1  -8   0  144.00    6.65
  -1   8   0  152.99    6.81
   1  -8   0  145.45    7.05
  -1   8   0  139.03    6.46
   1  -8   0  154.59    6.69
   1  -8   1   38.38    3.45
   1   8   1   37.33    3.47
  -1  -8  -1   29.12    2.99
  -1   8  -1   33.40    3.18
   1   8   1   26.19    5.61
   1  -8   1   43.32    3.39
  -1   8  -1   39.24    3.09
  -1   8  -1   37.16    2.92
   1  -8   1   42.82    3.51
  -1   8  -2  271.22    9.45
   1   8   2  274.55    9.93
   1  -8   2  298.85   10.10
  -1   8  -2  283.78    9.10
   1  -8   2  290.86    9.72
  -1   8  -2  269.31    8.82
   1  -8   2  307.56    9.87
  -1   8  -3  340.42   10.75
   1  -8   3  343.52   11.07
   1   8   3  352.94   11.51
  -1   8  -3  354.78   10.63
   1  -8   3  285.93   13.56
  -1   8  -3  362.08   10.58
   1  -8   3  345.31   10.85
  -1  -8  -3  287.91   14.42
  -1   8  -3  261.26   19.45
   1  -8   3  419.50   12.01
  -1   8  -4  417.25   11.70
   1  -8   4  359.49   11.23
  -1  -8  -4  318.96   15.35
  -1   8  -4  269.84   20.27
   1   8   4  418.03   12.58
   1  -8   4  359.27   11.29
   1  -8   4  322.15   14.28
   1  -8   5   73.64    4.68
  -1   8  -5   83.55    4.94
  -1  -8  -5   55.84    6.30
  -1   8  -5   46.33    8.68
   1  -8   5   65.76    4.44
   1   8   5   49.04    4.82
   1  -8   5   61.82    5.85
   1  -8   6    7.55    1.59
  -1   8  -6    6.53    1.57
  -1   8  -6    6.01    3.65
  -1  -8  -6    7.61    2.44
   1  -8   6   14.14    2.06
   1  -8   7   92.33    5.48
  -1   8  -7  119.63    6.21
  -1   8  -7   63.48   10.49
  -1  -8  -7   70.03    7.23
   1  -8   7   99.92    5.58
   1   8   7   86.88    7.60
  -1   8  -8  666.90   15.89
   1  -8   8  516.37   14.71
   1  -8   8  515.94   14.40
  -1   8  -8  283.11   22.94
   1   8   8  425.12   18.34
   1  -8   9    2.04    1.01
   1  -8   9    1.57    1.62
   1  -8   9    2.14    0.95
  -1   8  -9    1.82    2.73
   1   8   9    2.21    1.56
   1   8  10  145.81   11.49
   1   8  10  171.51   11.20
   1  -8  10  168.44    7.60
   1  -8  10  181.73   12.08
   1   8  11   51.00    6.12
   1  -8  11   66.63    4.60
   1  -8  11   50.80    6.52
   1  -8  12    4.14    2.19
   1  -8  12    9.13    1.73
   1  -8  12    6.05    1.44
   1   8  12    5.80    2.21
   1  -8  13  121.53    6.06
   1   8  13  130.28    9.09
   1  -8  14   82.45    7.60
   1   8  14  117.88    8.23
   1  -8  14   84.59    4.71
   1   8  14  106.22    7.16
   1  -8  15    6.72    2.18
   1  -8  15    4.17    1.01
   1   8  15    7.44    2.01
   1   8  16  148.40    7.07
   1  -8  16  132.19    7.96
  -1   9  15   29.27    3.28
  -1  -9  15   25.20    3.57
  -1  -9  14   53.88    5.63
  -1   9  14   62.34    5.56
  -1  -9  13    8.30    2.55
  -1   9  13    6.28    2.14
   1  -9 -13    3.79    1.42
  -1   9  12   43.05    5.16
  -1   9  12   25.66    4.28
  -1  -9  12   35.11    3.21
  -1  -9  12   51.17    6.12
  -1   9  11   54.15    5.94
  -1   9  11   47.13    5.93
  -1  -9  11   57.08    4.23
  -1  -9  11   59.15    6.70
  -1  -9  10  390.67   12.30
  -1   9  10  355.76   16.28
  -1  -9   9   32.92    3.27
  -1   9   9   36.78    5.20
   1   9  -8   60.75    4.54
  -1  -9   8   58.99    4.38
  -1   9   7    3.73    1.66
   1   9  -7    7.16    1.75
   1  -9  -7    3.60    1.53
   1   9  -7    3.83    3.23
   1  -9  -7    2.72    1.60
  -1  -9   7    8.82    1.70
  -1   9   6   42.51    5.22
   1   9  -6   60.48    4.43
   1  -9  -6   38.50    4.45
   1   9  -6   52.62    9.21
   1  -9  -6   43.53    5.79
  -1  -9   6   42.05    3.66
  -1   9   5   65.06    6.37
   1   9  -5  118.40    6.24
   1  -9  -5   81.21    6.22
   1  -9  -5   89.29    8.13
   1   9  -5   75.99   11.16
  -1  -9   5  101.70    5.65
  -1   9   4    1.50    1.07
   1  -9  -4   13.58    3.15
   1   9  -4    7.71    3.87
  -1   9   4    9.02    2.03
  -1  -9   4   13.48    2.04
   1  -9  -4    6.13    1.80
   1   9  -4   11.01    2.06
   1   9  -3   53.06    9.06
   1  -9  -3   48.06    5.78
  -1   9   3   62.83    4.62
   1   9  -3   54.89    4.34
  -1  -9   3   45.81    3.76
   1   9  -3   58.90    4.24
   1  -9  -3   53.06    4.62
   1  -9  -2   71.83    6.87
  -1  -9   2   67.25    4.60
  -1   9   2   85.99    5.40
   1   9  -2   75.83    5.12
   1   9  -2   73.94    4.71
   1  -9  -2   75.48    5.40
   1  -9  -1   14.52    3.17
  -1  -9   1   19.62    2.46
   1   9  -1   26.38    3.13
  -1   9   1   21.42    2.88
   1  -9  -1   14.91    2.36
   1   9  -1   19.86    2.48
   1  -9  -1   21.21    2.71
  -1  -9   0  999.96   22.58
   1  -9   0 1022.96   23.50
  -1   9   0 1022.40   22.85
   1   9   0  981.57   22.95
   1  -9   0 1060.86   22.38
   1  -9   0 1052.86   23.18
  -1   9  -1   28.56    3.18
   1   9   1   39.16    3.81
  -1  -9  -1   22.79    2.72
   1  -9   1   25.54    2.97
   1  -9   1   27.69    2.89
   1  -9   1   31.80    3.17
  -1   9  -1   32.17    2.95
  -1   9  -2  513.88   14.75
   1   9   2  526.28   15.35
   1  -9   2  551.22   15.28
   1  -9   2  539.62   14.76
  -1   9  -2  524.86   14.08
  -1  -9  -2  561.82   21.07
   1  -9   3   11.64    2.00
   1   9   3   12.13    2.33
  -1   9  -3   11.15    2.09
   1  -9   3   13.13    3.04
  -1   9  -3   11.31    1.97
   1  -9   3   13.69    2.12
  -1  -9  -3   13.36    3.22
  -1   9  -3   12.48    4.62
   1  -9   3   14.01    2.21
  -1   9  -4   16.03    2.26
   1  -9   4   17.00    2.34
  -1   9  -4   10.64    4.55
  -1  -9  -4   23.49    4.26
   1  -9   4   16.33    2.32
   1   9   4   13.04    2.42
   1  -9   4   11.84    2.84
  -1   9  -5    2.57    1.19
  -1  -9  -5    3.35    1.83
  -1   9  -5    1.22    1.89
   1  -9   5    7.07    1.59
   1  -9   5    4.74    1.32
   1  -9   5    2.68    1.47
   1  -9   6  177.43    7.87
  -1  -9  -6  153.13   11.00
   1  -9   6  168.71    7.72
  -1   9  -7   43.99    3.82
   1  -9   7   35.96    3.47
  -1   9  -7   20.76    6.73
  -1  -9  -7   25.69    4.59
   1   9   7   29.61    4.67
   1  -9   7   33.68    3.34
   1   9   8   46.47    5.79
   1  -9   8   44.40    3.82
  -1   9  -8   46.43    4.01
   1  -9   8   41.34    3.76
   1  -9   9    4.00    1.27
   1   9   9    5.49    2.22
   1  -9   9    2.95    1.07
  -1   9  -9    4.57    1.45
   1   9  10    3.05    1.87
   1  -9  10    0.25    0.60
   1  -9  10   -0.19    1.53
   1   9  11  311.16   14.68
   1  -9  11  301.58   10.30
   1  -9  11  324.90   15.77
   1  -9  12   24.70    4.33
   1  -9  12   20.19    2.41
   1   9  12   27.81    4.21
   1  -9  12   16.31    2.14
   1  -9  13   39.58    5.12
   1  -9  13   35.28    2.97
   1   9  13   45.78    5.11
   1   9  13   43.23    4.51
   1  -9  14   26.73    3.99
   1  -9  14   20.08    2.08
   1   9  14   30.66    3.93
   1   9  14   29.20    3.45
   1  -9  15    1.82    1.16
   1  -9  15    1.41    0.55
   1  -9  15    0.87    0.48
   1   9  15    2.08    1.19
   1   9  15    0.54    0.87
  -1 -10  14   70.32    5.54
  -1  10  14   65.89    4.69
  -1  10  13    1.31    1.11
  -1  10  13   -0.11    1.00
  -1 -10  13    0.13    0.97
  -1  10  12   21.18    3.40
  -1  10  12   20.47    3.49
  -1 -10  12   17.19    2.11
  -1 -10  12   22.46    3.71
  -1  10  11   13.96    2.96
  -1 -10  11   17.31    3.41
  -1  10  11    7.81    2.40
  -1 -10  11    8.86    1.63
   1 -10 -10   70.89    5.51
  -1  10  10   76.30    7.35
  -1 -10  10   85.10    5.11
  -1  10   9    3.49    1.90
  -1 -10   9    3.63    1.20
   1  10  -9    1.01    0.97
   1 -10  -9    0.87    0.95
  -1 -10   8  910.28   20.75
   1  10  -8  998.61   21.81
  -1 -10   7   21.04    2.62
   1  10  -7   21.25    2.82
   1 -10  -7   14.90    2.71
  -1 -10   6   85.98    5.33
   1  10  -6   92.47    5.62
   1 -10  -6   75.37    5.84
   1 -10  -5   34.00    5.24
   1  10  -5   40.60    8.42
  -1 -10   5   31.92    3.24
   1 -10  -5   37.83    3.99
   1  10  -5   44.68    3.92
  -1 -10   4   22.69    2.73
  -1  10   4   19.05    2.83
   1  10  -4   23.08    2.90
   1 -10  -4   18.75    2.78
   1 -10  -3  154.65   10.64
  -1  10   3  157.43    7.66
  -1 -10   3  132.24    6.75
   1  10  -3  150.94    7.56
   1 -10  -3  122.56    7.15
   1 -10  -3  149.40    7.69
   1  10  -3  145.73    7.06
   1 -10  -2  208.68   12.27
   1 -10  -2  178.70    8.66
  -1  10   2  226.04    9.27
   1  10  -2  219.56    9.27
  -1 -10   2  181.04    8.12
   1  10  -2  202.25    8.42
   1 -10  -2  212.26    8.98
   1 -10  -1   41.08    3.96
  -1  10   1   32.04    3.54
  -1 -10   1   40.67    3.67
   1  10  -1   32.78    3.67
   1 -10  -1   37.44    3.60
   1  10  -1   36.14    3.44
  -1 -10   0  151.97   10.52
   1 -10   0  123.70    6.86
  -1 -10   0  125.22    6.63
   1  10   0  130.78    7.17
  -1  10   0  140.13    7.15
   1 -10   0  134.68    6.84
  -1  10  -1   38.81    3.81
   1  10   1   39.71    4.05
   1 -10   1   32.62    3.41
  -1 -10  -1   33.43    3.41
  -1  10  -1   36.86    3.25
   1 -10   1   38.40    3.56
  -1 -10  -1   37.16    5.27
   1 -10   1   42.92    3.77
  -1  10  -2   99.37    5.45
   1 -10   2   95.27    5.68
  -1 -10  -2  121.93    9.60
   1 -10   2  102.99    6.09
  -1  10  -2  100.96    6.04
   1  10   2   99.48    6.30
  -1 -10  -2   94.79    5.83
   1 -10   2  103.68    8.50
  -1  10  -3    1.44    1.01
  -1 -10  -3    1.60    1.47
  -1  10  -3    1.24    1.18
  -1 -10  -3    4.57    1.39
   1 -10   3    4.58    1.39
   1  10   3    1.30    1.36
   1 -10   3    1.94    1.46
   1 -10   3    1.27    0.77
   1 -10   4   10.23    1.89
  -1  10  -4   12.62    2.10
  -1 -10  -4   11.17    3.13
   1 -10   4    9.09    2.69
  -1 -10  -4   12.65    2.18
   1 -10   4    8.50    1.75
   1  10   4   13.27    2.52
   1 -10   5   82.43    5.29
   1 -10   5   72.12    4.97
  -1  10  -5   84.35    5.21
   1 -10   6   48.79    4.04
  -1  10  -6   54.23    4.17
   1 -10   6   51.23    4.12
   1 -10   7   24.89    2.87
  -1  10  -7   25.33    2.92
   1 -10   7   25.01    2.90
   1  10   7   20.25    3.91
   1 -10   8  245.21    9.37
   1 -10   8  238.38    9.39
   1  10   8  220.41   12.45
   1 -10   9    2.89    1.06
  -1  10  -9    1.95    1.08
   1  10   9    0.85    1.29
   1 -10  10  140.82    6.61
   1  10  10  163.73   10.06
   1 -10  11   39.25    3.24
   1  10  11   44.51    5.11
   1 -10  12   45.79    3.32
   1 -10  12   44.64    3.23
   1 -10  13   51.59    5.07
   1 -10  13   38.42    2.76
   1  10  13   45.87    4.59
   1  10  13   47.14    4.13
   1 -10  14  156.96    7.91
   1  10  14  162.39    7.67
  -1  11  13    4.86    1.40
   1 -11 -13    2.51    0.76
  -1  11  13    3.22    1.19
  -1  11  12  129.06    7.42
  -1 -11  12  104.72    4.73
  -1  11  12  124.66    7.04
  -1  11  11    4.66    1.74
  -1 -11  11    5.79    1.21
  -1  11  11    6.70    2.06
  -1  11  10  318.41   13.32
  -1 -11  10  289.94    9.39
  -1  11   9   48.35    5.39
   1  11  -9   41.91    3.61
  -1 -11   9   50.97    3.76
  -1  11   8    4.53    2.01
   1  11  -8    4.57    1.55
   1  11  -7    0.93    1.00
  -1 -11   7    0.70    0.57
   1  11  -6   90.13    5.59
  -1 -11   6   77.67    5.00
   1  11  -5    3.61    1.41
  -1 -11   5    4.39    1.25
   1 -11  -5    2.80    1.23
   1  11  -4    3.52    1.35
   1 -11  -4    3.59    1.37
  -1 -11   4    5.17    1.35
  -1  11   4    3.19    1.51
   1  11  -3   15.59    2.46
  -1  11   3   14.68    2.57
   1  11  -3   14.53    2.59
   1 -11  -3   17.26    2.57
  -1 -11   3   15.84    2.27
   1 -11  -2    1.61    0.98
   1  11  -2    3.69    1.52
   1 -11  -2    6.02    1.62
  -1 -11   2    4.31    1.29
  -1  11   2    3.45    1.41
   1  11  -2    2.88    1.20
   1 -11  -1  345.40   11.87
  -1 -11   1  310.51   10.75
   1  11  -1  288.84   11.26
  -1  11   1  305.23   11.28
   1 -11  -1  336.95   11.16
   1  11  -1  283.38   10.35
  -1 -11   0  947.62   22.26
  -1  11   0 1024.92   23.56
   1  11   0 1020.85   24.08
   1 -11   0 1008.50   23.30
   1 -11   0  970.26   22.30
   1 -11   1    8.82    1.88
  -1 -11  -1    8.60    1.79
   1  11   1   13.40    2.67
  -1  11  -1   12.12    2.33
   1 -11   1   12.21    2.07
  -1 -11  -2  138.01    6.96
  -1  11  -2  147.70    7.46
   1  11   2  142.15    7.72
   1 -11   2  143.24    7.18
   1 -11   2  139.49    6.92
  -1  11  -2  144.07    6.67
  -1  11  -3   10.87    2.25
   1 -11   3   11.94    2.04
  -1 -11  -3   11.50    1.98
   1  11   3    9.97    2.34
  -1  11  -3    9.99    1.87
   1 -11   3   11.65    1.98
   1  11   4   17.32    2.90
  -1 -11  -4   17.51    2.44
   1 -11   4   18.59    2.52
   1 -11   4   20.28    2.57
  -1  11  -4   20.40    2.57
   1 -11   5    1.96    0.98
  -1  11  -5    2.21    1.15
   1 -11   5    1.02    0.77
  -1  11  -6  266.61    9.54
   1 -11   6  243.98    9.24
   1 -11   6  244.71    9.38
   1  11   6  261.10   12.95
  -1  11  -7   16.30    2.39
   1 -11   7   18.03    2.34
   1 -11   7   18.42    2.38
   1  11   7   17.12    3.40
  -1  11  -8   24.69    2.80
   1 -11   8   28.52    2.91
   1 -11   8   20.16    2.48
  -1  11  -9    0.49    0.71
   1 -11   9    3.57    1.06
   1  11   9    1.44    1.37
   1 -11  10   32.26    2.82
   1  11  10   28.18    3.89
   1 -11  11    2.78    0.88
   1 -11  11    2.99    0.86
   1  11  11    3.05    1.44
   1 -11  12  239.02    7.20
   1  11  12  325.47   11.57
  -1  12  11    6.60    1.72
   1 -12 -11    5.28    1.02
  -1 -12  11    7.60    1.16
  -1  12  11    8.07    1.80
  -1  12  10  102.41    6.72
  -1 -12  10   95.23    4.42
  -1  12   9    4.83    1.69
   1 -12  -9    1.66    0.82
  -1 -12   9    1.98    0.76
  -1  12   9    2.07    1.32
   1  12  -9    3.50    1.13
  -1 -12   8  332.11    9.89
   1  12  -8  321.42   10.25
  -1  12   7   38.31    4.66
  -1 -12   7   43.05    3.38
   1 -12  -7   44.24    3.62
   1  12  -7   33.42    3.18
   1 -12  -6   81.86    5.15
  -1 -12   6   83.55    4.81
   1  12  -6   82.35    5.07
  -1 -12   5    7.76    1.55
   1 -12  -5    8.37    1.74
   1  12  -5    4.68    1.46
   1 -12  -4   20.76    2.61
  -1  12   4   17.47    2.57
  -1 -12   4   18.67    2.33
   1  12  -4   15.44    2.37
   1  12  -3   13.80    2.45
  -1  12   3   14.50    2.51
  -1 -12   3    8.87    1.67
   1 -12  -3   13.81    2.19
   1  12  -3   13.64    2.25
   1  12  -2  197.31    8.76
   1 -12  -2  217.79    8.82
  -1 -12   2  192.22    7.94
  -1  12   2  209.94    8.98
   1  12  -2  186.36    8.00
  -1  12   1    6.20    1.95
  -1 -12   1   13.46    2.05
   1 -12  -1   16.13    2.36
   1  12  -1    9.89    2.24
   1 -12   0    8.65    1.77
   1  12   0    7.03    2.21
  -1  12   0    8.57    2.15
  -1 -12   0    7.60    1.59
   1  12   1   19.87    2.99
  -1 -12  -1   19.99    2.44
   1 -12   1   21.75    2.65
  -1  12  -1   20.29    2.88
   1 -12   2   71.72    4.78
   1  12   2   54.60    4.73
  -1  12  -2   65.55    4.85
  -1 -12  -2   74.92    4.75
  -1  12  -2   65.66    4.31
  -1  12  -3   73.13    5.04
  -1 -12  -3   69.56    4.55
   1  12   3   60.28    4.93
   1 -12   3   68.60    4.66
  -1  12  -3   63.15    4.29
   1  12   4   71.53    5.15
   1 -12   4   75.77    4.85
   1 -12   4   70.91    4.52
  -1  12  -4   76.65    4.71
   1 -12   5   78.12    4.82
  -1  12  -5   77.63    4.74
   1 -12   5   77.89    4.67
   1  12   6   73.38    6.25
   1 -12   6   92.19    5.12
  -1  12  -6   81.06    4.80
   1 -12   6   78.68    4.63
   1  12   7   40.73    4.58
   1 -12   7   54.31    3.78
  -1  12  -7   42.79    3.43
   1 -12   7   49.10    3.54
   1 -12   8  391.46   10.91
  -1  12  -8  359.11   10.72
   1  12   9    4.09    1.61
   1 -12   9    5.34    1.12
  -1  12  -9    2.67    1.01
   1 -12  10  340.19   13.28
   1  12  10  300.08   10.88
   1 -12  10  212.17    6.94
  -1  12 -10  190.08    6.74
   1  12  11    9.75    1.91
   1 -12  11    7.75    1.13
  -1  13   9    5.10    1.43
  -1 -13   9    4.62    0.87
   1 -13  -9    4.32    0.89
  -1  13   9    5.75    1.56
   1  13  -9    2.54    0.86
  -1  13   8    2.80    1.20
   1 -13  -8    2.82    0.81
  -1 -13   8    3.45    0.83
   1  13  -8    0.86    0.71
  -1  13   7    4.78    1.57
   1 -13  -7    2.54    0.84
  -1 -13   7    2.68    0.80
   1  13  -7    1.95    0.92
  -1  13   6   11.09    2.40
  -1 -13   6    5.01    1.08
   1 -13  -6    9.29    1.49
   1  13  -6    6.26    1.43
  -1 -13   5   14.26    1.79
   1 -13  -5   15.30    1.95
   1  13  -5   14.00    2.05
   1 -13  -4   11.11    1.70
  -1  13   4    8.84    1.75
  -1 -13   4    8.57    1.45
   1  13  -4    9.76    1.77
   1 -13  -3    3.54    1.05
   1  13  -3    4.41    1.43
  -1 -13   3    3.67    1.02
  -1  13   3    4.80    1.60
   1  13  -3    4.80    1.33
   1 -13  -2  120.35    5.80
   1  13  -2   96.67    5.60
  -1  13   2  117.19    6.06
  -1 -13   2  107.13    5.27
   1  13  -2  100.00    5.30
  -1 -13   1  113.04    5.40
   1  13  -1   78.85    5.18
   1 -13  -1  124.41    5.85
  -1  13   1   96.10    5.61
  -1 -13   0  434.35   11.87
  -1  13   0  457.37   13.14
   1 -13   0  456.13   12.45
  -1 -13  -1   37.80    3.05
   1  13   1   19.70    2.71
  -1  13  -1   25.29    2.95
   1 -13   1   40.79    3.29
   1  13   2  252.23    9.53
  -1 -13  -2  270.38    8.77
   1 -13   2  280.78    9.23
  -1  13  -2  271.21    9.60
  -1  13  -3   18.42    2.50
  -1  13  -3   21.87    2.43
   1 -13   4    2.02    0.83
  -1  13  -4    2.17    0.93
   1 -13   5   23.80    2.34
  -1  13  -5   19.88    2.27
   1 -13   6  255.28    8.16
  -1  13  -6  267.65    8.42
   1 -13   7   71.68    3.81
  -1  13  -7   63.30    3.74
   1 -13   8   11.52    1.43
  -1  13  -8   13.68    1.70
   1  13   9    2.11    1.03
   1 -13   9    1.57    0.55
  -1  13  -9    0.72    0.59
   1  14  -7   28.31    2.20
  -1 -14   6   60.20    2.97
   1 -14  -6   58.79    3.05
   1  14  -6   56.76    3.27
  -1  14   5    8.79    1.79
   1 -14  -5   11.92    1.44
  -1 -14   5   12.87    1.42
   1  14  -5    7.01    1.28
  -1  14   4   16.43    2.39
  -1 -14   4   12.99    1.49
   1 -14  -4   16.09    1.69
   1  14  -4   10.54    1.56
   1 -14  -3    1.43    0.61
  -1 -14   3    0.71    0.44
  -1  14   3    0.06    0.74
   1  14  -3    0.68    0.61
  -1  14   2   74.92    4.36
  -1 -14   2   79.44    3.86
   1 -14  -2   85.67    4.15
   1 -14  -1   20.03    2.00
  -1  14   1   14.66    2.04
  -1 -14   1   21.47    1.97
  -1 -14   0    6.55    1.11
   1 -14   0    4.26    0.98
  -1  14   0    4.65    1.34
   1 -14   1    3.77    0.92
  -1  14  -1    1.62    0.99
  -1 -14  -1    3.16    0.80
   1 -14   2    7.22    1.22
  -1  14  -2    4.76    1.33
  -1  14  -3    0.97    0.82
   1 -14   3    1.41    0.59
   1 -14   4  142.52    5.19
  -1  14  -4  117.73    4.84
   1 -14   5    6.47    1.04
  -1  14  -5    4.24    0.97
   1 -14   6   23.45    1.85
  -1  14  -6   18.14    1.78
  -2   0  19    1.00    1.01
   2   0 -19    0.44    0.49
  -2   0  18   77.97    6.37
  -2   0  17    0.32    1.09
  -2   0  16  469.57   13.09
  -2   0  16  414.65   17.82
  -2   0  15    0.90    1.28
  -2   0  15   -0.07    0.47
  -2   0  15    0.57    1.07
  -2   0  14   39.44    4.77
  -2   0  14   36.24    5.26
  -2   0  14   51.83    3.67
  -2   0  13    0.39    1.04
  -2   0  13    0.39    0.88
   2   0 -13   -0.14    0.57
  -2   0  13    0.37    1.33
  -2   0  13    1.31    0.66
  -2   0  12    2.49    1.43
  -2   0  12    0.57    0.72
   2   0 -12    3.68    1.43
  -2   0  12    1.54    1.17
  -2   0  12    1.97    0.70
  -2   0  11    0.64    0.86
  -2   0  11    1.18    0.92
   2   0 -11    0.32    0.54
  -2   0  11    0.45    0.70
  -2   0  11    1.32    0.54
  -2   0  10 1002.54   27.47
  -2   0  10  946.68   26.15
  -2   0  10  983.32   22.88
  -2   0   9    7.08    1.89
  -2   0   9    0.68    0.78
  -2   0   8   77.88    5.52
  -2   0   8   42.22    2.84
   2   0  -7    0.22    0.41
   2   0  -7    0.41    0.34
  -2   0   6  776.13   14.34
   2   0  -6  730.21   15.68
  -2   0   5    2.08    0.52
   2   0  -5   13.12    1.48
   2   0  -4 1835.36   29.89
   2   0  -4 1768.35   28.65
   2   0  -3    2.85    0.64
   2   0  -3    2.18    0.52
   2   0  -2 9999.00  139.87
   2   0  -2 9898.89  139.54
   2   0  -1    4.89    0.61
   2   0  -1    0.77    0.34
   2   0   0 4463.28   68.31
   2   0   0 4185.14   68.36
   2   0   1    0.58    0.31
   2   0   1    0.53    0.22
   2   0   1    1.17    0.37
  -2   0  -1    0.61    0.20
   2   0   1    0.92    0.30
   2   0   2 1061.16   18.83
   2   0   2 1089.90   18.96
   2   0   3    0.97    0.41
   2   0   3    0.50    0.41
   2   0   3    0.68    0.54
   2   0   3    0.69    0.42
   2   0   4 1034.49   18.64
   2   0   4 1090.46   19.00
   2   0   4 1053.19   19.03
   2   0   5    1.65    0.86
   2   0   5    0.63    0.48
   2   0   6 6643.73   96.54
   2   0   6 6642.24   96.53
   2   0   7    2.37    1.21
   2   0   7    1.27    0.62
   2   0   7    1.13    0.66
   2   0   8  182.80    9.00
   2   0   8  259.51    8.52
   2   0   9    1.02    0.91
   2   0   9   -0.48    1.05
   2   0   9    2.24    0.75
   2   0   9    2.16    1.05
   2   0  10   27.61    3.86
   2   0  10   33.44    4.24
   2   0  10   27.22    2.62
   2   0  10   30.88    3.59
   2   0  10   50.42    4.93
   2   0  10   45.25    4.60
   2   0  11    0.85    1.37
   2   0  11    1.92    1.23
   2   0  11    1.63    1.19
   2   0  11    0.16    1.12
   2   0  12  137.94    8.69
   2   0  12  120.49    8.87
   2   0  12  121.35    9.24
   2   0  13    0.54    1.22
   2   0  13    0.31    0.98
   2   0  13    2.52    1.57
   2   0  13   -0.19    1.21
   2   0  13    0.19    1.24
   2   0  14   29.65    4.97
   2   0  14   27.40    4.60
   2   0  15    1.63    1.77
   2   0  15    0.38    0.95
   2   0  16  237.60   13.03
   2   0  16  246.78   13.72
   2   0  17   -0.17    1.11
   2   0  17    3.62    1.77
   2   0  18  156.03    8.92
   2   0  18  156.38    9.22
  -2   1  19    0.11    1.24
  -2  -1  19    0.22    1.24
  -2   1  19    1.12    0.97
   2  -1 -19    0.56    0.47
  -2   1  18  363.21   14.33
   2  -1 -18  330.89    9.81
  -2  -1  17   38.41    3.26
  -2   1  17   26.75    4.17
  -2  -1  16  213.80    8.03
  -2   1  16  140.31   10.20
  -2   1  15    4.57    1.89
  -2  -1  15    3.17    1.04
  -2   1  15    2.88    1.08
  -2  -1  15    2.48    1.58
  -2   1  15    1.74    1.60
  -2   1  14   23.11    3.74
  -2   1  14   22.63    4.23
  -2  -1  14   27.72    4.47
  -2  -1  14   24.09    2.47
  -2   1  14   22.91    2.52
  -2  -1  13    3.65    1.82
  -2   1  13    0.76    1.14
  -2  -1  13    2.69    1.42
  -2   1  13    1.59    1.12
   2   1 -13    1.76    1.12
   2  -1 -13    0.72    0.95
  -2   1  13    1.10    1.25
  -2  -1  13    0.37    1.33
  -2   1  13    1.80    0.75
  -2  -1  13    1.78    0.73
  -2   1  12   75.95    7.18
  -2  -1  12   62.12    6.52
  -2  -1  12   61.60    5.26
  -2   1  12   59.97    5.27
   2   1 -12   72.56    5.73
  -2   1  12   62.84    6.40
  -2  -1  12   53.84    6.04
  -2  -1  12   85.58    4.24
  -2   1  12   85.87    4.33
  -2  -1  11   34.08    3.28
  -2   1  11   23.01    3.86
  -2  -1  11   19.92    3.56
  -2  -1  11   23.75    3.12
  -2   1  11   21.92    3.01
   2   1 -11   22.05    3.02
  -2   1  11   25.11    3.82
  -2  -1  11   19.03    3.39
  -2  -1  11   24.93    3.99
  -2   1  11   25.57    2.17
  -2  -1  11   29.07    2.45
  -2  -1  10   10.10    1.71
  -2   1  10    7.13    2.16
  -2  -1  10    6.79    2.07
  -2   1  10    5.21    1.76
  -2  -1  10    6.12    1.87
  -2   1  10    8.64    2.02
  -2  -1  10    3.94    0.90
  -2   1  10    3.95    0.83
  -2  -1  10    6.03    1.96
   2   1 -10    8.75    1.80
  -2  -1  10    4.98    1.47
  -2  -1   9   50.96    3.55
  -2  -1   9   32.08    3.77
  -2   1   9   32.95    3.79
   2   1  -9   39.01    3.42
  -2  -1   9   42.49    4.43
  -2   1   9   41.11    4.42
   2   1  -8 3084.48   54.13
   2  -1  -8 3038.55   54.89
  -2  -1   8 3522.31   59.26
  -2  -1   8 3696.98   53.90
   2  -1  -7   27.48    2.61
   2   1  -7   28.13    2.40
  -2  -1   7   24.01    2.06
  -2  -1   7   22.16    2.80
   2  -1  -7   22.98    1.88
   2  -1  -6  504.52   13.05
   2   1  -6  564.31   12.67
  -2  -1   6  573.68   12.42
  -2   1   6  580.37   11.09
  -2  -1   6  540.73   14.65
   2  -1  -6  630.62   12.11
   2  -1  -5   24.29    2.15
   2   1  -5   25.33    2.01
   2  -1  -5   27.73    1.84
   2  -1  -4   26.80    1.74
   2   1  -4   30.67    1.81
   2  -1  -4   29.62    2.19
  -2   1   3   12.58    1.00
   2  -1  -3   11.12    1.05
   2   1  -3   13.08    1.06
   2  -1  -3   15.67    1.48
   2   1  -3   14.25    1.21
   2   1  -2 4383.59   58.16
   2  -1  -2 4051.04   57.45
   2  -1  -2 3958.16   58.90
  -2   1   2 3906.53   56.82
   2  -1  -2 4520.74   58.62
   2   1  -2 4236.65   56.38
   2   1  -1  760.37   12.73
  -2   1   1  633.16   11.24
   2  -1  -1  624.37   11.18
   2  -1  -1  728.41   13.09
   2   1  -1  583.12   10.58
   2  -1  -1  783.40   12.52
   2  -1   0  747.62   12.01
   2  -1   0  692.50   12.91
   2  -1   0  612.46   11.51
   2  -1   0  610.05   11.60
  -2   1   0  541.22   11.06
   2   1   0  642.09   11.28
   2   1   0  720.33   16.90
  -2   1  -1  206.26    7.29
   2  -1   1  263.35    4.97
   2  -1   1  250.94    5.79
   2  -1   1  201.06    5.17
   2   1   1  252.43    5.13
   2   1   1  215.96    4.47
   2  -1   1  207.61    5.46
  -2   1  -1  168.90    4.55
   2   1   1  225.57    5.30
   2  -1   1  238.53    5.68
   2  -1   2 5106.98   66.33
   2  -1   2 4072.42   65.80
  -2   1  -2 3612.51   64.83
   2  -1   2 4020.60   66.41
   2   1   2 4453.43   66.02
   2  -1   2 3723.41   65.83
   2   1   2 5968.89   73.48
   2  -1   2 4391.77   66.07
   2  -1   2 4390.94   67.36
   2   1   2 4912.34   67.95
   2  -1   2 5597.18   66.02
  -2   1  -3 2131.56   33.43
   2  -1   3 2146.37   34.29
   2   1   3 2322.10   34.53
   2  -1   3 1883.10   34.30
   2  -1   3 2131.61   34.23
   2   1   3 2769.07   37.94
   2   1   3 2278.30   35.85
   2  -1   3 2405.65   33.75
   2  -1   3 2086.73   35.38
   2   1   3 2299.16   39.78
   2  -1   3 1841.36   32.54
   2  -1   3 2285.35   35.51
  -2   1  -4 2980.26   47.90
   2  -1   4 2960.97   48.35
   2   1   4 3072.30   48.64
   2  -1   4 3213.61   49.09
   2   1   4 3308.17   48.74
   2   1   4 3306.77   50.23
   2  -1   4 2940.87   50.11
   2   1   4 3283.00   50.74
   2  -1   4 3432.07   50.48
   2   1   4 3137.74   56.31
  -2   1  -5   82.01    3.57
   2  -1   5   87.18    4.36
   2  -1   5   79.07    4.43
   2   1   5   84.99    4.58
   2   1   5   82.81    4.17
   2   1   5   90.44    3.81
   2  -1   5   87.15    3.77
   2   1   5   83.13    3.84
   2  -1   6   40.86    3.21
   2   1   6   49.68    3.00
   2   1   6   76.20    3.86
   2  -1   6   45.05    2.88
   2   1   6   56.99    4.08
   2  -1   6   51.86    3.92
   2   1   6   70.59    4.13
   2   1   7    4.12    1.12
   2   1   7    3.84    0.96
   2  -1   7    2.71    0.86
   2  -1   7    2.32    0.83
   2  -1   7    3.34    1.29
   2   1   7    5.92    1.59
   2   1   8  718.25   19.97
   2  -1   8  768.56   20.48
   2   1   9   44.61    4.30
   2   1   9   61.55    5.11
   2  -1   9   48.32    4.53
   2   1   9   45.85    4.60
   2  -1   9   36.76    4.21
   2   1   9   32.99    3.97
   2   1   9   48.55    3.39
   2   1   9   47.90    3.34
   2  -1   9   39.14    3.75
   2   1   9   37.79    3.62
   2  -1  10  377.16   13.99
   2   1  10  354.01   13.57
   2   1  10  333.91   13.00
   2   1  10  251.00   12.05
   2  -1  10  272.02   12.62
   2  -1  10  262.74   12.01
   2   1  10  303.70   13.16
   2  -1  10  393.72   14.80
   2   1  10  337.36   10.12
   2   1  10  331.20   10.17
   2  -1  10  289.34   11.62
   2   1  10  256.65   10.78
   2   1  11   54.80    5.67
   2   1  11   55.88    5.56
   2  -1  11   59.97    5.95
   2   1  11   66.51    4.43
   2   1  11   65.11    4.27
   2   1  11   37.67    4.34
   2  -1  11   48.41    4.91
   2  -1  11   44.44    5.11
   2  -1  11   43.91    5.32
   2   1  11   51.84    5.65
   2   1  11   36.56    4.77
   2   1  12    7.27    2.43
   2  -1  12    4.36    1.89
   2   1  12    7.46    2.25
   2  -1  12    2.54    1.57
   2   1  12    8.33    2.44
   2   1  12   11.15    3.00
   2   1  12   10.40    2.81
   2  -1  12   13.43    3.19
   2   1  13   16.90    3.67
   2   1  13   11.60    2.79
   2   1  13   12.65    3.23
   2   1  13   14.23    3.31
   2   1  13   14.11    3.36
   2  -1  13   10.96    3.07
   2  -1  13    8.46    2.76
   2  -1  13   13.99    3.15
   2   1  14  416.28   18.17
   2  -1  14  313.42   16.12
   2   1  14  297.60   14.57
   2   1  14  358.66   16.80
   2  -1  14  361.71   16.40
   2   1  15    2.59    2.02
   2   1  15    4.23    1.96
   2   1  15    5.33    2.28
   2  -1  15    5.35    2.14
   2  -1  15    3.63    2.03
   2  -1  16  437.81   17.71
   2   1  16  443.29   18.53
   2   1  16  491.13   19.37
   2   1  17   10.81    2.81
   2  -1  17   12.31    3.03
   2   1  17   13.96    3.14
   2   1  18   55.31    5.38
   2  -1  18   50.67    5.21
   2   1  18   56.59    5.45
  -2   2  19   31.60    3.54
  -2   2  19   31.87    3.51
  -2  -2  19   30.22    3.49
  -2   2  18  117.55    7.81
  -2  -2  18   91.47    4.85
  -2   2  17   29.52    4.33
   2  -2 -17   28.22    2.68
  -2  -2  17   27.05    2.71
  -2   2  16  110.86    8.21
  -2  -2  16  106.20    5.52
  -2   2  16  111.67    8.82
  -2   2  15    0.15    1.05
  -2  -2  15    0.07    0.43
  -2   2  15    1.15    1.26
  -2   2  14   84.26    6.98
  -2   2  14   81.81    7.79
  -2   2  14   88.24    5.12
  -2  -2  14   96.76    5.06
  -2   2  13   77.78    7.40
  -2  -2  13   63.91    6.87
   2   2 -13   72.89    6.26
  -2   2  13   61.61    5.82
  -2  -2  13   55.02    6.28
  -2   2  13   75.76    7.15
  -2  -2  13   84.26    4.54
  -2   2  13   82.08    4.66
  -2   2  12  194.78   11.34
  -2  -2  12  169.71   10.73
  -2   2  12  141.08    8.53
   2   2 -12  172.38    9.29
  -2   2  12  202.06   11.22
  -2  -2  12  180.87   10.97
  -2  -2  12  190.31   11.48
  -2  -2  12  204.74    7.38
  -2   2  12  177.58    6.79
  -2  -2  11  103.22    7.91
  -2   2  11  100.11    7.74
   2   2 -11  102.55    6.57
  -2  -2  11   87.48    5.93
  -2   2  11  102.61    7.55
  -2   2  11  106.26    7.45
  -2  -2  11   94.50    7.46
  -2  -2  11  110.83    5.01
  -2  -2  11   99.40    7.78
  -2   2  11  110.21    4.87
  -2   2  10  665.30   20.65
  -2  -2  10  585.38   19.82
  -2   2  10  687.00   19.71
  -2   2  10  609.66   19.19
  -2  -2  10  558.45   18.87
  -2  -2  10  700.06   21.08
  -2  -2  10  665.79   14.34
  -2   2  10  646.15   13.90
  -2  -2  10  581.19   16.44
   2   2 -10  687.61   17.84
  -2  -2   9   10.15    1.69
  -2   2   9    5.81    1.71
  -2  -2   9    5.14    1.64
  -2  -2   9   12.27    2.51
  -2   2   9   10.67    1.27
   2   2  -9    9.94    1.75
  -2  -2   8   63.46    3.86
  -2  -2   8   40.14    3.98
  -2   2   8   39.25    3.86
   2  -2  -8   67.43    4.62
   2   2  -8   64.62    4.05
   2   2  -8   77.16    5.05
  -2  -2   8   96.45    6.20
   2   2  -7  454.80   11.70
  -2  -2   7  492.57   14.38
   2   2  -7  468.46   13.17
   2  -2  -6    2.11    0.84
   2   2  -6    1.90    0.65
   2   2  -6    4.07    1.09
  -2  -2   6    3.46    1.10
  -2   2   5  162.85    4.54
   2   2  -5  138.05    4.94
   2   2  -5  162.86    6.13
  -2  -2   5  129.89    5.95
  -2   2   4  406.68    8.12
   2   2  -4  382.12    8.67
   2  -2  -4  330.38    9.63
  -2  -2   4  347.25    9.90
   2   2  -4  399.56    9.97
  -2   2   3  517.23    9.69
   2   2  -3  526.55   10.30
   2  -2  -3  476.90   11.60
  -2  -2   3  461.23   11.23
   2  -2  -3  467.34    9.84
   2   2  -3  558.77   11.70
  -2   2   2  133.99    3.85
   2  -2  -2  131.62    4.80
   2  -2  -2  135.65    5.12
   2   2  -2  145.92    4.93
  -2  -2   2  140.50    4.71
   2  -2  -2  139.45    4.16
  -2   2   1 1109.65   18.20
   2  -2  -1 1247.42   19.88
   2   2  -1 1232.75   23.06
   2   2  -1 1010.77   17.04
   2   2  -1 1266.03   20.07
  -2  -2   1 1043.81   18.59
   2  -2  -1 1098.75   18.69
   2   2   0 1227.96   20.47
   2  -2   0 1067.67   19.48
   2   2   0 1386.71   25.04
  -2   2   0 1111.70   18.96
   2  -2   0 1116.35   20.07
   2  -2   0 1339.40   20.04
   2   2   0 1053.40   18.27
   2   2   0 1040.33   24.81
   2   2   1   84.33    5.22
   2  -2   1   67.26    3.10
  -2   2  -1   66.21    2.62
   2   2   1   66.85    2.62
   2   2   1   84.86    5.56
   2   2   2  552.36   16.11
   2  -2   2  531.95   11.42
   2   2   2  574.69   10.40
  -2   2  -2  419.15    9.49
   2  -2   2  553.43   11.64
   2  -2   2  485.74   10.05
  -2   2  -2  573.46   14.79
   2   2   2  551.78   10.58
   2  -2   2  588.57   11.30
   2  -2   2  551.48   11.36
   2   2   2  648.86   12.00
   2  -2   3   31.35    2.46
   2   2   3   26.34    3.60
   2  -2   3   20.63    1.65
   2   2   3   45.12    2.39
   2  -2   3   49.82    2.51
   2  -2   3   34.88    2.05
   2   2   3   41.62    2.19
   2   2   3   50.06    3.53
   2   2   3   39.41    2.59
   2  -2   3   36.44    2.48
   2  -2   3   38.88    2.56
  -2   2  -3   22.64    1.51
   2   2   4  209.08   11.21
   2  -2   4  238.42    7.80
   2  -2   4  190.52    5.35
   2  -2   4  250.83    7.59
   2   2   4  245.78    6.76
   2   2   4  257.42    6.49
   2  -2   4  247.77    6.87
   2  -2   4  211.78    6.11
   2  -2   4  214.72    7.14
   2   2   4  243.61    8.27
   2   2   4  253.41    7.64
   2  -2   5  682.75   16.40
   2  -2   5  679.36   15.86
   2   2   5  846.50   15.05
   2   2   5  761.94   15.24
   2  -2   5  705.65   14.46
   2  -2   5  808.73   15.59
   2   2   5  781.73   16.72
   2  -2   5  648.03   15.84
   2   2   5  684.45   16.35
  -2   2  -5  685.95   15.00
   2  -2   6 1254.86   26.95
   2   2   6 1507.91   26.02
   2   2   6 1660.24   25.74
   2  -2   6 1404.14   25.01
   2   2   6 1514.19   28.09
   2  -2   6 1287.13   27.14
   2   2   6 1314.62   27.05
  -2   2  -6 1238.90   25.21
   2  -2   7  760.55   19.23
   2   2   7  879.05   20.15
   2  -2   7  737.23   19.16
   2   2   7  769.89   19.26
   2   2   7  912.07   18.26
   2   2   8   19.13    2.76
   2  -2   8   17.98    2.72
   2   2   9   44.59    4.45
   2   2   9   54.53    4.99
   2  -2   9   56.62    5.10
   2  -2   9   46.98    4.27
   2   2   9   38.53    3.81
   2  -2   9   56.69    5.46
   2   2   9   63.29    3.99
   2   2   9   62.81    3.92
   2   2   9   62.80    5.29
   2  -2   9   46.04    4.69
   2   2   9   41.61    4.52
   2  -2  10   17.83    1.85
   2   2  10    7.68    2.08
   2   2  10    8.47    2.35
   2   2  10   12.85    2.45
   2  -2  10   23.53    3.85
   2   2  10   17.50    2.23
   2   2  10   21.25    2.41
   2   2  10    8.04    2.19
   2   2  10   19.53    3.14
   2  -2  10   13.31    2.65
   2  -2  11   11.52    1.59
   2   2  11    7.15    2.26
   2   2  11    7.42    2.20
   2   2  11    6.51    1.92
   2  -2  11   11.42    2.91
   2   2  11    6.91    1.60
   2   2  11    9.92    1.80
   2   2  11    5.55    1.97
   2   2  11   11.17    2.80
   2  -2  11   12.41    2.92
   2   2  12   55.25    5.98
   2  -2  12   50.76    5.92
   2   2  12   66.53    6.58
   2   2  12   49.82    5.75
   2   2  12   44.14    5.00
   2  -2  12   66.62    6.88
   2   2  12   53.90    6.01
   2  -2  12   50.50    5.89
   2   2  12   71.81    6.79
   2  -2  12   58.98    3.77
   2   2  13   10.31    2.80
   2   2  13   11.14    3.05
   2   2  13   19.86    3.85
   2   2  13   18.49    3.73
   2  -2  13   13.47    3.28
   2  -2  13   17.47    2.14
   2   2  13    9.20    2.55
   2  -2  14   31.18    5.12
   2   2  14   25.00    4.19
   2  -2  14   29.87    4.94
   2   2  14   35.70    5.22
   2   2  14   34.40    5.17
   2  -2  15   38.16    5.48
   2   2  15   44.46    5.76
   2  -2  15   29.73    4.82
   2   2  15   36.02    5.25
   2  -2  16  113.82    8.78
   2   2  16  115.91    8.98
   2  -2  16   99.12    8.39
   2  -2  17    4.99    1.92
   2   2  17    7.43    2.26
   2   2  17    4.86    2.00
   2   2  18  384.33   14.35
   2   2  18  374.58   13.74
   2  -3 -18   44.30    3.30
  -2  -3  18   54.25    3.52
  -2  -3  17   63.53    3.98
  -2   3  17   54.71    5.49
  -2   3  17   51.10    5.46
  -2  -3  16   71.77    4.37
  -2   3  16   59.55    5.98
  -2   3  16   59.54    6.24
  -2  -3  15  110.01    5.57
  -2   3  15  106.59    8.08
  -2   3  15  101.28    8.48
  -2  -3  14    1.41    0.71
  -2   3  14    2.23    1.65
  -2   3  14    1.80    1.54
  -2   3  13  109.03    8.47
  -2  -3  13  267.44   11.48
  -2  -3  13  207.38    7.87
  -2   3  13  161.51    9.65
   2   3 -12  126.68    8.06
  -2   3  12  147.17    9.58
  -2   3  12  131.28    9.15
  -2  -3  12  137.18   10.10
  -2  -3  12  152.14    6.38
   2   3 -11    1.69    1.03
  -2  -3  11    3.31    1.28
  -2   3  11    1.21    0.96
  -2   3  11    2.30    1.34
  -2  -3  11    3.63    0.94
  -2  -3  11    1.49    1.30
   2   3 -10  590.77   16.68
  -2  -3  10  493.44   12.59
  -2   3  10  422.93   16.48
  -2   3  10  612.30   18.14
  -2  -3  10  628.36   18.80
  -2   3  10  599.33   18.59
  -2  -3  10  562.91   18.76
  -2   3  10  452.03   12.10
  -2  -3  10  532.18   12.67
   2   3  -9   83.62    5.25
  -2   3   9   75.93    6.36
   2  -3  -9   60.91    4.96
  -2  -3   9  103.53    5.64
  -2  -3   9   64.03    3.51
  -2   3   9   53.14    5.16
  -2  -3   9   82.78    5.95
  -2   3   9   79.82    5.67
  -2   3   9   77.03    5.88
  -2  -3   9   71.68    5.86
  -2  -3   9   64.43    3.42
  -2   3   9   61.23    3.39
   2   3  -8  423.33   12.30
   2  -3  -8  337.46   12.39
  -2  -3   8  450.27   13.90
  -2   3   8  393.35   12.87
   2   3  -8  356.36   13.36
  -2  -3   8  412.13   14.04
  -2  -3   7   21.24    2.35
   2   3  -7   22.58    2.39
   2   3  -7   21.42    2.79
  -2  -3   7   13.48    2.31
   2   3  -6  978.01   22.33
  -2  -3   6 1040.77   22.56
   2  -3  -5   40.54    3.38
   2   3  -5   42.34    2.84
   2  -3  -5   41.21    3.28
   2   3  -5   41.55    3.39
  -2  -3   5   37.80    3.18
   2  -3  -5   37.49    2.31
  -2   3   5   51.38    2.53
   2  -3  -4   12.21    1.79
   2   3  -4    9.58    1.60
  -2  -3   4   12.53    1.71
   2  -3  -4   16.51    1.49
   2  -3  -4   10.84    1.68
  -2   3   4   14.52    1.31
   2  -3  -3   22.55    2.30
   2   3  -3   29.67    3.35
   2  -3  -3   28.70    2.62
  -2  -3   3   23.43    2.14
   2  -3  -3   29.27    1.98
   2   3  -3   25.99    2.47
  -2   3   3   32.35    1.99
   2   3  -2 4626.64   72.49
   2  -3  -2 4287.48   67.52
  -2  -3   2 3679.02   65.48
   2  -3  -2 4241.14   65.45
   2   3  -2 4015.97   67.59
   2   3  -2 4692.33   73.53
  -2   3   2 5148.60   65.44
  -2   3   1  815.61   13.47
  -2  -3   1  631.85   13.33
   2   3  -1  677.91   15.55
   2   3  -1  754.91   19.61
   2  -3  -1  788.30   15.23
   2   3  -1  575.54   18.92
   2   3  -1  526.20   17.77
  -2   3   0 1986.52   33.06
   2   3   0 2023.60   41.83
   2  -3   0 2310.91   35.65
   2   3   0 1760.00   40.21
  -2   3   0 2210.70   44.28
   2  -3   0 2409.79   35.43
   2  -3   1  171.39    6.01
   2   3   1  158.08    9.16
  -2   3  -1  151.55    4.49
   2  -3   1  165.94    6.00
   2   3   1  156.25    4.07
   2   3   1  152.43    4.42
   2   3   1  137.81    7.92
  -2   3  -2   21.88    1.62
   2   3   2   13.82    1.15
   2  -3   2   12.70    1.61
   2   3   2   15.64    3.11
   2   3   2   15.04    1.35
  -2   3  -2   14.72    2.95
   2   3   3 1817.57   28.42
   2   3   3 1467.36   31.28
  -2   3  -3 1458.20   33.69
   2  -3   3 1687.58   26.71
  -2   3  -3 1514.15   26.73
   2  -3   3 1612.30   29.26
   2   3   3 1835.95   26.83
   2  -3   3 1722.71   28.18
   2  -3   3 1480.62   26.23
   2   3   3 1576.00   27.20
   2  -3   3 1732.90   28.33
   2   3   4 1361.15   29.46
   2  -3   4 1506.78   27.46
   2   3   4 1710.20   28.16
   2  -3   4 1659.45   26.35
  -2   3  -4 1957.78   35.98
   2  -3   4 1532.07   28.57
   2   3   4 1491.36   26.63
   2  -3   4 1449.04   25.54
   2   3   4 1735.43   26.04
   2  -3   4 1481.43   26.53
   2  -3   4 1536.99   26.06
   2  -3   4 1366.06   28.58
   2   3   5  153.75    7.09
   2   3   5  228.45    7.64
   2  -3   5  213.61    7.44
  -2   3  -5  205.75    5.98
   2  -3   5  209.48    7.84
   2  -3   5  212.01    6.69
   2  -3   5  219.46    6.42
   2   3   5  246.01    6.47
   2  -3   5  168.05    7.40
   2   3   6   80.39    5.09
   2  -3   6  104.50    5.45
   2   3   6  110.13    5.53
   2  -3   6  104.98    5.62
   2   3   6  126.44    4.74
   2  -3   6  106.98    4.45
   2  -3   6   91.41    5.58
   2  -3   6  117.06    5.14
   2   3   7  195.96    8.08
   2  -3   7  186.91    7.98
   2  -3   7  172.75    8.26
   2   3   8  607.59   14.10
   2   3   8  584.42   13.82
   2   3   8  615.93   16.80
   2  -3   8  570.88   16.50
   2  -3   9  153.91    8.73
   2  -3   9  161.38    9.80
   2   3   9  133.06    8.10
   2   3   9  176.85   11.39
   2   3   9  179.06    6.95
   2   3   9  184.03    7.09
   2   3   9  165.75    8.58
   2  -3   9  164.02    8.66
   2   3   9  130.23    7.96
   2  -3  10  404.17   15.95
   2   3  10  433.02   16.53
   2   3  10  395.76   15.59
   2   3  10  503.58   20.75
   2  -3  10  478.23   18.53
   2   3  10  550.38   13.95
   2   3  10  521.44   13.46
   2   3  10  506.50   16.74
   2   3  10  414.90   15.98
   2  -3  11    0.93    0.61
   2   3  11    2.23    1.89
   2   3  11    1.36    1.19
   2   3  11    2.85    1.62
   2   3  11    2.06    1.34
   2  -3  11    1.48    1.53
   2   3  11    0.90    0.79
   2   3  11    0.39    0.72
   2   3  11    2.46    1.51
   2   3  12   66.23    6.65
   2   3  12   78.51    8.57
   2   3  12   93.58    7.57
   2  -3  12   77.47    7.11
   2   3  12   57.20    6.32
   2   3  12   51.19    5.48
   2  -3  12   79.25    7.94
   2   3  12   70.67    6.83
   2  -3  12   79.87    4.63
   2   3  13    5.10    2.24
   2   3  13    2.50    1.62
   2  -3  13    5.46    2.39
   2   3  13    5.59    2.22
   2   3  13    3.39    1.96
   2  -3  13    6.77    2.51
   2  -3  13    2.61    0.94
   2  -3  14   69.76    7.14
   2   3  14   64.24    7.05
   2   3  14   90.57    7.81
   2  -3  14   66.30    7.32
   2   3  14   56.15    6.20
   2   3  14   79.48    7.59
   2  -3  14   60.93    4.16
   2  -3  14   68.64    7.56
   2   3  15    6.53    2.43
   2   3  15    8.39    2.59
   2  -3  15    7.65    2.50
   2  -3  15    7.09    1.47
   2  -3  15    5.51    2.27
   2   3  15    9.19    2.78
   2  -3  16  578.08   21.62
   2   3  16  523.51   19.90
   2  -3  16  642.08   21.76
   2   3  16  854.18   23.89
   2   3  16  793.85   24.10
   2   3  17   69.27    6.28
   2  -3  17   48.50    5.37
   2   3  18   31.03    3.81
   2  -3  18   22.18    3.29
   2  -4 -18  192.00    6.97
  -2  -4  18  219.85    7.26
   2  -4 -17  122.05    5.88
  -2  -4  17  138.09    5.89
  -2   4  17  168.19    9.17
  -2   4  17  160.97    9.13
  -2  -4  16   28.01    2.65
  -2   4  16   30.93    4.34
  -2   4  16   35.31    4.62
  -2  -4  15   28.72    2.78
  -2   4  15   32.86    4.52
  -2   4  15   29.09    4.11
  -2   4  15   18.89    3.68
  -2  -4  14  308.07   10.30
  -2   4  14  297.83   14.49
  -2   4  14  298.87   13.63
  -2   4  14  283.74   12.99
  -2   4  13   98.55    8.36
  -2   4  13  104.55    8.35
  -2  -4  13  110.02    5.66
  -2   4  13   80.87    7.31
  -2   4  12  305.37   14.65
  -2  -4  12  337.95   10.35
  -2  -4  11   13.54    2.47
  -2  -4  11    7.22    1.40
  -2   4  11    6.85    2.11
  -2   4  11    8.05    2.40
  -2  -4  11   10.87    2.89
  -2  -4  11    6.09    1.27
  -2   4  10  892.01   26.61
  -2  -4  10  857.60   18.46
  -2   4  10  875.91   25.04
  -2  -4  10  910.25   25.95
  -2  -4  10  866.28   18.18
   2  -4  -9   58.35    5.20
  -2   4   9   56.70    5.85
  -2   4   9   63.42    4.07
  -2  -4   9   47.75    3.18
  -2  -4   9   80.36    5.21
  -2   4   9   27.60    3.97
  -2   4   9   55.29    5.32
  -2  -4   9   52.88    5.28
  -2   4   8  328.71   14.08
  -2   4   8  317.82   13.74
  -2   4   8  509.59   12.28
  -2  -4   8  376.24   10.14
  -2   4   8  499.61   17.43
  -2  -4   8  437.23   15.06
  -2   4   7   14.03    2.55
   2   4  -7   15.28    2.77
  -2  -4   6  152.81    7.29
   2   4  -6  141.97    7.87
   2  -4  -5   15.28    2.21
  -2  -4   5   20.57    2.48
   2  -4  -5    9.96    1.37
   2   4  -5   12.28    2.26
  -2   4   5   19.94    1.65
   2  -4  -5   10.48    1.94
  -2  -4   4   88.71    4.93
   2  -4  -4   98.30    4.31
  -2   4   4  102.47    3.81
   2  -4  -4   99.29    5.69
  -2  -4   3    2.95    0.92
  -2   4   3    7.33    0.99
   2  -4  -3    4.21    1.17
   2   4  -3    5.48    1.84
  -2  -4   2   50.74    3.30
   2   4  -2   53.40    5.62
  -2   4   2   65.25    2.92
   2   4  -2   43.65    5.24
   2  -4  -2   57.88    3.94
  -2   4   1    9.94    1.12
   2   4  -1    6.76    2.46
   2  -4  -1    9.89    1.58
   2  -4  -1    8.35    1.34
   2   4  -1   10.31    2.80
   2   4  -1    6.92    2.06
  -2   4   0  484.31   10.37
   2   4   0  528.09   18.61
   2  -4   0  530.03   12.61
  -2   4   0  417.15   17.76
   2  -4   0  502.05   12.54
   2   4   0  414.16   17.48
   2   4   0  414.62   15.44
  -2   4  -1  168.50    5.33
   2  -4   1  180.90    6.68
   2  -4   2  517.37   13.06
   2  -4   2  506.38   11.89
   2  -4   3    2.62    0.81
  -2   4  -3    1.83    1.63
  -2   4  -3    2.65    0.70
   2  -4   3    1.68    0.80
   2  -4   3    2.76    0.80
   2   4   3    4.88    1.45
   2  -4   4   24.30    2.67
   2  -4   4   24.12    2.65
  -2   4  -4   25.56    2.09
   2   4   4   16.72    2.51
  -2   4  -4   25.23    4.11
  -2   4  -5   59.12    3.18
   2  -4   5   56.68    4.19
   2  -4   5   49.99    3.01
   2  -4   5   39.17    3.63
   2   4   5   35.88    3.55
  -2   4  -5   41.16    5.04
   2  -4   6  532.68   14.70
  -2   4  -6  590.12   20.05
   2  -4   7   35.26    3.10
   2  -4   7   31.84    3.52
   2  -4   7   22.29    3.06
   2   4   7   20.01    2.81
   2  -4   8  226.34   10.67
   2  -4   8  221.15    7.82
   2  -4   8  313.71   13.59
   2   4   8  258.34   11.35
   2   4   8  243.52   13.46
   2   4   8  305.15    9.06
   2   4   8  297.62    8.86
   2   4   8  215.88   10.34
   2  -4   9   51.49    5.81
   2  -4   9   69.14    6.50
   2   4   9   45.75    6.11
   2   4   9   43.49    4.84
   2   4   9   65.71    4.17
   2   4   9   59.33    3.93
   2  -4   9   44.58    4.88
   2  -4  10   30.96    4.32
   2  -4  10   22.64    4.21
   2   4  10   26.51    4.87
   2   4  10   17.62    3.35
   2   4  10   38.55    3.37
   2   4  10   39.22    3.31
   2   4  10   31.84    4.12
   2  -4  11   47.05    5.54
   2   4  11   57.34    6.13
   2   4  11   55.87    7.38
   2   4  11   58.69    6.34
   2  -4  11   62.10    7.03
   2   4  11   80.63    5.07
   2   4  11   65.63    6.19
   2   4  12   12.87    3.98
   2   4  12   15.79    3.50
   2   4  12   21.67    4.16
   2  -4  12   17.14    2.24
   2  -4  12   15.48    3.77
   2   4  12   20.22    3.72
   2   4  12   17.82    3.35
   2   4  13   44.81    5.87
   2  -4  13   42.74    3.56
   2  -4  13   46.18    6.42
   2   4  13   60.44    6.36
   2   4  13   39.94    5.12
   2   4  14   98.47    8.59
   2  -4  14   79.60    8.34
   2  -4  14   88.05    5.14
   2   4  14  111.05    8.65
   2  -4  14   76.64    7.81
   2   4  14   89.56    7.62
   2  -4  15   17.17    3.90
   2  -4  15   23.60    2.54
   2  -4  15   18.54    3.93
   2   4  15   22.72    4.02
   2  -4  16   25.24    4.51
   2   4  16   32.12    4.52
   2   4  17   20.36    3.32
   2  -4  17   16.09    3.12
   2  -5 -18   42.12    2.82
  -2  -5  18   64.39    3.41
   2  -5 -17    2.10    0.83
  -2  -5  17    3.46    0.96
  -2   5  17    6.37    1.81
  -2   5  17    3.75    1.70
   2  -5 -16    1.17    0.70
  -2  -5  16    1.59    0.73
  -2   5  16    2.60    1.46
  -2   5  16    3.90    1.83
  -2   5  16    0.76    1.10
   2  -5 -15   15.64    2.20
  -2  -5  15   17.55    2.16
  -2   5  15   20.19    3.52
  -2   5  15   21.93    3.75
  -2   5  15   21.47    3.54
  -2  -5  14   51.60    6.53
  -2  -5  14   45.70    3.66
  -2   5  14   57.91    5.97
  -2   5  14   47.43    5.97
  -2   5  14   60.53    6.01
  -2   5  14   52.40    5.52
  -2   5  13  249.35   12.53
  -2   5  13  232.43   13.26
  -2   5  12  298.14   15.09
  -2  -5  12  554.31   14.38
  -2   5  12  456.69   18.88
  -2  -5  12  386.48   17.11
  -2  -5  12  531.80   13.68
  -2   5  11    2.30    1.33
  -2  -5  11    1.21    1.05
  -2  -5  11    4.89    1.25
  -2   5  11    1.90    1.31
  -2   5  11    1.37    1.34
  -2   5  10  140.29    9.22
  -2  -5  10   97.71    5.23
  -2   5  10  106.37    6.26
  -2   5  10  120.34    8.73
  -2   5  10  123.07    9.41
  -2   5   9   61.96    6.64
  -2   5   9   42.58    5.02
  -2   5   9   46.03    5.23
  -2  -5   9   62.36    3.84
  -2   5   9   74.60    4.76
  -2   5   8  752.70   24.74
  -2   5   8  912.95   25.96
  -2   5   8 1061.98   21.93
  -2  -5   8  882.79   19.38
  -2   5   8 1078.90   29.58
  -2  -5   8 1039.69   26.66
  -2   5   7    0.94    0.88
  -2   5   7    3.39    1.44
  -2  -5   7    3.45    1.19
  -2   5   7    2.68    0.88
  -2   5   7    4.79    1.85
   2  -5  -7    1.23    0.87
  -2  -5   7    3.30    1.43
   2  -5  -6  280.98   11.67
  -2  -5   6  304.69   11.49
   2  -5  -5    9.46    2.04
   2   5  -5    8.65    2.52
   2   5  -4  154.52   10.79
   2  -5  -4  145.14    7.78
   2  -5  -4  195.13    8.67
  -2   5   4  201.38    6.00
   2   5  -3  280.52   15.49
   2  -5  -3  320.02   11.79
   2  -5  -3  365.53   10.53
  -2   5   3  398.19    9.15
   2  -5  -2  431.09   11.81
   2   5  -2  358.39   17.90
   2  -5  -2  393.75   12.72
   2   5  -2  372.25   15.34
  -2   5   2  452.52   10.09
   2  -5  -1   93.72    5.09
   2   5  -1   75.97    7.80
   2  -5  -1   95.74    5.50
   2   5  -1   68.43    6.21
  -2   5   1   97.42    4.15
   2  -5   0  619.42   15.37
   2  -5   0  605.69   15.44
  -2   5   0  612.97   13.09
  -2   5  -1  907.25   17.87
   2  -5   1  977.43   19.87
  -2   5  -2  529.58   12.24
   2  -5   2  462.99   14.44
  -2   5  -3    4.83    1.08
   2  -5   3    7.75    1.68
  -2   5  -3    6.41    1.12
  -2   5  -3    5.31    2.55
   2   5   3    3.80    1.40
   2  -5   4  959.55   17.66
   2  -5   4  792.29   19.66
  -2   5  -4  851.81   16.97
  -2   5  -4  846.29   16.28
  -2   5  -4  506.46   23.85
   2   5   4  493.26   17.62
   2  -5   5  620.25   13.23
   2  -5   5  419.44   13.84
   2  -5   5  496.06   14.86
  -2   5  -5  536.76   12.01
  -2   5  -5  345.97   18.66
   2   5   5  293.73   12.27
   2  -5   6  276.66   11.15
  -2   5  -6  395.88    9.91
   2  -5   6  338.80   12.27
   2   5   6  186.90    9.37
  -2   5  -6  252.73   15.05
  -2   5  -7   64.54    7.51
   2  -5   7   64.65    5.45
   2  -5   7   64.70    3.92
   2  -5   7   71.27    4.21
   2   5   7   55.20    6.29
   2   5   7   58.36    5.36
   2  -5   7   66.16    6.05
   2  -5   7   78.81    5.89
   2   5   7   79.81    4.12
   2   5   7   41.87    4.29
  -2   5  -8  552.33   23.89
   2  -5   8  562.08   18.24
   2  -5   8  577.68   14.29
   2   5   8  473.99   17.39
   2   5   8  552.61   21.74
   2  -5   8  620.79   18.70
   2  -5   8  577.71   20.16
   2   5   8  718.41   14.86
   2   5   8  369.00   15.30
   2  -5   9   66.56    4.33
   2   5   9   42.48    6.12
   2   5   9   35.75    4.71
   2   5   9   66.36    4.11
   2  -5   9   54.66    5.54
   2  -5   9   41.43    5.56
   2   5  10  361.16   15.96
   2   5  10  362.61   18.86
   2   5  10  473.43   12.87
   2   5  10  466.62   12.64
   2  -5  10  347.09   15.43
   2  -5  10  385.53   17.84
   2   5  11   11.49    3.73
   2   5  11    8.91    2.70
   2  -5  11   15.36    3.27
   2  -5  11   10.47    3.19
   2  -5  12    2.71    2.10
   2  -5  12    2.73    1.01
   2   5  12    3.70    2.02
   2   5  12    3.17    1.87
   2   5  12    1.82    1.78
   2   5  12    4.43    1.90
   2  -5  13    8.46    2.97
   2  -5  13    4.24    1.24
   2  -5  13    4.50    2.13
   2   5  13    6.44    2.31
   2   5  13    5.32    2.45
   2   5  14  315.67   15.52
   2  -5  14  290.51   10.04
   2   5  14  300.19   13.90
   2  -5  14  299.51   15.19
   2   5  15   26.83    4.48
   2  -5  15   13.90    3.50
   2  -5  15   20.43    2.35
   2  -5  15   21.32    4.01
   2   5  15   20.42    3.64
   2   5  16  287.94   12.68
   2  -5  16  286.03   13.49
   2  -5  17   81.20    6.34
   2   5  17   67.88    5.55
  -2  -6  17  153.66    5.55
  -2   6  17  184.76    8.25
   2  -6 -16  109.03    5.28
  -2  -6  16  131.84    5.63
  -2   6  16  185.71    9.16
  -2   6  16  188.15    9.26
   2  -6 -15   76.85    4.63
  -2  -6  15   78.65    7.65
  -2   6  15  122.20    7.90
  -2   6  15  136.05    8.38
  -2  -6  14  149.73   11.19
   2  -6 -14  159.04    7.15
  -2  -6  14  207.52    7.87
  -2   6  14  196.34   11.90
  -2   6  14  239.74   11.65
  -2   6  13  107.10    8.94
  -2   6  13   88.25    7.58
   2  -6 -13  101.51    5.63
  -2  -6  13  105.76    5.57
  -2   6  12   76.71    7.53
  -2   6  12   73.96    6.83
   2  -6 -12   80.72    4.99
  -2  -6  12   95.16    5.51
   2   6 -11    5.00    2.91
  -2   6  11   10.69    3.12
   2  -6 -11    4.64    1.27
  -2   6  11    7.18    2.18
  -2  -6  11   11.25    2.47
  -2  -6  11    3.93    1.17
  -2   6  11    3.26    1.48
  -2   6  11    6.54    2.35
  -2  -6  11    2.42    1.41
   2  -6 -10  543.88   20.61
   2   6 -10  711.55   29.23
  -2   6  10  699.96   24.87
  -2   6  10  455.03   19.04
  -2   6  10  548.27   20.31
   2  -6 -10  710.89   16.72
  -2  -6  10  704.72   16.67
  -2   6  10  739.76   19.20
  -2   6  10  587.19   21.79
  -2  -6  10  627.19   20.53
  -2  -6   9   42.06    4.13
  -2  -6   9   27.39    2.66
  -2   6   9   25.28    3.03
   2   6  -9   25.62    5.35
  -2   6   9   27.78    4.64
  -2  -6   9   23.69    3.47
  -2   6   9   13.05    2.95
  -2   6   9   10.38    2.71
   2  -6  -9   24.55    2.55
  -2  -6   8   62.25    4.77
  -2   6   8   41.41    3.68
  -2  -6   8   42.22    3.18
  -2   6   8   37.84    5.38
   2   6  -8   46.15    6.78
  -2  -6   8   49.05    4.66
  -2   6   8   26.33    4.12
  -2   6   8   27.41    4.02
   2  -6  -8   39.55    3.15
   2  -6  -7  633.52   14.73
  -2   6   7  540.57   18.67
  -2   6   7  447.77   18.23
   2  -6  -7  528.85   18.96
   2   6  -7  641.63   25.76
  -2   6   7  572.66   21.90
  -2  -6   7  564.19   13.93
  -2   6   7  637.82   15.91
   2  -6  -6  398.66   10.63
  -2   6   6  258.90   12.87
  -2   6   6  321.89   13.49
  -2  -6   6  347.80    9.82
  -2   6   6  382.36   11.17
   2   6  -6  353.56   18.74
   2  -6  -6  333.65   13.97
  -2   6   6  381.77   17.28
   2   6  -6  491.42   12.06
   2   6  -5  145.61   12.03
   2  -6  -5  166.31    9.19
   2  -6  -4    4.52    1.67
   2   6  -4    1.58    1.99
   2  -6  -4    1.81    0.87
   2  -6  -4    1.90    1.10
  -2   6   4    1.94    0.72
   2  -6  -3  255.76   11.13
   2  -6  -3  264.41    9.60
   2  -6  -2   27.50    2.96
   2   6  -2   28.92    5.60
   2  -6  -2   30.62    3.51
  -2   6   2   31.50    2.47
   2  -6  -1  284.64   10.15
   2  -6  -1  303.79   11.60
  -2   6   1  328.15    9.02
   2   6  -1  262.49   13.13
  -2   6   0  653.80   14.83
   2  -6   0  668.57   16.51
  -2   6  -1   62.87    3.70
  -2   6  -1   56.45    3.16
   2  -6   1   66.98    4.36
   2  -6   2  213.21    7.97
   2  -6   2  172.66    8.79
  -2   6  -2  185.78    6.78
  -2   6  -2  188.29    6.26
  -2   6  -2  152.32   12.88
   2   6   2  131.19    8.12
   2  -6   3    4.03    1.08
  -2   6  -3    1.00    0.67
   2  -6   3    1.08    0.92
  -2   6  -3    1.96    0.77
  -2   6  -3    0.28    1.21
   2   6   3    0.81    0.79
   2  -6   4    3.99    1.45
  -2   6  -4    1.17    0.73
  -2   6  -4    2.68    0.91
  -2   6  -4    5.09    2.66
   2   6   4    0.79    0.77
   2  -6   5  147.90    6.29
   2  -6   5  107.52    5.06
  -2   6  -5  122.73    5.43
   2  -6   5  104.76    5.20
   2  -6   5  108.10    7.04
   2   6   5   55.34    4.79
  -2   6  -5   67.65    9.22
   2  -6   6  821.98   17.47
   2  -6   6  799.43   17.54
  -2   6  -6 1068.21   19.30
   2   6   6  680.76   23.69
   2   6   6  717.79   21.49
   2  -6   6  852.79   22.47
   2   6   6  448.71   17.26
  -2   6  -6  524.88   26.97
   2  -6   7  151.73    6.52
   2  -6   7  152.10    6.55
   2   6   7  127.97    9.89
   2   6   7  104.97    7.75
   2  -6   7  143.64    9.34
   2  -6   7  139.06    8.48
   2   6   7   77.93    6.14
  -2   6  -7   93.88   10.90
   2   6   8  377.05   15.80
   2  -6   8  568.41   14.83
   2   6   8  554.86   19.47
   2   6   8  543.09   22.08
   2  -6   8  662.93   20.21
   2  -6   8  624.38   21.53
   2   6   8  643.56   14.27
  -2   6  -8  402.34   23.87
   2  -6   9  286.31   14.86
   2   6   9  282.31   15.96
   2  -6   9  307.98   10.46
   2   6  10   36.51    5.10
   2   6  10   42.02    6.49
   2  -6  10   51.11    6.51
   2  -6  10   38.64    5.67
   2   6  11  107.64   10.37
   2   6  11  103.18    8.68
   2  -6  11  125.40    9.23
   2  -6  11   90.17    8.83
   2  -6  12  116.27   10.34
   2  -6  12  159.34    7.34
   2   6  12  130.24   11.64
   2   6  12  178.52   11.46
   2   6  12  162.83   11.03
   2  -6  12  178.21   11.25
   2  -6  13  105.49    5.84
   2   6  13  115.98    9.26
   2   6  13  120.90    8.53
   2  -6  13  126.36    9.38
   2  -6  14   73.13    7.94
   2  -6  14   85.41    5.08
   2   6  14  118.40    9.12
   2   6  14  105.10    7.82
   2  -6  14   93.04    7.99
   2  -6  15   30.33    5.01
   2  -6  15   42.73    3.30
   2   6  15   42.24    5.40
   2  -6  15   52.61    5.66
   2   6  15   43.40    4.92
   2  -6  16   10.42    2.81
   2   6  16   10.73    2.51
   2  -6  16   17.09    3.14
   2  -6  17   20.37    3.21
   2  -6  17   40.81    4.15
  -2  -7  17   90.42    3.88
  -2  -7  16   37.04    4.64
  -2  -7  16   44.47    2.94
  -2   7  16   49.90    4.38
  -2   7  16   46.87    4.41
  -2   7  15   31.23    3.89
  -2   7  15   28.81    3.86
  -2  -7  15   23.20    4.10
  -2  -7  14  194.84   12.41
   2  -7 -14  182.86    7.41
  -2   7  13    4.26    2.14
   2  -7 -13    7.21    1.49
  -2   7  12  486.21   19.84
   2  -7 -12  453.29   13.11
  -2  -7  11  150.18    6.99
  -2   7  11  137.74    7.98
  -2   7  11  110.92    9.22
  -2   7  11  119.67    8.33
   2  -7 -11  128.00    6.29
  -2   7  10   17.62    3.31
  -2   7  10   11.39    2.90
   2  -7 -10   40.43    3.39
  -2  -7  10   51.77    3.91
  -2   7  10   32.92    3.97
  -2  -7  10   57.56    5.27
   2  -7 -10   39.74    5.39
   2   7 -10   26.59    6.18
  -2   7  10   57.99    6.97
   2  -7  -9  179.59    7.40
  -2   7   9  146.03   10.22
  -2   7   9  161.50   10.05
  -2  -7   9  191.18    7.72
  -2   7   9  177.32    8.87
   2   7  -9  157.89   15.08
  -2   7   9  189.57   12.57
  -2   7   8  274.92   12.96
  -2   7   8  255.23   13.58
  -2   7   8  280.30   15.43
  -2   7   8  251.76   10.65
  -2  -7   8  278.66    9.46
  -2   7   7   54.44    5.46
  -2   7   7   49.61    5.66
  -2   7   7   47.95    4.15
  -2  -7   7   57.13    3.84
   2  -7  -7   51.14    5.74
   2   7  -7   53.89    8.57
  -2   7   7   55.19    6.83
   2   7  -7   64.73    4.44
  -2   7   6   12.48    2.85
  -2  -7   6   23.74    2.41
  -2   7   6   19.06    2.60
   2  -7  -6   16.75    3.30
   2   7  -6   12.68    4.39
  -2   7   6   20.81    4.37
   2   7  -6   25.26    2.79
  -2   7   5   26.97    3.98
   2   7  -5   24.93    5.91
  -2   7   5   27.36    4.86
   2  -7  -5   26.71    3.95
   2   7  -5   40.86    3.36
  -2  -7   5   27.65    2.53
  -2   7   5   23.28    2.90
   2   7  -4    4.79    1.28
  -2   7   4    1.14    0.80
   2  -7  -4    6.44    1.99
   2   7  -4    5.02    3.04
   2  -7  -4    5.13    1.46
  -2   7   3  801.90   16.61
   2  -7  -3  671.08   17.83
   2   7  -3  606.44   27.84
   2  -7  -3  610.08   20.10
   2   7  -3  809.85   17.23
   2  -7  -3  585.95   18.36
  -2   7   2  398.02   11.06
   2  -7  -2  382.09   12.38
   2  -7  -2  342.64   13.80
   2  -7  -2  366.72   12.96
   2   7  -2  423.26   11.44
  -2   7   1  106.92    5.25
   2  -7  -1  114.12    6.18
   2  -7  -1  109.48    7.14
  -2   7   1  101.28    4.43
  -2   7   0   53.52    3.67
   2  -7   0   54.29    4.12
  -2   7   0   50.23    3.12
  -2   7  -1   76.51    4.02
   2  -7   1  102.37    5.48
   2   7   1   88.46    5.12
  -2   7  -1   87.78    4.77
   2  -7   1   89.01    5.34
  -2   7  -1   76.12    9.56
  -2   7  -2  277.00   19.01
   2  -7   2  413.14   11.74
  -2   7  -2  357.42    9.95
   2   7   2  360.44   11.15
  -2   7  -2  365.52   10.84
   2  -7   2  265.47   12.60
   2   7   2  281.13   18.57
   2  -7   2  449.03   12.16
  -2   7  -3   29.78    6.37
  -2   7  -3   33.97    2.81
   2  -7   3   32.36    3.00
   2  -7   3   30.01    2.81
   2   7   3   34.53    3.30
  -2   7  -3   34.26    3.09
   2  -7   3   29.47    3.92
   2   7   3   30.39    6.18
   2  -7   3   30.45    2.92
   2  -7   4  587.75   14.64
  -2   7  -4  629.61   14.84
   2  -7   4  597.11   15.16
   2  -7   4  463.31   17.20
  -2   7  -4  390.24   24.14
   2  -7   4  747.83   16.62
   2  -7   5   42.57    3.36
  -2   7  -5   43.74    3.53
  -2   7  -5   50.94    3.74
   2  -7   5   41.74    3.47
   2   7   5   36.96    4.55
   2  -7   5   43.55    4.84
  -2  -7  -5   43.82    5.41
  -2   7  -5   24.60    6.23
   2  -7   5   62.65    4.42
   2  -7   6  249.50    9.18
  -2   7  -6  329.06   10.17
   2   7   6  208.62   11.32
   2   7   6  232.14   13.22
   2  -7   6  235.04   11.84
  -2   7  -6  144.52   15.11
   2  -7   6  254.35    8.82
  -2   7  -6  313.21    9.86
   2  -7   7   38.31    3.42
   2  -7   7   29.73    2.95
   2   7   7   22.21    4.26
   2   7   7   17.48    3.40
   2  -7   7   20.17    3.52
  -2   7  -7   17.50    5.50
  -2   7  -7   27.53    3.02
   2  -7   8  350.35   11.46
   2   7   8  303.18   16.32
   2   7   8  276.24   13.93
   2  -7   8  317.49   15.39
  -2   7  -8  183.81   17.80
  -2   7  -8  428.41   12.25
   2  -7   9  137.49   10.26
   2   7   9  134.69   11.02
   2  -7   9  153.61    7.38
   2  -7  10  217.84   13.99
   2   7  10  185.40   11.66
   2   7  10  202.14   13.81
   2  -7  10  202.38   13.00
   2   7  11   26.91    5.25
   2  -7  11   27.69    5.16
   2   7  11   25.60    4.47
   2  -7  11   24.55    4.70
   2   7  12    2.60    1.76
   2  -7  12    1.06    0.71
   2  -7  12    2.29    1.52
   2  -7  12    3.54    2.01
   2   7  13    0.72    1.31
   2  -7  13    0.62    0.62
   2  -7  13    1.43    1.38
   2   7  13    1.27    1.34
   2  -7  13    1.71    1.67
   2   7  14  157.67   10.23
   2  -7  14  132.75    6.22
   2   7  14  158.53    9.03
   2   7  15   19.20    3.49
   2  -7  15   14.71    1.88
   2  -7  15   14.22    3.30
   2  -7  15   17.60    3.14
   2   7  15   18.19    3.05
   2   7  16  159.96    7.82
   2   7  16  166.74    8.83
  -2  -8  16  118.10    7.22
  -2   8  16  128.89    6.40
  -2   8  15  120.87    7.04
  -2  -8  15   89.95    7.24
  -2   8  14   20.94    3.64
  -2   8  14   23.45    3.33
  -2  -8  14   13.57    3.21
  -2   8  13   21.25    3.87
  -2  -8  13   22.17    4.22
  -2   8  12   80.09    7.62
  -2  -8  12   91.50    5.39
  -2   8  12   99.83    7.52
  -2  -8  11   45.65    3.78
  -2   8  11   26.21    3.90
  -2   8  11   25.62    4.57
  -2   8  11   50.53    6.41
  -2   8  10  172.24   10.85
  -2   8  10  142.38    8.97
  -2  -8  10  154.81    7.16
  -2   8  10  165.65   11.78
  -2   8   9   35.42    4.46
  -2   8   9   27.63    4.44
  -2  -8   9   54.19    4.06
   2   8  -9   36.25    7.90
  -2   8   9   48.70    6.56
  -2   8   8   28.27    4.54
  -2   8   8   29.57    4.13
   2   8  -8   38.84    8.24
  -2   8   8   45.30    6.45
  -2   8   8   41.14    4.16
  -2  -8   8   48.52    3.80
  -2   8   7   36.23    5.04
  -2  -8   7   34.28    3.13
  -2   8   7   33.45    3.68
   2   8  -7   29.10    6.87
   2  -8  -7   24.32    4.33
   2   8  -7   42.97    3.84
  -2   8   6  197.99   11.63
  -2  -8   6  250.23    8.80
  -2   8   6  212.79    9.53
   2   8  -6  225.26   18.25
   2  -8  -6  207.08   12.25
  -2   8   6  227.95   14.55
  -2   8   5    5.28    1.95
  -2  -8   5   18.45    2.20
  -2   8   5   19.80    2.78
  -2   8   5   10.86    3.30
   2  -8  -5   17.76    3.49
   2   8  -5   11.38    4.57
   2  -8  -5   11.20    2.51
   2   8  -5   20.42    2.59
  -2  -8   4  613.51   14.93
   2  -8  -4  561.13   20.20
  -2   8   4  593.99   24.35
   2  -8  -4  551.00   18.02
   2   8  -3    1.29    0.86
   2  -8  -3    0.55    0.88
  -2   8   3    0.76    1.25
  -2   8   3    1.00    0.68
   2  -8  -3    1.69    1.20
   2  -8  -3    3.35    1.23
   2   8  -2   92.59    5.26
   2  -8  -2   89.64    6.01
  -2   8   2  100.55    5.52
   2   8  -2   81.30    5.15
  -2   8   2   89.67    4.99
   2  -8  -2   89.38    5.65
   2  -8  -2   77.91    6.71
   2  -8  -1    6.34    1.59
   2   8  -1    4.30    1.31
  -2   8   1    3.48    1.27
   2   8  -1    5.62    1.60
  -2   8   1    7.21    1.52
   2   8  -1    5.76    2.91
   2  -8  -1    8.60    1.77
   2  -8   0  679.80   17.05
   2   8   0  579.26   15.20
  -2   8   0  562.16   13.70
   2  -8   0  622.11   16.52
   2   8   0  598.93   15.93
  -2   8   0  568.84   15.19
   2  -8   0  667.37   16.98
  -2   8  -1    4.13    1.11
  -2   8  -1    4.04    1.12
   2   8   1    4.11    1.44
   2  -8   1    7.69    1.61
  -2   8  -1    4.13    1.25
   2  -8   1    5.22    1.37
   2   8   1    6.22    3.11
   2  -8   1    7.86    1.62
  -2   8  -2  264.93   19.50
   2  -8   2  325.44   10.73
  -2   8  -2  286.93    9.22
   2   8   2  309.84   10.80
   2  -8   2  319.86   10.59
  -2   8  -2  298.13    9.45
  -2   8  -2  272.60    9.93
   2  -8   2  237.24   12.46
   2   8   2  244.68   17.78
   2  -8   2  324.87   10.66
  -2   8  -3   63.06    9.56
  -2   8  -3   81.98    4.71
   2  -8   3   84.43    5.20
  -2   8  -3   83.32    5.00
   2   8   3   94.38    5.79
   2  -8   3   86.09    5.11
  -2   8  -3   79.91    4.75
   2  -8   3   60.04    6.02
   2   8   3   77.15   10.33
   2  -8   3   90.28    5.34
   2   8   4   17.34    2.68
   2  -8   4   16.28    2.22
  -2   8  -4   19.17    2.40
  -2   8  -4   24.12    2.66
   2  -8   4   19.23    2.47
   2  -8   4   23.26    3.70
   2  -8   4   24.29    2.84
  -2   8  -5   33.43    3.18
   2  -8   5   31.08    3.17
   2   8   5   21.34    3.68
   2  -8   5   22.31    3.81
  -2   8  -5   16.85    5.47
  -2  -8  -5   26.11    4.44
   2  -8   5   24.09    2.68
  -2   8  -5   26.60    2.90
   2  -8   6  544.73   15.11
   2   8   6  464.27   18.26
   2  -8   6  504.10   19.05
  -2   8  -6  361.75   25.32
  -2   8  -6  638.38   15.64
   2  -8   6  510.55   14.15
   2  -8   7  197.11    8.46
   2   8   7  163.70   10.50
   2  -8   7  162.85   10.54
  -2   8  -7  116.31   14.10
  -2   8  -7  224.48    8.70
   2  -8   7  187.85    7.82
  -2   8  -8  261.59    9.51
   2  -8   8  206.31    8.82
   2   8   8  181.50   12.45
   2   8   8  202.43   11.90
  -2   8  -8  137.20   15.62
   2  -8   8  200.54    8.22
   2  -8   9   48.67    6.21
   2   8   9   43.88    6.29
   2   8   9   46.06    5.80
   2  -8   9   49.57    4.23
   2   8  10    5.28    2.50
   2  -8  10    4.43    2.34
   2   8  10    4.41    2.07
   2  -8  10    8.16    2.74
   2  -8  11   18.82    4.15
   2   8  11   17.13    4.12
   2   8  11   21.22    3.99
   2  -8  11   13.85    3.54
   2  -8  12   97.94    8.74
   2  -8  12   83.94    5.15
   2  -8  13   21.83    4.11
   2   8  13   25.70    4.16
   2  -8  13   21.04    2.42
   2  -8  14  181.66   11.09
   2  -8  14  177.12    6.91
   2  -8  15   55.75    5.62
   2  -8  15   63.61    3.52
  -2  -9  15    0.68    1.01
  -2  -9  15    0.35    0.36
   2  -9 -15    0.33    0.62
  -2   9  15    0.72    0.94
  -2   9  14  226.52   10.54
  -2  -9  14  222.65   11.10
  -2   9  13    0.45    1.13
   2  -9 -13    0.81    0.88
  -2  -9  13    2.49    1.66
  -2   9  12  328.91   14.83
  -2  -9  12  345.23   10.44
  -2  -9  11   15.59    2.18
   2  -9 -11   11.38    2.49
  -2   9  11   21.58    3.77
  -2   9  11   17.29    3.03
  -2   9  11   14.14    3.38
  -2   9  11   20.07    3.97
   2  -9 -10   18.35    3.37
  -2   9  10   28.42    4.51
  -2   9  10   23.25    3.48
  -2  -9  10   41.38    3.55
  -2   9  10   47.47    6.21
  -2  -9   9   31.99    3.13
   2  -9  -9   22.39    3.65
  -2   9   9   35.98    5.61
  -2  -9   8   55.95    4.18
  -2   9   8   68.34    7.70
   2   9  -8   66.88    4.88
  -2   9   7   74.77    7.29
  -2  -9   7  104.32    5.72
  -2   9   7  106.59    9.87
   2  -9  -7   92.50    8.49
   2   9  -7  119.25    6.54
   2  -9  -7   79.41    6.58
  -2   9   6  123.75    9.21
  -2  -9   6  140.77    6.66
   2  -9  -6  124.70    9.79
  -2   9   6  154.55   12.07
   2  -9  -6  116.82    8.03
   2   9  -6  168.69    7.78
  -2   9   5    7.10    2.28
  -2  -9   5    7.79    1.58
   2  -9  -5    6.19    2.32
  -2   9   5   11.86    3.60
   2  -9  -5    5.71    1.89
   2   9  -5    7.53    1.83
  -2   9   4    1.43    1.20
  -2   9   4    9.14    2.02
  -2  -9   4    7.66    1.53
  -2   9   4    7.02    2.93
   2  -9  -4   13.41    3.18
   2   9  -4    5.34    1.63
   2  -9  -4    6.03    1.80
  -2   9   3    1.84    1.27
  -2   9   3    2.22    1.20
   2   9  -3    1.60    1.20
   2  -9  -3    4.08    1.83
   2   9  -3    2.29    1.14
   2  -9  -3    3.80    1.50
  -2   9   2  542.36   15.17
   2  -9  -2  471.22   15.31
  -2   9   2  648.71   16.25
   2   9  -2  563.61   15.86
   2  -9  -2  580.91   16.21
   2  -9  -2  571.96   16.75
   2   9  -2  555.43   15.30
   2   9  -1  142.14    6.93
   2  -9  -1  158.79    7.77
   2   9  -1  133.47    7.13
   2  -9  -1  142.27    7.43
  -2   9   1  151.13    7.15
  -2   9   1  134.58    6.85
   2   9  -1  116.51   12.47
   2  -9  -1  154.68    7.44
   2   9   0  323.85   10.96
   2  -9   0  360.82   12.09
   2   9   0  344.75   11.98
  -2   9   0  352.29   11.42
   2  -9   0  349.70   11.95
  -2   9   0  311.25   11.02
   2   9   0  309.37   20.47
   2  -9   0  331.80   11.36
  -2   9  -1   68.78    4.32
   2  -9   1   71.98    4.96
  -2   9  -1   66.97    4.25
   2   9   1   53.34    4.58
  -2   9  -1   68.54    4.72
   2  -9   1   77.60    5.18
  -2   9  -1   57.18    4.46
   2  -9   1   48.04    5.73
   2   9   1   57.29    9.06
   2  -9   1   74.23    4.92
   2  -9   2  100.66    8.18
   2  -9   2  108.43    6.16
  -2   9  -2  111.47    5.72
   2   9   2  101.45    6.38
   2  -9   2  113.61    6.27
  -2   9  -2  109.78    6.09
  -2   9  -2  112.94    5.71
   2  -9   2  119.46    6.38
   2  -9   3    1.23    0.81
   2  -9   3    3.52    1.65
  -2   9  -3    1.19    0.92
   2   9   3    2.63    1.41
  -2   9  -3    2.15    1.21
   2  -9   3    0.42    0.62
   2  -9   3    4.74    1.36
  -2   9  -4 1036.18   22.08
   2  -9   4  956.66   22.16
   2   9   4  949.96   23.42
   2  -9   4  763.05   25.84
   2  -9   4  952.71   22.60
  -2   9  -4  767.08   36.77
  -2  -9  -4 1044.77   31.15
   2  -9   4 1293.17   25.54
  -2   9  -5  131.69    6.53
   2  -9   5  114.51    6.46
   2  -9   5  109.31    8.61
  -2  -9  -5  108.85    9.32
   2  -9   5  111.75    6.11
   2  -9   6  117.38    6.50
  -2   9  -6  138.14    6.72
   2   9   6   95.20    7.97
   2  -9   6  101.04    8.44
  -2   9  -6   80.87   11.66
  -2  -9  -6  107.50    9.23
   2  -9   6  117.39    6.25
   2   9   7   38.60    5.17
  -2   9  -7   48.81    4.03
   2  -9   7   40.87    3.82
   2  -9   7   40.39    3.58
   2   9   8    6.18    2.23
   2  -9   8   10.19    1.96
  -2   9  -8    6.86    1.71
   2  -9   8    7.34    1.57
   2   9   9   38.31    5.23
   2  -9   9   41.34    3.84
  -2   9  -9   46.12    3.87
   2  -9   9   38.83    3.47
   2   9  10   42.69    5.41
   2   9  10   39.15    5.75
   2  -9  10   37.25    5.87
   2   9  11   72.07    6.81
   2  -9  11   64.48    7.39
   2  -9  11   73.95    7.24
   2  -9  12    3.57    1.96
   2  -9  12    1.59    0.77
   2  -9  13    0.76    1.00
   2   9  13    1.23    1.46
   2  -9  13    0.72    0.56
   2  -9  14   28.33    3.93
   2  -9  14   25.28    2.22
   2   9  14   31.30    3.87
   2 -10 -14    0.17    0.47
  -2  10  14    1.36    1.02
  -2  10  13    0.59    1.01
   2 -10 -13    0.36    0.62
  -2 -10  13    0.89    0.97
   2 -10 -12   13.18    2.27
  -2  10  12   16.65    3.22
  -2 -10  12   14.69    1.91
  -2  10  11    8.53    2.31
  -2 -10  11    9.42    1.60
  -2  10  11    6.93    2.37
   2 -10 -11    4.06    1.47
  -2  10  10  105.77    8.63
   2 -10 -10  104.43    6.85
  -2  10   9   38.76    5.14
  -2 -10   9   33.34    3.13
   2  10  -9   37.23    3.59
   2 -10  -9   25.58    3.57
  -2 -10   8    8.98    1.71
   2  10  -8    7.62    1.89
   2 -10  -8    6.20    1.86
  -2  10   7   59.27    7.21
  -2 -10   7   51.26    3.97
   2  10  -7   61.29    4.69
   2 -10  -7   48.01    4.80
  -2  10   6  399.63   19.47
  -2 -10   6  360.52   11.48
   2  10  -6  389.45   12.69
  -2  10   5    4.16    2.46
  -2 -10   5    1.96    0.92
   2 -10  -5    2.23    1.30
   2  10  -5    3.24    1.33
   2 -10  -4  655.63   23.30
  -2  10   4  653.09   26.50
  -2 -10   4  618.68   16.30
   2 -10  -4  668.24   19.09
   2  10  -4  633.03   17.52
  -2  10   3   46.32    6.89
   2 -10  -3   43.05    4.21
   2  10  -3   44.21    3.99
   2  10  -3   43.48    4.17
  -2 -10   3   41.28    3.54
  -2  10   3   46.83    4.21
   2 -10  -3   39.02    3.96
   2  10  -2   88.03    5.60
   2 -10  -2  104.62    6.36
   2  10  -2   95.01    6.12
   2 -10  -2   91.63    6.05
  -2  10   2  102.85    6.11
   2 -10  -1   20.68    2.82
   2  10  -1   17.90    2.63
   2 -10  -1   26.24    2.94
   2  10  -1   15.09    2.70
   2 -10  -1   25.95    3.19
  -2  10   1   20.13    2.84
   2 -10   0    6.32    1.71
   2 -10   0    5.11    2.14
   2 -10   0    8.75    1.86
   2  10   0    3.75    1.65
  -2  10   0    7.54    1.90
   2 -10   1  207.76   12.39
   2 -10   1  226.86    9.41
  -2  10  -1  218.01    9.13
   2  10   1  214.50    9.63
   2 -10   1  238.21    9.66
   2 -10   2  273.92   10.46
  -2  10  -2  278.73   10.44
   2  10   2  286.06   11.29
   2 -10   2  291.37   14.57
  -2  10  -2  284.57    9.75
   2 -10   2  281.82   10.64
   2 -10   2  306.03   11.09
   2  10   3   85.74    5.99
   2 -10   3   84.92    5.52
  -2  10  -3   91.03    5.72
   2 -10   3   86.05    7.78
  -2 -10  -3  117.23    9.62
   2 -10   3   93.42    5.84
  -2  10  -3   97.15    5.45
   2 -10   3  117.23    6.70
   2 -10   4  103.07    5.98
   2  10   4  100.35    6.55
   2 -10   4  101.07    6.05
  -2  10  -4  102.69    5.68
   2 -10   5   55.08    4.32
  -2  10  -5   64.24    4.51
   2 -10   5   55.36    4.42
   2 -10   6  140.12    6.97
   2  10   6  156.78   10.01
  -2  10  -6  173.41    7.51
   2 -10   6  149.81    7.43
   2 -10   7   46.21    3.82
   2  10   7   42.94    5.34
   2 -10   7   44.21    3.95
  -2  10  -7   50.09    3.99
   2 -10   8    6.79    1.53
   2  10   8   11.39    2.91
  -2  10  -8    9.11    1.85
   2 -10   8   10.28    1.96
   2 -10   9   50.71    3.82
   2  10   9   54.64    5.87
   2 -10   9   55.91    4.29
  -2  10  -9   54.36    4.08
   2  10  10   92.61    7.38
   2 -10  10   77.80    7.96
   2  10  11   26.61    3.92
   2 -10  11   20.70    4.11
   2 -10  12  264.23    8.55
   2  10  12  372.01   13.74
   2 -10  13   36.11    2.58
   2  10  13   45.81    4.47
  -2  11  13   18.29    2.51
   2 -11 -13    6.73    1.15
  -2 -11  12  336.55   11.85
  -2  11  12  256.62   10.59
   2 -11 -11    0.55    0.61
  -2  11  11    1.12    1.14
  -2 -11  11    2.65    1.48
  -2  11  11    0.51    1.06
  -2 -11  11    0.77    0.49
  -2  11  10   27.19    3.83
   2 -11 -10   22.63    2.77
  -2  11  10   25.70    3.95
  -2 -11  10   31.61    2.73
   2  11  -9    8.14    1.75
   2 -11  -9    8.18    1.80
  -2 -11   9   11.21    1.73
  -2  11   9   11.64    2.76
  -2 -11   8  168.86    7.08
   2 -11  -8  170.47    7.96
   2  11  -8  169.33    7.67
  -2 -11   7   26.08    2.72
   2  11  -7   21.44    2.86
   2 -11  -7   25.11    3.06
   2 -11  -6   62.33    4.79
  -2 -11   6   66.46    4.44
   2 -11  -6   70.22    5.19
   2  11  -6   79.44    5.25
   2 -11  -5   44.45    4.11
  -2 -11   5   42.65    3.57
   2 -11  -5   51.28    4.40
   2  11  -5   52.90    4.36
   2 -11  -4  205.27    8.91
   2  11  -4  182.02    8.32
  -2  11   4  212.02   13.98
   2 -11  -4  186.22    8.64
  -2 -11   4  168.90    7.43
  -2  11   4  208.94    8.87
   2  11  -3    1.44    1.08
  -2  11   3    2.70    2.13
   2 -11  -3    1.00    0.85
   2  11  -3    1.54    1.32
   2 -11  -3    1.22    0.87
  -2 -11   3    0.54    0.56
  -2  11   3    0.55    1.22
   2  11  -2  177.75    8.19
   2 -11  -2  199.05    8.66
   2  11  -2  180.60    8.62
  -2  11   2  189.85    8.51
   2 -11  -2  201.54    8.90
   2 -11  -1   46.82    4.03
   2  11  -1   39.54    3.82
   2  11  -1   35.47    3.97
   2 -11  -1   57.83    4.57
  -2  11   1   51.17    4.42
   2 -11   0  156.70    7.59
   2  11   0  154.56    8.08
  -2  11   0  159.40    7.76
   2 -11   0  155.76    7.62
   2 -11   1   29.41    3.20
   2 -11   1   31.46    3.29
   2  11   1   20.26    3.13
  -2  11  -1   23.95    3.14
  -2  11  -2   48.30    3.72
   2 -11   2   46.69    4.03
   2 -11   2   46.30    3.99
  -2  11  -2   44.30    4.08
   2  11   2   48.06    4.60
  -2  11  -3   19.43    2.50
   2 -11   3   20.45    2.69
   2 -11   3   20.74    2.67
   2  11   3   12.57    2.58
  -2  11  -3   15.25    2.53
   2 -11   4  781.97   19.44
  -2  11  -4  806.43   18.67
   2 -11   4  768.86   19.09
   2 -11   5   54.46    4.34
  -2  11  -5   65.33    4.41
   2 -11   5   53.24    4.13
   2 -11   6  188.95    8.15
  -2  11  -6  203.44    8.03
   2 -11   6  192.87    7.98
  -2  11  -7    6.70    1.58
   2 -11   7    8.54    1.69
   2 -11   7    8.80    1.65
   2  11   7    6.28    2.13
  -2  11  -8   15.63    2.19
   2 -11   8   17.73    2.34
   2 -11   8   22.63    2.47
   2  11   8   19.33    3.37
  -2  11  -9    2.23    1.00
   2 -11   9    2.79    0.89
   2  11   9    3.06    1.60
   2 -11  10  193.63   11.38
   2  11  10  215.15   10.12
   2 -11  11    2.64    0.77
   2 -11  11    1.78    1.49
   2  11  11    2.48    1.36
   2 -11  12    4.53    0.90
   2  11  12   10.66    2.11
  -2  12  11    0.71    0.82
  -2  12  11    1.08    0.99
   2 -12 -11    0.62    0.50
  -2 -12  11    0.62    0.41
   2 -12 -10   77.79    3.94
  -2  12  10   82.24    5.98
   2 -12 -10   66.79    3.90
  -2 -12  10   77.82    3.82
  -2  12   9   30.90    3.79
   2  12  -9   19.78    2.34
   2 -12  -9   25.36    2.40
  -2  12   9   26.78    3.76
  -2 -12   9   27.76    2.36
   2 -12  -9   23.73    2.45
   2 -12  -8    1.67    0.80
  -2 -12   8    1.42    0.66
   2  12  -8    1.54    0.99
   2 -12  -8    2.14    0.83
  -2  12   8    3.54    1.61
   2 -12  -7   15.91    2.13
   2  12  -7   22.17    2.65
  -2 -12   7   15.17    1.91
   2 -12  -7   14.80    2.09
   2  12  -6  455.93   13.22
   2 -12  -6  466.33   12.93
   2 -12  -6  464.77   13.28
  -2 -12   6  420.48   11.85
   2 -12  -5   60.15    4.24
   2  12  -5   46.44    3.93
   2 -12  -5   69.79    4.67
  -2 -12   5   56.08    3.83
   2 -12  -4  480.31   13.27
   2  12  -4  417.29   13.02
  -2  12   4  460.03   13.40
   2 -12  -4  461.35   13.45
  -2 -12   4  402.97   11.90
   2  12  -3    2.87    1.25
   2 -12  -3    7.47    1.59
  -2  12   3    3.53    1.61
   2 -12  -2  115.88    6.07
   2  12  -2   99.85    5.84
   2 -12  -2  125.41    6.45
   2  12  -2   89.51    5.78
  -2  12   2  112.20    6.29
   2 -12  -1    6.48    1.50
  -2  12   1   16.10    3.96
   2  12  -1   11.11    2.31
  -2  12   1   13.34    2.35
   2 -12  -1    5.92    1.48
  -2  12   0   64.31    4.81
   2 -12   0   78.28    4.98
   2 -12   0   68.00    4.62
   2 -12   1   38.82    3.51
   2  12   1   39.88    3.98
  -2  12  -1   40.77    3.80
   2 -12   1   40.43    3.59
   2 -12   2    1.59    0.84
  -2  12  -2    1.27    1.18
   2 -12   2    1.34    0.86
   2 -12   3   13.18    2.04
  -2  12  -3   15.32    2.42
   2 -12   3   12.67    2.01
  -2  12  -3   12.10    1.92
   2 -12   4    3.25    1.08
  -2  12  -4    2.90    1.03
   2 -12   4    2.75    0.97
  -2  12  -5    5.34    1.39
   2 -12   5    7.52    1.54
   2 -12   5    8.07    1.53
  -2  12  -6  118.40    5.66
   2 -12   6  115.59    5.72
   2 -12   6  122.86    5.80
  -2  12  -7   18.07    2.15
   2 -12   7   21.82    2.38
   2 -12   7   17.52    2.07
  -2  12  -8    1.68    0.95
   2 -12   8    1.21    0.62
   2  12   9   28.04    3.37
   2 -12   9   31.44    4.36
   2  12  10  378.69   11.74
   2 -12  10  404.32   14.46
   2  13  -9    1.02    0.64
  -2  13   9    0.86    0.90
   2 -13  -9    0.63    0.44
  -2 -13   9    0.95    0.43
  -2  13   9    1.68    0.93
   2  13  -8   31.77    2.70
  -2  13   8   36.12    3.89
  -2 -13   8   42.27    2.58
   2 -13  -8   41.67    2.78
  -2  13   8   43.71    4.01
  -2  13   7    2.11    1.19
   2 -13  -7    1.81    0.73
  -2 -13   7    1.48    0.58
   2  13  -7    0.72    0.76
  -2  13   6   25.80    3.40
   2 -13  -6   30.31    2.59
  -2 -13   6   23.92    2.14
   2 -13  -6   28.80    2.39
   2  13  -6   19.37    2.32
   2 -13  -5    0.11    0.48
   2 -13  -5    0.96    0.63
   2  13  -5    1.48    0.91
   2 -13  -4   70.85    4.21
  -2  13   4   70.01    4.39
   2  13  -4   75.07    4.56
   2 -13  -4   72.76    4.16
   2 -13  -3  126.27    5.78
  -2  13   3  107.15    5.60
   2 -13  -3  118.14    5.44
   2 -13  -2  169.43    6.86
  -2  13   2  162.79    7.06
   2  13  -2  145.69    6.60
   2 -13  -2  156.30    6.47
   2 -13  -1   38.53    3.14
  -2  13   1   29.71    3.13
   2 -13  -1   31.87    2.84
  -2  13   0    6.09    1.64
   2 -13   0    6.79    1.40
   2 -13   0    8.06    1.49
  -2  13  -1   -0.07    1.04
   2 -13   1    0.46    0.54
   2 -13   1    0.64    0.57
   2 -13   2   89.17    4.84
  -2  13  -2   95.25    5.27
   2 -13   2   94.26    4.91
   2 -13   3   36.61    2.96
  -2  13  -3   30.66    3.00
  -2  13  -3   29.99    2.62
   2 -13   3   33.16    2.82
   2 -13   4  249.24    8.16
  -2  13  -4  239.66    7.83
   2 -13   4  249.01    8.15
   2 -13   5   32.63    2.64
   2 -13   5   29.67    2.54
  -2  13  -5   25.45    2.38
   2 -13   6  185.14    6.40
   2 -13   6  190.01    6.58
  -2  13  -6  179.91    6.47
   2 -13   7   41.15    2.67
  -2  13  -7   35.10    2.64
   2 -13   8  195.91    9.47
  -2  13  -8   98.47    4.30
   2 -14  -6   49.91    2.70
   2  14  -6   53.85    3.15
  -2  14   5   72.89    4.73
   2 -14  -5   77.11    3.54
   2 -14  -4  143.83    5.20
   2  14  -4  133.01    5.39
  -2  14   3   19.49    2.24
   2  14  -3   18.49    2.05
  -2  14   2   14.12    1.93
   2 -14  -2   17.49    1.80
   2 -14  -1    0.24    0.40
  -2  14   1    0.11    0.77
   2 -14   0   79.15    3.91
  -2  14   0   72.07    4.14
  -2  14  -1    2.30    0.95
   2 -14   1    3.33    0.84
  -2  14  -2   32.78    2.76
   2 -14   2   40.74    2.68
  -2  14  -3    2.12    0.88
   2 -14   3    5.01    0.95
   2 -14   4    2.74    0.72
  -2  14  -4    2.75    0.78
   2 -14   5    4.39    0.83
  -2  14  -5    3.75    0.90
   3   0 -19    0.15    0.41
  -3   0  18   62.30    5.46
   3   0 -18   54.80    3.66
  -3   0  17    1.52    1.22
  -3   0  16   11.17    2.87
  -3   0  16    8.66    1.69
  -3   0  15    0.51    0.60
  -3   0  15    0.58    1.06
  -3   0  15    0.57    1.19
  -3   0  14  380.84   15.32
  -3   0  14  385.09   18.42
  -3   0  13    0.37    0.50
  -3   0  13    0.51    0.87
   3   0 -13    0.26    0.55
  -3   0  13    0.19    0.63
  -3   0  13    1.60    1.37
  -3   0  12 1028.20   29.88
  -3   0  12 1062.44   19.41
   3   0 -12  862.70   23.60
  -3   0  12  815.62   22.50
  -3   0  12  742.92   25.35
  -3   0  12  759.03   26.59
  -3   0  11    0.85    1.25
  -3   0  11    0.43    0.41
  -3   0  11    0.60    0.78
   3   0 -11    0.76    0.71
  -3   0  11    0.16    0.53
  -3   0  11    0.71    1.00
  -3   0  10  574.30   19.03
  -3   0  10  516.68   11.04
  -3   0  10  408.37   13.07
   3   0 -10  487.63   14.56
  -3   0  10  350.60   15.09
  -3   0  10  401.94   16.83
  -3   0   9    8.56    2.21
   3   0  -8   70.46    3.98
   3   0  -8   41.55    3.53
   3   0  -7    0.16    0.33
   3   0  -7    1.08    0.79
   3   0  -6 1866.18   31.89
   3   0  -6 1862.68   33.20
   3   0  -5    0.50    0.41
   3   0  -5    1.25    0.61
   3   0  -5    0.17    0.30
   3   0  -4 2248.70   35.89
   3   0  -4 2214.24   36.82
   3   0  -4 2164.62   36.12
   3   0  -3    0.85    0.41
   3   0  -3    1.18    0.52
   3   0  -3    0.88    0.47
   3   0  -2  391.38    9.12
   3   0  -2  411.01    9.85
   3   0  -1    1.49    0.52
   3   0  -1    0.70    0.35
   3   0   0   96.88    3.97
   3   0   0   85.88    3.13
  -3   0  -1    1.21    0.37
   3   0   1    0.12    0.24
   3   0   1    1.27    0.53
   3   0   1    0.16    0.18
   3   0   2  218.67    7.56
   3   0   2  219.71    6.88
   3   0   2  238.17    6.66
   3   0   3    0.35    0.63
   3   0   3    1.08    0.57
   3   0   3    0.78    0.50
   3   0   4 4821.26   67.39
   3   0   4 4432.62   66.96
   3   0   5    1.89    0.73
   3   0   5    3.02    0.90
   3   0   6 2500.00   40.63
   3   0   6 2434.00   40.79
   3   0   7   39.51    3.90
   3   0   7   62.26    3.95
   3   0   8   46.65    4.61
   3   0   8   44.76    3.19
   3   0   8   59.88    4.08
   3   0   8   52.56    3.64
   3   0   8   60.47    4.28
   3   0   8   38.19    4.32
   3   0   9    1.48    0.94
   3   0   9    0.60    0.83
   3   0   9    1.34    1.13
   3   0   9    2.06    0.95
   3   0   9    0.78    0.99
   3   0   9    1.80    0.98
   3   0   9    1.42    1.07
   3   0   9    0.93    1.18
   3   0   9    1.09    1.22
   3   0  10  121.59    8.55
   3   0  10  116.52    8.27
   3   0  10  116.55    5.87
   3   0  10  133.27    7.87
   3   0  10  178.92    9.84
   3   0  10  120.20    8.63
   3   0  10  197.79   10.36
   3   0  11    1.47    1.24
   3   0  11    2.37    1.47
   3   0  11    3.99    1.68
   3   0  11    1.02    0.68
   3   0  11    0.67    1.13
   3   0  11    0.96    1.32
   3   0  11    0.63    1.19
   3   0  12  201.46   12.43
   3   0  12  358.45   15.76
   3   0  12  339.21   15.18
   3   0  12  231.58   11.95
   3   0  12  197.19   12.18
   3   0  12  166.57   11.08
   3   0  13    0.19    1.03
   3   0  13    0.81    1.34
   3   0  13    0.37    1.31
   3   0  14    5.52    2.37
   3   0  14    3.11    1.89
   3   0  15    4.01    2.11
   3   0  15    0.20    1.70
   3   0  16   36.38    5.04
   3   0  16   41.18    5.55
   3   0  17    0.44    1.04
   3   0  17    0.61    1.45
   3   0  18   13.02    2.54
   3   0  18   15.42    2.83
   3  -1 -19    1.08    0.56
  -3   1  19    1.92    1.09
   3  -1 -19    0.79    0.51
   3   1 -19    1.31    0.62
  -3   1  18   14.64    2.81
   3  -1 -18   14.98    1.90
  -3   1  17    2.19    1.36
   3  -1 -17    1.63    0.81
  -3  -1  17    1.71    0.79
  -3   1  16  154.19    9.56
  -3   1  16  168.80   11.00
  -3   1  15   12.47    2.98
  -3   1  15   13.51    3.34
  -3   1  15   13.16    2.01
  -3  -1  15   14.88    2.02
  -3   1  14  261.40   14.64
  -3  -1  14  209.29   13.40
  -3  -1  14  228.08   11.49
  -3   1  14  220.97   11.50
  -3  -1  14  368.95   10.42
  -3   1  14  354.87   10.63
  -3  -1  13    4.39    2.00
  -3   1  13    4.92    2.08
  -3  -1  13    4.76    1.76
  -3   1  13    2.62    1.36
   3   1 -13    4.69    1.63
   3  -1 -13    4.36    1.64
  -3   1  13    5.63    2.19
  -3  -1  13    6.14    2.19
  -3  -1  13    5.01    2.28
  -3  -1  13    6.17    1.26
  -3   1  13    6.34    1.32
  -3   1  12    9.56    2.78
  -3  -1  12    9.50    2.82
  -3   1  12   10.14    2.36
  -3  -1  12    7.90    1.98
   3   1 -12    0.94    0.92
   3  -1 -12    0.64    0.90
  -3   1  12   12.16    3.05
  -3  -1  12    8.18    2.50
  -3  -1  12    8.82    2.94
  -3   1  12    5.03    1.16
  -3  -1  12    1.25    0.69
  -3  -1  11   44.32    5.51
  -3   1  11   51.17    5.86
  -3  -1  11   43.66    4.16
  -3   1  11   40.03    4.11
   3   1 -11   44.24    4.19
  -3   1  11   42.74    5.13
  -3  -1  11   35.64    4.77
  -3  -1  11   50.90    5.83
  -3   1  11   57.61    6.33
  -3  -1  11   45.71    2.95
  -3   1  11   51.06    3.19
  -3  -1  10  212.64   11.80
  -3   1  10  259.29   12.71
  -3   1  10  223.00   11.15
  -3  -1  10  199.60   10.77
   3   1 -10  222.73    9.20
  -3  -1  10  232.48    9.08
  -3   1  10  211.61    6.64
  -3  -1  10  279.83   12.81
  -3   1  10  271.74   12.96
  -3  -1  10  197.64    6.36
   3   1  -9   10.30    1.83
   3  -1  -9   14.78    2.34
   3   1  -9   14.42    2.40
  -3  -1   9   13.58    2.73
   3   1  -9   13.25    1.90
  -3   1   9   13.66    1.43
   3   1  -8  497.01   13.57
   3  -1  -8  494.63   14.63
   3   1  -8  551.37   15.48
  -3  -1   8  521.69   16.77
   3   1  -8  602.83   14.17
   3  -1  -8  580.24   13.50
  -3  -1   8  609.28   13.66
   3   1  -7   82.41    4.32
   3  -1  -7   87.57    5.13
  -3  -1   7   95.17    4.55
  -3  -1   7   88.50    5.84
   3  -1  -7   86.13    4.20
  -3   1   6 1199.56   20.62
   3  -1  -6 1192.39   21.57
  -3   1   5   36.45    2.19
   3  -1  -5   37.54    2.48
  -3   1   4 3119.92   46.94
   3  -1  -4 3028.13   47.78
   3   1  -4 2986.36   48.24
   3  -1  -4 3137.92   49.93
  -3   1   3   17.51    1.43
   3  -1  -3   17.53    1.59
   3   1  -3   23.37    1.93
   3  -1  -3   20.03    1.94
  -3   1   2   14.50    1.24
   3  -1  -2   11.80    1.41
   3  -1  -2   15.25    1.60
   3   1  -2   13.85    1.49
   3  -1  -1 1116.61   18.70
   3   1  -1 1037.39   18.94
   3  -1  -1 1092.88   19.14
   3  -1  -1 1047.47   19.34
   3   1  -1 1023.50   17.52
  -3   1   1  942.11   17.03
   3   1  -1  962.10   16.67
   3  -1   0   47.71    2.38
   3  -1   0   42.60    2.58
   3   1   0   43.06    2.67
   3  -1   0   48.28    2.78
   3  -1   0   36.77    2.03
   3   1   0   32.07    1.80
   3  -1   0   26.71    1.78
  -3   1   0   37.47    1.93
   3  -1   0   27.67    1.94
   3   1   0   25.07    1.66
   3   1   0   43.90    4.25
   3  -1   1   99.45    4.01
  -3   1  -1  126.03    3.81
   3  -1   1  126.49    4.17
   3  -1   1  112.90    4.22
   3   1   1  108.43    3.92
   3  -1   2  140.24    5.03
   3   1   2  146.95    5.07
   3   1   3  899.28   20.72
   3  -1   3  651.33   14.04
   3   1   3  674.27   14.12
   3   1   3  699.59   15.82
   3   1   3  859.50   17.73
   3  -1   3  643.56   15.40
   3  -1   3  662.81   14.33
   3  -1   4   18.31    1.86
   3   1   4   17.51    1.81
   3  -1   5   20.61    2.18
   3   1   5   30.61    2.46
   3   1   5   20.40    2.06
   3  -1   5   31.16    2.49
   3   1   5   28.72    2.93
   3   1   5   25.99    2.58
   3  -1   5   23.31    2.67
   3  -1   6 1246.13   22.72
   3   1   6 1113.87   22.52
   3   1   6 1293.58   22.88
   3   1   6 1044.17   24.30
   3  -1   6  950.50   23.68
   3   1   6 1068.81   23.25
   3   1   7   78.06    4.61
   3   1   7   77.17    4.50
   3  -1   7   74.24    4.48
   3  -1   7   82.91    4.75
   3   1   7   60.24    4.91
   3  -1   7   60.60    4.92
   3   1   7   75.42    5.00
   3  -1   8  333.30   13.09
   3   1   8  283.91   11.39
   3   1   8  254.47   11.42
   3  -1   8  233.72   11.02
   3  -1   8  356.58   12.75
   3  -1   8  315.28   11.87
   3   1   8  285.54   11.54
   3   1   8  275.30    8.93
   3  -1   8  317.12   10.62
   3  -1   8  351.59   10.57
   3   1   8  314.43    9.49
   3   1   8  363.08   10.63
   3   1   8  310.59   10.32
   3   1   8  296.90    9.70
   3  -1   8  298.61    9.38
   3   1   8  226.21   10.71
   3   1   8  256.59   11.24
   3  -1   8  249.06   11.21
   3  -1   9   47.02    4.87
   3   1   9   53.89    5.27
   3  -1   9   49.25    5.14
   3   1   9   46.32    4.98
   3  -1   9   68.22    6.14
   3  -1   9   48.83    5.21
   3   1   9   47.65    5.17
   3   1   9   59.44    5.44
   3   1   9   54.01    5.21
   3  -1   9   76.34    6.89
   3  -1   9   68.68    5.74
   3  -1   9   60.55    5.51
   3   1   9   71.14    4.41
   3   1   9   58.59    4.18
   3   1   9   56.59    3.92
   3   1   9   63.57    4.64
   3  -1   9   68.43    4.34
   3  -1   9   63.05    5.82
   3  -1   9   46.83    4.44
   3  -1  10   79.29    6.66
   3   1  10   84.43    7.03
   3  -1  10   75.03    6.70
   3   1  10   67.65    6.34
   3  -1  10   98.02    7.75
   3   1  10   74.24    6.59
   3  -1  10   79.88    6.74
   3  -1  10   87.30    6.97
   3   1  10   75.02    6.58
   3   1  10   91.74    7.41
   3  -1  10   71.78    6.63
   3   1  10  100.56    5.57
   3   1  10  102.91    5.54
   3  -1  10   67.81    5.77
   3   1  10   63.43    5.48
   3  -1  10   91.52    7.35
   3  -1  11  171.54   10.78
   3   1  11  188.72   11.21
   3  -1  11  166.82   10.38
   3   1  11  163.89   10.55
   3  -1  11  239.74   12.75
   3  -1  11  169.32   10.79
   3   1  11  198.89   11.22
   3  -1  11  221.63   11.91
   3   1  11  181.42   11.10
   3   1  11  212.62   11.65
   3  -1  11  231.97   12.02
   3   1  11  218.26    8.69
   3   1  11  231.24    8.78
   3  -1  11  222.32   12.25
   3   1  11  156.34    9.21
   3   1  12  714.99   24.04
   3   1  12  703.88   23.43
   3  -1  12  558.47   21.92
   3  -1  12  786.51   24.19
   3   1  12  717.89   23.70
   3   1  12  707.34   23.68
   3  -1  12  560.17   21.61
   3  -1  12  573.28   21.47
   3   1  12  576.53   21.94
   3  -1  12  809.62   24.95
   3   1  12  542.41   19.64
   3  -1  12  795.19   25.32
   3  -1  13   12.15    3.27
   3  -1  13   17.02    3.65
   3   1  13   21.76    4.16
   3   1  13   16.64    3.39
   3  -1  13   29.85    4.77
   3   1  13   15.48    3.73
   3   1  13   23.49    4.36
   3   1  13   18.67    3.93
   3  -1  14  175.22   11.42
   3   1  14  178.90   11.83
   3   1  14  132.85    9.70
   3   1  14  185.64   12.19
   3   1  14  171.34   11.53
   3   1  14  210.79   12.84
   3  -1  14  161.29   11.41
   3  -1  15   24.69    4.55
   3   1  15   31.39    5.06
   3  -1  15   25.67    4.41
   3   1  15   34.46    5.28
   3   1  16    0.18    1.38
   3  -1  16    0.36    1.18
   3  -1  16    1.78    1.68
   3   1  16    0.35    1.00
   3  -1  17    2.26    1.72
   3   1  17    4.71    2.05
   3   1  17    5.69    2.09
   3   1  18  100.72    6.69
   3  -1  18   90.83    6.47
   3   1  18   93.63    6.55
   3   2 -19    0.28    0.43
   3  -2 -18   72.25    4.28
   3  -2 -18   69.20    3.95
  -3   2  17    0.61    1.16
   3  -2 -17    1.01    0.70
  -3  -2  17    0.46    0.59
   3  -2 -16    5.47    1.34
  -3   2  16    4.90    1.95
  -3  -2  16    8.32    1.56
  -3   2  16    3.86    1.86
  -3   2  15   13.60    3.02
  -3   2  15   12.56    3.24
  -3  -2  15   19.40    2.27
  -3   2  14  203.01   12.37
  -3  -2  14  187.24   12.06
  -3  -2  14  182.13    7.16
  -3  -2  13   16.29    3.60
  -3   2  13   19.24    3.81
  -3   2  13   12.80    2.75
   3   2 -13   13.23    2.71
  -3  -2  13   21.23    4.05
  -3   2  13   17.42    3.60
  -3  -2  13   13.60    3.36
  -3  -2  13   16.18    1.96
  -3   2  13   15.01    2.05
  -3  -2  12  482.80   19.69
  -3   2  12  580.62   20.92
  -3   2  12  409.17   15.61
  -3  -2  12  483.73   15.97
   3   2 -12  543.13   17.36
  -3   2  12  544.72   19.70
  -3  -2  12  469.50   18.84
  -3  -2  12  565.41   20.91
  -3  -2  12  556.71   13.02
  -3   2  12  541.68   13.45
  -3  -2  11   82.33    7.38
  -3   2  11   98.57    7.94
   3   2 -11  105.02    6.67
  -3   2  11  100.49    7.32
  -3   2  11   92.09    7.38
  -3  -2  11   77.69    6.97
  -3  -2  11   98.35    8.00
  -3   2  11  108.20    4.98
  -3   2  10  221.16   11.67
  -3  -2  10  205.45   11.43
  -3   2  10  219.36   10.37
  -3   2  10  192.65   10.29
  -3  -2  10  177.98   10.18
  -3   2  10  215.10    7.05
  -3  -2  10  230.38   11.64
   3   2 -10  245.06    9.75
  -3   2   9   25.04    2.28
  -3  -2   9   30.43    2.90
  -3   2   9   22.00    3.05
  -3   2   9   18.52    1.76
  -3  -2   9   24.23    3.58
   3   2  -9   18.75    2.88
   3   2  -9   23.44    2.71
  -3   2   9   23.28    3.45
   3  -2  -9   17.24    2.70
  -3  -2   8   75.87    4.47
   3   2  -8   64.13    4.92
  -3  -2   8   67.04    5.43
   3  -2  -8   57.31    4.66
   3   2  -8   57.67    3.92
  -3  -2   7    2.15    1.19
   3  -2  -7    2.41    1.02
   3   2  -7    1.83    0.93
   3  -2  -6   71.19    4.68
  -3  -2   6   81.80    5.20
   3   2  -6   83.15    4.88
  -3   2   6   89.19    3.72
   3  -2  -5  273.68    9.38
   3   2  -5  315.18    9.72
  -3  -2   5  299.21    9.98
  -3   2   5  337.02    7.92
   3  -2  -4   29.25    2.59
   3   2  -4   30.09    2.60
  -3  -2   4   36.22    2.92
  -3   2   4   36.84    2.20
   3  -2  -3 1106.77   22.00
   3  -2  -3 1097.97   22.80
   3   2  -3 1300.64   22.62
   3  -2  -3 1143.38   20.51
  -3  -2   3 1085.93   21.91
  -3   2   3 1234.85   20.38
   3  -2  -2 1075.96   20.23
   3  -2  -2 1056.69   21.32
   3  -2  -2 1063.46   19.02
  -3   2   2 1067.27   18.50
   3  -2  -1   78.44    4.17
   3  -2  -1   80.01    3.46
   3   2  -1   88.87    3.87
   3  -2  -1   89.27    3.85
  -3   2   1   82.65    3.20
   3  -2  -1   73.71    3.23
   3   2   0  308.51    7.77
   3  -2   0  299.06    8.65
   3  -2   0  278.46    7.43
  -3   2   0  274.51    6.80
   3  -2   0  253.64    7.21
   3   2   0  256.69   11.73
   3  -2   0  324.37    7.63
  -3   2  -1  462.71    9.76
   3   2   1  505.87   15.14
   3  -2   1  488.86   10.89
   3  -2   1  501.42   11.08
   3  -2   2  368.45    9.04
   3   2   2  411.98    9.18
   3  -2   2  370.71    9.81
  -3   2  -2  326.16    8.13
   3   2   2  402.41   14.03
   3  -2   2  356.36    9.75
   3   2   2  406.86    9.06
   3  -2   2  454.12   10.19
   3  -2   2  457.85   10.18
   3   2   3 1214.52   30.02
   3  -2   3 1209.30   22.16
   3   2   3 1160.57   21.49
   3  -2   3 1147.10   23.22
   3   2   3 1319.30   24.12
   3   2   3 1334.35   27.03
   3  -2   3 1090.75   22.62
   3  -2   3 1175.79   21.75
   3   2   3 1304.02   22.06
   3   2   4  702.92   23.67
   3  -2   4  724.85   17.54
   3   2   4  861.35   16.96
   3  -2   4  927.73   17.96
   3   2   4  963.35   17.34
   3  -2   4  831.15   16.80
   3   2   4  839.89   20.08
   3   2   4  854.44   18.57
   3  -2   4  721.52   17.64
   3  -2   5    7.22    1.23
   3   2   5    7.21    1.30
   3  -2   5    4.44    1.12
   3   2   5    8.36    1.59
   3  -2   5    6.81    1.59
   3   2   5    6.07    1.51
   3   2   6 2328.85   39.64
   3  -2   6 2719.12   41.25
   3   2   6 2560.09   39.57
   3  -2   6 2275.18   38.98
   3   2   6 2167.55   41.59
   3  -2   6 1891.54   40.56
   3   2   6 2072.86   40.96
   3  -2   7 1274.25   23.70
   3   2   7 1131.51   23.45
   3   2   7 1384.87   24.06
   3   2   7  960.26   24.46
   3  -2   7  970.46   24.91
   3   2   7 1147.26   26.08
   3  -2   8   15.82    3.03
   3   2   8   56.34    5.07
   3  -2   8   28.19    3.75
   3   2   8    7.01    1.89
   3  -2   8   28.99    3.75
   3  -2   8   10.66    2.56
   3  -2   8   13.63    2.54
   3   2   8   36.30    3.27
   3   2   8   10.36    1.67
   3   2   8   13.23    1.96
   3   2   8   12.78    1.78
   3  -2   8   12.32    1.80
   3  -2   8   17.12    2.20
   3   2   8   56.13    4.88
   3  -2   8   29.57    3.68
   3   2   8    9.20    2.18
   3   2   9   27.04    3.80
   3  -2   9   23.75    3.59
   3   2   9   29.24    4.00
   3  -2   9   27.09    4.09
   3  -2   9   25.81    3.78
   3  -2   9   30.77    4.50
   3  -2   9   31.04    4.02
   3   2   9   28.71    3.98
   3  -2   9   21.65    3.52
   3   2   9   25.26    3.64
   3   2   9   28.36    3.91
   3  -2   9   31.06    2.92
   3   2   9   55.03    3.82
   3   2   9   25.66    2.73
   3   2   9   27.81    2.85
   3  -2   9   53.59    5.49
   3   2  10  619.99   19.99
   3  -2  10  513.32   18.73
   3   2  10  479.03   18.53
   3  -2  10  643.11   21.88
   3   2  10  584.96   19.94
   3  -2  10  761.08   24.42
   3   2  10  543.60   19.07
   3   2  10  612.08   20.22
   3  -2  10  540.25   19.40
   3   2  10  635.39   16.03
   3   2  10  629.35   15.91
   3  -2  10  517.07   19.57
   3   2  11    1.01    1.24
   3   2  11    1.61    1.33
   3  -2  11    1.98    1.56
   3   2  11    3.00    1.67
   3  -2  11    2.22    1.56
   3  -2  11    5.42    2.40
   3   2  11    4.71    2.07
   3   2  11    1.49    1.37
   3   2  11    1.17    0.99
   3   2  11    1.04    0.88
   3  -2  11    0.89    1.31
   3   2  11    6.34    1.97
   3   2  12  204.50   11.79
   3  -2  12  165.36   10.84
   3   2  12  169.25   11.15
   3  -2  12  223.61   13.27
   3   2  12  203.58   12.07
   3   2  12  214.11   12.35
   3  -2  12  157.30   10.87
   3   2  12  213.81   12.44
   3   2  12  200.82    8.78
   3   2  12  194.03    8.47
   3  -2  12  183.78   11.76
   3   2  12  162.18    9.85
   3   2  13    1.36    1.65
   3   2  13    2.11    1.82
   3   2  13    0.76    1.35
   3  -2  13    0.98    1.59
   3   2  13    2.71    1.83
   3  -2  13    1.78    1.64
   3   2  13    1.30    1.41
   3  -2  13    1.25    1.48
   3   2  14   16.15    3.83
   3   2  14   22.39    4.36
   3   2  14   30.72    4.98
   3  -2  14   20.17    4.12
   3   2  14   37.07    5.34
   3   2  14   15.18    3.46
   3  -2  14   28.95    4.91
   3  -2  14   20.69    4.27
   3   2  15   43.07    5.50
   3   2  15   26.18    4.76
   3  -2  15   32.49    4.96
   3   2  15   27.62    4.82
   3  -2  15   35.82    5.23
   3   2  15   26.61    4.43
   3   2  15   36.84    5.35
   3   2  16   10.20    2.75
   3  -2  16    5.75    2.25
   3   2  16    9.25    2.76
   3   2  17    1.88    1.40
   3  -2  17    1.68    1.53
   3   2  17    3.08    1.68
   3   2  18    8.75    2.17
   3  -3 -18    8.11    1.32
   3  -3 -18    8.79    1.48
  -3   3  18   13.34    2.55
  -3  -3  18   10.30    1.53
   3  -3 -17    0.75    0.57
  -3   3  17    0.13    1.13
   3  -3 -17    0.07    0.55
  -3   3  17   -0.14    1.17
  -3  -3  17    0.12    0.50
   3  -3 -16   33.44    3.04
  -3   3  16   41.86    5.23
  -3  -3  16   36.43    3.07
  -3   3  16   41.30    4.92
   3  -3 -15   13.93    2.04
  -3   3  15   14.97    3.12
  -3   3  15   12.11    3.07
  -3  -3  15   11.75    1.79
  -3   3  14   12.46    3.04
  -3   3  14   13.02    2.94
   3  -3 -14   15.83    2.19
  -3  -3  14   21.01    2.34
  -3   3  13   22.21    3.88
  -3  -3  13   18.32    2.14
  -3   3  13   17.20    3.24
   3   3 -12   62.34    5.66
  -3   3  12   68.13    6.27
  -3   3  12   68.83    6.62
  -3  -3  12   76.56    7.62
   3   3 -11    0.23    0.57
  -3  -3  11    0.64    0.70
  -3   3  11    0.91    0.95
  -3   3  11    0.78    0.98
  -3   3  11    0.87    1.03
  -3  -3  11    1.01    1.19
  -3   3  10  408.95   16.74
   3   3 -10  414.56   13.88
   3  -3 -10  368.64   14.79
  -3   3  10  483.67   12.53
  -3   3  10  314.29   14.65
  -3   3  10  402.45   15.36
  -3   3  10  432.82   15.62
  -3  -3  10  420.47   16.37
  -3   3   9    5.68    1.91
   3   3  -9    4.78    1.35
   3  -3  -9    6.95    1.89
  -3  -3   9    5.95    1.09
  -3  -3   9    9.11    1.78
  -3   3   9    5.93    1.21
  -3   3   9    6.22    1.98
  -3  -3   9    4.85    1.68
  -3   3   9    5.49    1.73
  -3   3   9    5.02    1.56
   3   3  -9    4.17    1.55
  -3  -3   9    5.83    1.93
  -3   3   8    6.31    1.14
  -3  -3   8    4.25    1.27
   3  -3  -8    4.25    1.41
   3   3  -8    8.66    2.01
  -3  -3   8    4.76    1.62
   3  -3  -7   75.71    5.32
   3   3  -7   80.19    5.54
  -3  -3   7   78.49    5.53
   3  -3  -7   85.29    4.19
  -3  -3   6  567.58   15.96
   3   3  -6  544.27   15.75
   3  -3  -5   49.42    3.92
  -3  -3   5   51.96    3.89
   3  -3  -5   48.05    2.95
   3   3  -5   52.83    4.03
   3  -3  -4 4169.21   74.25
  -3  -3   4 4284.34   72.88
   3   3  -4 4407.43   73.71
   3   3  -3  262.71   10.63
   3  -3  -3  238.53    8.78
  -3  -3   3  195.75    7.13
   3   3  -3  242.96    8.28
   3  -3  -3  220.79    6.82
  -3   3   3  273.32    6.88
   3   3  -2 3213.26   54.64
   3  -3  -2 3122.82   55.56
   3  -3  -2 3158.01   52.69
   3   3  -1    8.57    1.47
   3   3  -1    8.89    2.17
   3  -3  -1    7.13    1.49
   3  -3  -1    6.91    1.13
   3   3  -1    4.28    1.82
   3  -3  -1    2.45    0.79
  -3   3   1   11.72    1.31
   3   3   0  174.57    9.25
   3   3   0  171.03    6.82
   3  -3   0  191.39    6.71
  -3   3   0  196.99    5.66
   3  -3   0  166.78    6.14
   3   3   1   54.27    2.69
   3  -3   1   68.39    4.02
   3   3   1   63.61    5.88
   3  -3   1   54.45    3.42
   3   3   2  316.87    8.06
   3  -3   2  339.54   10.01
   3   3   2  295.36   13.97
   3  -3   2  321.05    8.06
  -3   3  -2  298.05    7.75
   3   3   2  343.72    8.13
   3  -3   2  330.41    9.68
   3   3   3   21.88    4.07
   3  -3   3   37.49    2.80
   3  -3   3   22.25    2.14
   3   3   3   24.56    2.03
   3   3   3   18.61    2.95
   3  -3   3   33.69    2.79
   3  -3   3   24.87    2.53
   3  -3   3   27.31    2.14
   3   3   3   29.39    2.18
   3   3   4  190.85   12.81
   3   3   4  238.94    7.44
   3   3   4  290.79    7.75
   3  -3   4  261.54    7.55
   3  -3   4  266.11    8.33
   3   3   4  200.55    9.44
   3   3   4  277.93    8.94
   3  -3   4  255.96    8.59
   3  -3   4  230.94    8.74
   3  -3   5   19.59    2.24
   3  -3   5   18.62    1.90
   3   3   5   16.66    1.89
   3   3   5   20.70    1.98
   3   3   5   12.20    2.21
   3   3   5   19.11    2.38
   3  -3   5   18.59    2.32
   3  -3   5   18.12    2.39
   3   3   6  371.35   11.77
   3  -3   6  350.37   11.63
   3   3   6  354.39   10.42
   3  -3   6  363.82   11.21
   3  -3   7  311.45    9.18
   3   3   7  361.10   10.54
   3   3   7  453.56   11.13
   3  -3   7  394.75   10.69
   3   3   7  369.60   12.44
   3  -3   7  343.50   12.12
   3   3   7  262.00   11.28
   3   3   8  873.68   28.00
   3  -3   8 1034.23   26.93
   3   3   8  776.56   22.39
   3   3   8  975.88   23.41
   3  -3   8  936.44   23.25
   3   3   8  699.16   21.50
   3   3   8  844.30   23.02
   3  -3   8 1012.45   26.61
   3   3   8  952.18   19.92
   3   3   8  923.16   19.77
   3  -3   8  733.00   23.04
   3   3   9    2.18    1.32
   3   3   9    3.97    1.98
   3  -3   9    4.58    1.96
   3   3   9    3.39    1.56
   3   3   9    4.95    1.77
   3  -3   9    6.29    2.20
   3   3   9    4.77    1.27
   3   3   9    6.61    1.50
   3  -3   9    6.85    2.24
   3   3  10  144.87   11.14
   3  -3  10  144.46   10.36
   3   3  10  113.10    8.51
   3   3  10   96.43    7.74
   3   3  10  128.51    8.80
   3  -3  10  132.87    9.76
   3   3  10  147.51    6.97
   3   3  10  138.31    6.64
   3  -3  10  124.49    9.12
   3   3  11  354.39   16.40
   3   3  11  326.97   15.68
   3   3  11  437.13   20.47
   3   3  11  434.29   17.47
   3  -3  11  411.16   18.52
   3   3  11  485.98   13.97
   3   3  11  470.01   13.43
   3  -3  11  383.28   17.33
   3   3  12  778.28   27.27
   3   3  12 1306.43   32.01
   3   3  12  891.36   28.73
   3   3  12 1050.64   34.04
   3  -3  12 1001.28   29.38
   3   3  12 1056.85   30.01
   3  -3  12  973.26   31.23
   3   3  12 1148.64   24.42
   3   3  12 1118.61   23.67
   3  -3  12  812.80   28.17
   3   3  12  798.53   25.20
   3  -3  13    3.31    1.97
   3   3  13    2.56    2.05
   3   3  13    4.72    2.36
   3   3  13    9.69    2.82
   3  -3  13    3.88    2.01
   3   3  13    6.43    2.35
   3  -3  13    4.49    2.32
   3   3  13    4.66    2.11
   3  -3  14  339.39   17.52
   3   3  14  363.38   17.20
   3  -3  14  386.22   17.09
   3   3  14  510.83   18.99
   3   3  14  346.65   16.96
   3   3  14  462.35   18.86
   3  -3  14  342.35   16.85
   3   3  14  307.33   14.80
   3  -3  15   82.46    8.25
   3   3  15  178.11   10.54
   3  -3  15  124.16    9.11
   3   3  15   92.31    8.43
   3   3  15   82.40    8.00
   3  -3  15  121.90    9.43
   3   3  15   92.87    7.87
   3   3  15  154.46   10.42
   3   3  16    3.96    1.95
   3   3  16    3.01    1.62
   3  -3  16    8.27    2.54
   3   3  17    1.58    1.19
   3  -3  17    2.07    1.53
  -3  -4  18   82.83    4.10
   3  -4 -18   73.02    4.00
  -3   4  17   29.53    3.87
   3  -4 -17   21.39    2.42
  -3   4  17   25.85    3.57
  -3  -4  17   26.18    2.43
   3  -4 -16    1.25    0.73
  -3   4  16    1.49    1.47
   3  -4 -16    1.07    0.77
  -3   4  16    2.50    1.55
  -3  -4  16    1.79    0.78
   3  -4 -15  108.17    5.58
  -3   4  15  103.74    8.18
  -3  -4  15  113.57    5.53
   3  -4 -14    9.76    1.73
  -3   4  14    9.57    2.57
  -3   4  14    8.30    2.41
  -3   4  14   10.90    2.90
  -3  -4  14    6.79    1.39
  -3   4  13   71.13    7.04
   3  -4 -13   79.98    4.81
   3  -4 -12  356.13   10.80
  -3  -4  12  339.06   16.45
  -3   4  11  217.17    8.76
   3  -4 -11  193.15    7.48
  -3   4  11  125.38    9.22
  -3   4  11  165.40   10.26
  -3  -4  11  166.25   10.82
  -3  -4  10  153.41    7.81
  -3   4  10  112.03    5.83
  -3  -4  10   89.17    4.72
   3  -4 -10  104.66    5.13
   3  -4 -10  117.19    8.19
  -3   4  10   89.91    7.90
  -3   4  10   59.03    6.26
  -3   4  10   90.31    7.21
  -3  -4  10   92.50    7.52
  -3   4   9  284.60    9.07
  -3  -4   9  209.20    7.36
   3  -4  -9  268.86    8.41
  -3   4   9  249.87   12.83
   3  -4  -9  216.29   10.91
  -3   4   9  202.88   11.47
  -3   4   9  248.97   11.66
  -3  -4   9  251.32   11.73
   3   4  -9  187.58   11.29
   3  -4  -8   34.98    2.75
   3  -4  -8   47.39    4.66
  -3   4   8   40.36    4.92
  -3   4   8   31.51    4.30
  -3   4   8   33.21    2.78
  -3  -4   8   35.11    4.09
   3   4  -8   25.33    3.77
   3  -4  -7  102.61    4.59
  -3   4   7  106.40    4.69
   3  -4  -7   84.32    6.10
  -3  -4   7   92.43    6.16
   3   4  -7   82.81    6.46
   3   4  -6  133.03    7.82
  -3  -4   6  130.95    6.93
  -3   4   5   23.46    2.06
   3  -4  -5   23.62    3.03
  -3  -4   5   19.16    2.46
   3  -4  -5   20.28    2.09
   3   4  -5   15.56    2.59
   3  -4  -4   30.94    3.39
  -3  -4   4   22.83    2.52
   3  -4  -4   30.66    2.56
   3   4  -4   27.24    3.22
   3  -4  -3 1122.40   25.07
   3  -4  -3 1064.16   21.72
   3   4  -3  961.57   24.39
   3   4  -3  998.98   28.80
   3  -4  -2  128.93    6.72
   3   4  -2  114.62    6.44
   3   4  -2  112.47    8.28
   3  -4  -2  125.96    6.07
  -3   4   1   55.99    2.96
   3  -4  -1   59.49    3.86
   3   4  -1   47.39    5.53
   3  -4  -1   54.75    3.69
   3   4  -1   41.76    5.19
   3   4   0  403.88   17.61
   3  -4   0  468.77   12.56
   3   4   0  368.98   16.15
   3  -4   0  443.59   12.36
  -3   4   0  478.55   10.49
   3   4   1   33.45    5.15
   3  -4   1   46.99    3.64
  -3   4  -1   51.49    2.87
   3  -4   1   37.24    3.19
   3   4   2   20.08    4.19
  -3   4  -2   27.60    2.18
   3  -4   2   19.78    2.41
   3  -4   3  536.59   12.84
  -3   4  -3  426.23   10.65
   3  -4   3  421.48   12.76
   3  -4   3  537.94   12.98
   3  -4   4  180.60    8.02
   3  -4   4  213.19    7.50
  -3   4  -5  428.59   10.23
   3  -4   5  406.04   11.51
   3  -4   6  688.90   18.46
   3  -4   6  663.33   14.02
   3   4   7  116.82    7.40
   3  -4   7  144.42    5.93
   3  -4   7  160.85    6.62
   3  -4   7  207.96   10.96
   3   4   7  145.49   10.58
   3   4   7  119.24    7.56
   3  -4   7  180.16   10.05
   3   4   7  180.69    6.86
   3  -4   7  177.66    9.49
   3   4   8   46.61    4.96
   3  -4   8   78.70    4.42
   3  -4   8   82.88    7.26
   3  -4   8   92.33    7.17
   3   4   8   90.62    5.04
   3   4   8   89.85    4.90
   3   4   8   61.90    5.72
   3   4   8   69.61    7.57
   3  -4   8   90.10    7.59
   3  -4   9   36.49    5.15
   3  -4   9   35.34    4.73
   3   4   9   44.01    3.62
   3   4   9   40.46    3.42
   3   4   9   25.11    3.91
   3  -4   9   38.72    5.37
   3   4   9   27.33    5.02
   3   4  10  126.76   10.98
   3  -4  10  193.06   12.36
   3   4  10  145.40    9.73
   3   4  10  168.72    9.98
   3  -4  10  142.72   10.52
   3   4  10  161.22    7.41
   3   4  10  162.13    7.24
   3  -4  10  121.27    9.20
   3  -4  11    2.93    2.18
   3   4  11    2.23    1.58
   3   4  11    1.76    1.97
   3   4  11    3.58    2.01
   3   4  11    3.42    1.75
   3  -4  11    3.00    1.87
   3   4  11    4.69    1.40
   3   4  11    3.64    1.28
   3  -4  11    4.18    2.07
   3   4  12   49.46    6.29
   3   4  12   41.63    6.65
   3   4  12   46.65    6.08
   3   4  12   50.41    5.88
   3  -4  12   42.75    6.26
   3   4  12   48.86    4.19
   3  -4  12   32.81    5.20
   3  -4  13    1.38    1.74
   3   4  13    2.78    2.03
   3   4  13    2.00    1.65
   3   4  13    2.81    2.17
   3   4  13    2.65    1.74
   3  -4  13    2.04    1.81
   3  -4  14   88.81    8.97
   3   4  14  112.13    9.32
   3   4  14  104.84    9.12
   3  -4  14  125.59    9.81
   3   4  14  112.15    8.42
   3  -4  15    1.01    1.54
   3   4  15    1.78    1.72
   3   4  15    1.45    1.50
   3   4  15    0.65    1.37
   3  -4  15    1.27    1.57
   3   4  15    0.30    1.27
   3  -4  16   26.16    4.44
   3   4  16   28.45    4.53
   3  -4  16   31.47    4.47
   3   4  16   25.25    3.90
   3   4  17   40.88    4.35
   3  -4  17   29.79    3.96
   3  -5 -18    6.73    1.14
  -3   5  17   28.80    3.63
  -3   5  17   30.06    3.50
  -3  -5  17   22.55    2.13
  -3   5  16   45.34    4.74
  -3  -5  16   40.40    3.03
   3  -5 -16   34.92    3.10
  -3   5  15   33.38    4.37
  -3   5  15   26.84    3.96
  -3  -5  15   27.76    2.64
   3  -5 -15   24.89    2.78
  -3   5  14   35.93    4.84
   3  -5 -14   49.38    4.02
  -3   5  14   49.13    5.48
  -3   5  13   81.34    7.64
   3  -5 -13   92.01    5.16
  -3   5  13   72.51    6.84
   3  -5 -13   98.95    5.78
   3  -5 -12   11.07    1.82
   3  -5 -12   10.55    1.94
  -3   5  12    7.16    2.43
  -3   5  12    7.42    1.92
   3  -5 -11   61.72    4.10
  -3   5  11   57.20    6.82
  -3   5  11   43.34    5.35
   3  -5 -11   62.56    4.49
  -3   5  11   48.53    5.77
  -3   5  11   65.03    4.90
  -3  -5  11   57.93    4.06
  -3   5  10 1041.74   23.26
  -3  -5  10  970.12   20.96
   3  -5 -10 1049.44   21.47
   3  -5 -10  788.89   25.90
  -3   5  10  948.73   29.85
  -3   5  10  767.89   26.30
   3  -5 -10 1111.10   22.87
  -3   5  10  874.25   26.95
  -3  -5  10 1043.74   29.15
  -3  -5   9    0.73    0.79
  -3  -5   9    1.77    0.77
  -3   5   9    1.35    0.78
   3  -5  -9    1.44    0.70
  -3   5   9    0.92    1.43
   3  -5  -9    2.63    1.41
  -3   5   9    0.66    1.03
   3  -5  -9    0.95    0.66
  -3   5   9    2.40    1.48
  -3  -5   9    2.27    1.52
   3  -5  -8  218.79    7.52
   3  -5  -8  183.18   10.15
  -3   5   8  197.87   11.85
  -3   5   8  127.20    9.02
  -3   5   8  150.44    9.88
   3  -5  -8  228.19    8.22
  -3   5   8  247.57    8.49
  -3  -5   8  195.17   10.27
   3  -5  -7  128.65    5.50
  -3   5   7  137.43    9.80
  -3   5   7   79.87    7.01
   3  -5  -7  140.57    6.13
  -3   5   7   97.56    7.58
  -3   5   7  138.54    5.88
  -3  -5   7  126.41    7.61
   3  -5  -6  866.62   17.90
  -3   5   6  800.39   23.56
   3  -5  -6  923.33   18.88
  -3   5   6  802.67   17.62
  -3   5   6  956.76   27.62
   3  -5  -6  850.45   22.84
  -3  -5   6  827.42   21.50
  -3   5   5   97.62    4.29
   3  -5  -5   85.27    6.26
  -3  -5   5   82.10    5.48
  -3   5   4 2393.79   36.26
   3  -5  -4 2143.12   42.40
   3  -5  -3  197.07    9.38
   3  -5  -3  208.75    8.12
   3  -5  -3  185.24    8.60
  -3   5   2  133.39    5.00
   3   5  -2   94.42    9.01
   3  -5  -2  125.27    6.14
   3  -5  -2  115.84    6.39
   3   5  -2   96.85    8.26
   3   5  -1   14.82    3.78
   3  -5  -1   19.08    2.48
   3   5  -1   14.65    3.37
  -3   5   1   20.46    1.94
   3  -5   0   28.66    3.06
  -3   5   0   35.47    2.56
   3  -5   0   30.48    3.30
   3  -5   1  167.21    7.49
  -3   5  -1  157.91    5.88
  -3   5  -2 1313.90   24.79
   3  -5   2 1163.85   27.03
   3  -5   3  164.66    6.96
   3  -5   3  119.68    6.84
  -3   5  -3  129.07    5.56
   3  -5   3  187.29    7.53
   3   5   3   70.56    6.26
  -3   5  -4   55.34    3.42
   3  -5   4   94.21    4.86
   3   5   4   40.54    4.56
   3  -5   4   80.79    5.69
   3  -5   5   17.63    2.07
  -3   5  -5   15.71    1.92
   3  -5   5   21.90    3.09
   3  -5   5   17.36    1.85
   3   5   5   15.56    2.78
   3  -5   6 1004.29   18.42
   3  -5   6  872.33   18.73
   3  -5   6  833.12   18.04
   3   5   6  721.41   25.67
   3   5   6  744.31   21.56
   3   5   6 1156.06   38.62
   3  -5   6  874.84   23.14
   3  -5   6 1006.97   25.54
   3   5   6  941.75   18.32
   3   5   7    7.00    1.90
   3  -5   7   19.64    2.37
   3  -5   7   19.43    2.23
   3   5   7   18.74    3.98
   3   5   7   19.75    5.61
   3   5   7   10.72    2.47
   3  -5   7   15.18    2.87
   3   5   7   24.39    2.50
   3   5   7   26.31    2.51
   3  -5   7   24.95    3.64
   3   5   8  246.18   12.86
   3  -5   8  414.64   12.13
   3  -5   8  491.45   18.86
   3  -5   8  469.58   17.13
   3   5   8  496.70   12.71
   3   5   8  532.93   13.39
   3   5   8  361.87   18.44
   3  -5   8  564.06   20.63
   3   5   8  409.68   16.06
   3  -5   9    5.57    2.28
   3  -5   9    5.35    2.11
   3   5   9    3.79    1.17
   3   5   9    5.71    1.43
   3   5   9    4.99    2.38
   3  -5   9    7.40    2.57
   3   5   9    6.99    2.26
   3  -5  10   11.53    3.24
   3  -5  10   18.54    3.72
   3   5  10   18.13    2.44
   3   5  10   12.96    2.04
   3   5  10   13.53    3.78
   3  -5  10   19.20    4.20
   3   5  10   12.01    3.17
   3  -5  11   15.46    3.78
   3  -5  11   19.60    3.97
   3   5  11   20.60    2.57
   3   5  11   25.02    2.90
   3   5  11   11.71    3.12
   3   5  11   19.53    4.48
   3  -5  11   20.57    4.44
   3   5  11   12.63    3.39
   3  -5  12  242.99   15.03
   3  -5  12  254.81    9.34
   3   5  12  283.47   14.88
   3   5  12  296.46   15.31
   3   5  12  241.08   16.00
   3  -5  12  284.45   14.93
   3  -5  13   61.36    7.48
   3  -5  13   89.92    5.18
   3   5  13   91.52    8.38
   3   5  13   68.27    8.45
   3   5  13   82.42    8.14
   3  -5  13  101.03    8.78
   3  -5  14  317.46   17.18
   3  -5  14  377.20   11.36
   3   5  14  482.61   19.30
   3   5  14  505.64   19.51
   3  -5  14  419.60   17.96
   3   5  15   86.39    7.97
   3  -5  15  102.14    8.15
   3   5  16    2.46    1.71
   3  -5  16    2.13    1.52
   3  -5  16    6.40    2.06
   3  -5  17   18.05    2.86
   3  -6 -17    2.79    0.83
  -3  -6  17    5.25    1.00
  -3   6  17    4.62    1.53
   3  -6 -16    7.07    1.35
  -3  -6  16   10.28    1.48
  -3   6  16   10.42    2.31
  -3  -6  15   20.94    3.98
   3  -6 -15   21.12    2.45
  -3  -6  15   26.55    2.47
  -3   6  15   30.73    4.06
  -3   6  14   10.76    2.96
   3  -6 -14    6.91    1.52
  -3   6  13  141.25   10.05
  -3   6  13  135.61    7.79
  -3   6  13  113.19    8.46
   3  -6 -13  143.06    6.87
  -3   6  12  515.65   16.44
   3  -6 -12  526.69   14.54
  -3   6  11   42.70    4.26
  -3  -6  11   43.75    3.59
  -3   6  11   30.00    4.72
  -3   6  11   46.26    6.25
  -3   6  11   34.94    4.85
   3  -6 -11   44.27    3.76
  -3   6  10    9.79    2.09
  -3  -6  10   16.36    2.12
  -3  -6  10   17.10    2.86
  -3   6  10    5.57    2.04
   3  -6 -10   10.66    1.87
  -3   6  10   10.24    2.89
  -3   6  10   15.83    3.69
  -3   6   9  183.68   11.13
  -3   6   9  157.61   10.59
   3  -6  -9  205.61    8.20
  -3   6   9  200.21    8.78
  -3  -6   9  191.40    7.39
   3  -6  -9  144.14    9.87
  -3   6   9  201.32   12.75
   3  -6  -9  205.39    7.75
   3  -6  -8  378.99   11.37
  -3   6   8  299.36   14.70
  -3   6   8  355.13   15.44
  -3   6   8  334.33   11.32
   3  -6  -8  269.43   13.52
  -3   6   8  332.60   16.75
   3  -6  -8  352.40   10.53
  -3   6   7    5.37    1.84
  -3   6   7    1.68    1.19
   3  -6  -7    1.91    0.85
  -3   6   7    0.86    0.75
  -3   6   7    2.83    1.75
   3  -6  -7    1.71    0.76
   3  -6  -6  658.83   15.67
   3   6  -6  764.11   16.98
  -3   6   6  653.30   15.96
  -3   6   6  594.27   20.28
   3  -6  -6  685.67   16.37
  -3   6   6  602.25   23.56
   3  -6  -6  762.45   18.29
   3   6  -5    1.81    0.89
   3  -6  -5    1.10    0.65
  -3   6   5    1.89    0.86
  -3   6   5    3.11    1.38
  -3   6   5    1.90    0.75
   3  -6  -5    1.31    0.66
  -3   6   5    2.63    1.80
   3  -6  -5    0.78    0.86
   3  -6  -5    3.70    1.23
   3  -6  -5    1.19    1.04
   3  -6  -4  314.58   13.09
   3  -6  -4  310.44   10.93
  -3   6   4  373.07    9.67
   3  -6  -4  318.35    9.79
   3  -6  -4  297.89    9.39
   3   6  -4  335.37   10.07
   3  -6  -4  266.21   11.92
   3   6  -4  242.38   14.13
   3  -6  -3  388.45   14.72
   3  -6  -3  407.95   12.91
   3   6  -3  381.58   17.57
   3  -6  -2  133.72    7.15
   3  -6  -2  148.44    7.91
   3   6  -2  123.73    9.68
  -3   6   2  156.79    6.08
   3  -6  -1    2.87    1.16
   3   6  -1    2.88    1.82
  -3   6   1    3.37    0.97
   3  -6   0  270.66   10.35
  -3   6   0  273.09    8.53
   3  -6   1  972.63   21.60
  -3   6  -1  913.63   19.06
   3  -6   2  214.53    8.46
   3   6   2   82.23    7.11
  -3   6  -2  168.58    6.68
   3  -6   2  125.49    7.53
  -3   6  -3   44.48    3.14
   3  -6   3   49.86    3.46
   3  -6   3   49.08    3.57
  -3   6  -3   47.71    3.49
   3  -6   3   39.41    4.23
   3  -6   3   65.24    4.40
   3   6   3   29.14    4.12
  -3   6  -4  329.81    9.64
   3  -6   4  314.12    9.95
   3  -6   4  343.90   10.12
   3   6   4  240.61   13.56
   3  -6   4  307.96   12.70
   3  -6   4  385.60   11.14
   3  -6   4  336.19    8.99
   3   6   4  205.59   11.31
   3   6   4  305.76   19.67
   3  -6   5  404.05   11.58
  -3   6  -5  444.27   11.67
   3  -6   5  407.88   11.57
   3   6   5  311.84   15.81
   3  -6   5  354.91   14.24
   3  -6   5  550.59   13.38
   3  -6   5  420.09   10.57
   3   6   5  188.67   10.99
   3  -6   6   44.24    4.92
   3   6   6   54.23    5.37
   3   6   6   38.29    5.52
   3  -6   6   41.08    3.45
   3  -6   6   33.13    3.05
  -3   6  -6   40.65    3.40
   3   6   6   29.45    3.91
   3  -6   7  170.08   10.04
   3   6   7  165.38   11.83
   3   6   7  164.98    9.75
   3  -6   7  188.60    7.62
   3  -6   8  149.98    6.92
   3   6   8  130.11   10.78
   3  -6   8  143.01   10.16
   3   6   8  154.73    6.35
   3  -6   9   63.13    4.56
   3  -6   9   50.03    6.41
   3  -6   9   77.22    6.95
   3   6   9   73.54    4.54
   3   6   9   51.73    7.04
   3  -6   9   60.50    7.23
   3   6   9   45.08    5.63
   3  -6  10   30.22    5.16
   3  -6  10   23.38    4.18
   3   6  10   25.21    2.75
   3  -6  10   36.77    5.85
   3   6  10   26.69    4.47
   3   6  10   22.94    4.92
   3  -6  11   60.83    7.67
   3   6  11   67.12    7.12
   3   6  11   62.65    8.08
   3  -6  11   55.89    7.09
   3  -6  12   29.30    5.30
   3  -6  12   27.43    2.95
   3   6  12   38.77    5.65
   3  -6  12   44.58    6.64
   3   6  12   45.27    5.99
   3   6  12   33.18    6.05
   3  -6  12   33.81    5.07
   3  -6  13    7.58    2.94
   3  -6  13   17.42    2.28
   3   6  13   14.49    3.52
   3   6  13   11.56    3.26
   3  -6  13   22.13    4.04
   3  -6  14   65.28    4.15
   3   6  14   69.17    6.87
   3   6  14   68.86    7.02
   3  -6  14   83.68    7.33
   3  -6  15    8.61    2.72
   3  -6  15    6.72    1.26
   3   6  15    4.18    2.14
   3  -6  15   11.06    2.81
   3   6  16  112.55    7.69
   3  -6  16  133.97    7.86
   3  -7 -16   19.48    1.97
  -3  -7  16   23.15    2.01
  -3  -7  15    2.99    1.66
   3  -7 -15    2.15    0.85
  -3  -7  15    3.46    0.91
  -3   7  15    4.49    1.72
  -3   7  14  381.22   15.97
  -3  -7  14  348.74   16.32
  -3   7  13   15.31    3.42
  -3   7  13   19.98    3.47
   3  -7 -13   18.75    2.40
  -3   7  12    4.47    2.06
  -3   7  12    3.54    1.56
  -3  -7  12    4.21    1.22
  -3   7  12    8.95    2.35
   3  -7 -12    6.50    1.54
  -3  -7  11    1.86    0.87
  -3   7  11   -0.11    0.78
  -3   7  11    2.37    1.82
  -3   7  11    0.32    0.75
   3  -7 -11    0.48    0.68
  -3   7  10  451.29   15.15
  -3  -7  10  517.20   13.65
  -3   7  10  417.36   17.37
   3  -7 -10  471.81   13.61
  -3   7  10  492.66   21.25
   3  -7  -9    1.50    0.86
  -3   7   9    0.56    1.00
  -3   7   9    1.85    1.31
  -3  -7   9    2.08    1.14
  -3  -7   9    2.20    0.86
  -3   7   9    2.35    1.18
   3  -7  -9    1.96    1.40
  -3   7   9    4.16    2.31
  -3   7   8   94.22    7.76
  -3   7   8   83.68    7.77
   3  -7  -8  107.15    5.78
  -3   7   8  110.77    6.49
  -3   7   8   92.27    9.04
   3  -7  -7   74.62    4.73
  -3   7   7   73.54    7.11
  -3   7   7   77.75    6.90
  -3   7   7   76.47    8.38
  -3   7   7   67.97    4.91
  -3   7   6  126.82    9.34
  -3   7   6  145.43    9.11
   3  -7  -6  136.42    6.39
  -3   7   6  116.38    6.31
  -3   7   6  107.99    9.86
   3   7  -6  157.89    7.25
   3   7  -5  474.67   13.15
  -3   7   5  401.78   12.28
   3  -7  -5  424.08   12.07
  -3   7   5  327.66   14.22
   3  -7  -5  385.09   15.93
  -3   7   5  371.27   18.76
   3  -7  -5  443.05   14.28
   3  -7  -4  947.25   20.87
   3  -7  -4  871.72   24.48
   3   7  -4 1132.54   22.68
  -3   7   4  880.77   20.23
  -3   7   4 1192.76   21.81
   3  -7  -4  940.43   26.69
   3  -7  -4  986.21   23.76
   3  -7  -4  820.61   25.00
  -3   7   3  428.39   11.87
   3  -7  -3  407.38   15.95
   3  -7  -3  384.93   13.44
   3  -7  -3  335.44   14.04
   3  -7  -3  369.95   11.17
   3  -7  -3  360.83   13.74
   3   7  -3  423.15   12.14
   3   7  -2    7.81    2.09
  -3   7   2    7.88    1.46
   3  -7  -2    5.70    1.67
   3  -7  -2    6.10    1.35
   3   7  -2    2.48    1.80
   3  -7  -2    7.26    1.91
   3   7  -1   12.61    2.08
  -3   7   1   12.28    1.84
   3  -7  -1   11.16    2.11
   3   7  -1   12.09    1.96
   3  -7  -1   10.11    1.71
   3  -7  -1   12.52    1.79
   3   7  -1   15.09    3.68
   3  -7  -1    9.82    1.99
   3   7   0  189.69    8.03
  -3   7   0  193.18    7.65
   3  -7   0  150.24    9.16
   3  -7   0  237.58    9.26
   3  -7   0  207.62    7.53
   3  -7   0  225.40    8.11
   3   7   0  191.33    7.71
   3   7   0  128.84   13.21
   3  -7   0  211.27    9.19
   3   7   1   25.49    2.91
   3  -7   1   18.22    3.16
  -3   7  -1   26.87    2.68
  -3   7  -1   25.02    2.36
   3  -7   1   26.81    2.60
   3  -7   1   28.53    3.00
   3   7   1   18.51    5.13
   3  -7   1   33.76    3.48
   3   7   2  596.85   15.58
   3  -7   2  619.58   14.68
  -3   7  -2  559.53   13.66
   3  -7   2  673.27   16.04
   3   7   2  467.14   25.63
   3   7   2  377.19   16.94
   3  -7   2  701.65   17.59
  -3   7  -2  561.51   14.67
   3  -7   2  430.35   16.68
   3  -7   3    9.41    1.64
  -3   7  -3    9.53    1.66
   3  -7   3   10.13    1.80
   3   7   3    7.20    3.25
   3   7   3    7.66    2.24
   3  -7   3   12.15    2.04
  -3   7  -3    6.53    1.55
   3  -7   3    6.84    2.08
   3  -7   4   84.97    4.91
  -3   7  -4   82.50    4.73
   3  -7   4   76.40    4.87
   3  -7   4   58.28    5.78
   3   7   4   48.62    5.30
   3   7   4   81.64   10.43
   3  -7   4  100.02    5.62
  -3   7  -5  101.42    5.41
   3  -7   5   93.23    5.30
   3  -7   5   88.10    5.27
   3   7   5   67.89    7.30
   3  -7   5   80.35    6.86
   3   7   5   50.26    5.28
   3  -7   5  117.81    6.25
   3  -7   6  446.54   17.74
   3   7   6  484.32   17.56
   3   7   6  470.47   20.35
   3  -7   7    1.77    0.93
   3   7   7    1.78    1.46
   3   7   7    2.21    1.61
   3   7   7    1.00    0.90
   3  -7   7    0.94    0.87
   3  -7   8  204.42    8.57
   3   7   8  183.83   12.95
   3   7   8  193.06   11.33
   3  -7   8  163.52   10.65
   3   7   8  100.06    8.02
  -3   7  -8  258.28    9.34
   3  -7   9   38.63    5.75
   3   7   9   33.79    4.92
   3   7   9   31.20    5.53
   3  -7   9   38.56    6.08
   3  -7   9   36.97    3.58
   3   7  10    2.24    2.06
   3   7  10    1.85    1.57
   3  -7  10    2.64    1.87
   3  -7  10    6.86    2.85
   3   7  11   81.48    9.00
   3  -7  11   85.49    9.05
   3   7  11   92.13    8.26
   3  -7  11   81.96    8.43
   3  -7  12  128.21   10.94
   3   7  12  108.53   10.23
   3   7  12  142.68   10.09
   3   7  12  144.60   10.38
   3  -7  12  125.93    6.34
   3  -7  12  162.47   10.16
   3  -7  12  108.61    9.67
   3   7  13  139.72    9.75
   3   7  13  138.54    9.77
   3  -7  13  114.60    5.84
   3  -7  13  158.99    9.80
   3  -7  13   96.83    8.92
   3   7  14  163.66    9.81
   3   7  14  163.05   10.12
   3  -7  14  106.68    5.27
   3  -7  14  159.43    9.30
   3  -7  14  103.48    8.73
   3  -7  15  123.23    8.88
   3  -7  15  133.54    5.40
   3  -8 -16   34.89    3.12
  -3  -8  15    3.06    1.60
  -3  -8  15    1.71    0.62
  -3   8  15    3.38    1.47
   3  -8 -15    0.79    0.83
  -3   8  14    1.58    1.36
  -3   8  14    2.43    1.48
   3  -8 -14    3.06    0.92
  -3  -8  14    4.57    2.03
  -3   8  13   60.01    6.16
   3  -8 -13   44.21    3.39
  -3   8  13   61.37    5.62
  -3   8  12  184.41   11.33
  -3   8  12  171.13    9.79
   3  -8 -12  161.75    7.00
  -3  -8  11    3.82    1.20
  -3   8  11    1.69    1.47
  -3   8  11    6.64    2.61
   3  -8 -11    2.18    0.97
  -3   8  11    5.86    1.92
  -3  -8  10   37.42    3.34
  -3   8  10   33.92    3.94
  -3   8  10   32.83    5.03
  -3   8  10   41.01    5.03
   3  -8 -10   37.38    3.39
  -3   8   9   11.09    2.67
   3  -8  -9   10.39    1.85
  -3   8   9    5.90    1.75
  -3  -8   9    8.12    1.60
  -3   8   9   10.33    3.24
  -3   8   8   90.43    7.41
  -3   8   8   79.17    7.67
   3  -8  -8   83.68    5.09
  -3   8   8   86.63    8.88
  -3   8   8   65.01    5.36
   3  -8  -7   44.45    3.66
  -3   8   7   29.22    4.23
  -3   8   7   25.79    4.39
  -3   8   7   40.07    3.95
  -3   8   7   35.90    5.95
   3  -8  -7   35.39    4.52
   3   8  -7   52.10    4.29
  -3   8   6  196.71   11.80
  -3   8   6  188.63    8.80
  -3   8   6  212.91   14.38
   3  -8  -6  185.61   10.45
  -3   8   5   31.18    4.68
  -3   8   5   26.57    3.14
   3  -8  -5   30.67    4.11
   3   8  -5   43.76    3.88
  -3   8   5   29.91    5.51
   3  -8  -5   25.20    4.19
  -3   8   4    7.87    1.63
   3  -8  -4    6.39    1.74
  -3   8   4    4.78    2.43
   3  -8  -4    8.01    2.35
   3   8  -4    5.12    1.56
   3  -8  -4    8.03    2.16
  -3   8   3  138.49    6.43
   3  -8  -3  125.38    7.67
   3   8  -3  123.45    6.49
   3  -8  -3  126.97    9.19
   3  -8  -3  120.65    7.21
   3   8  -2 1077.88   23.52
  -3   8   2 1010.00   22.41
   3   8  -2 1045.22   23.30
   3  -8  -2 1103.36   25.69
   3  -8  -2 1118.14   22.18
   3  -8  -2  983.25   24.32
   3   8  -1    3.49    1.40
   3  -8  -1    2.97    1.10
  -3   8   1    1.11    0.80
   3   8  -1    2.42    1.12
   3  -8  -1    4.84    1.17
  -3   8   1    3.20    0.97
   3  -8  -1    2.03    0.99
   3  -8  -1    2.09    0.92
   3   8  -1    3.25    2.83
   3  -8  -1    1.91    1.06
   3   8   0  248.13    9.73
  -3   8   0  237.18    9.10
   3  -8   0  203.44   11.42
  -3   8   0  233.52    8.02
   3  -8   0  290.32   10.59
   3   8   0  245.67    9.42
   3  -8   0  266.98    8.93
   3   8   0  196.57   16.87
   3  -8   0  272.53   10.62
   3   8   1  203.30    8.75
  -3   8  -1  196.34    7.29
  -3   8  -1  170.36    7.67
   3  -8   1  145.41    9.57
   3  -8   1  205.83    7.70
  -3   8  -1  163.23    6.70
   3  -8   1  193.43    8.42
   3   8   1  137.36   13.88
   3  -8   1  191.48    8.83
   3   8   2   74.72    5.36
  -3   8  -2   88.93    5.48
   3  -8   2   54.23    5.87
  -3   8  -2   85.02    4.81
   3  -8   2  100.32    5.32
   3  -8   2  107.51    6.04
   3   8   2   92.42   11.39
   3  -8   2  123.97    6.59
  -3   8  -3  308.50   11.30
   3  -8   3  342.48   10.85
  -3   8  -3  352.45   10.79
   3  -8   3  358.32   11.79
   3   8   3  356.12   22.63
   3  -8   3  401.57   12.40
   3  -8   4  287.24    9.95
   3  -8   4  270.77   10.29
  -3   8  -4  281.89    9.79
  -3   8  -4  292.50    9.79
   3  -8   5   95.08    5.60
   3  -8   5   98.13    5.92
  -3   8  -5  105.92    5.89
  -3   8  -5   95.92    5.50
   3  -8   6  195.79   11.94
   3   8   6  209.61   13.25
  -3   8  -6  267.20    9.66
   3  -8   6  231.10    9.20
   3  -8   6  216.85    9.19
  -3   8  -6  280.69   10.01
   3  -8   7   22.73    4.14
   3   8   7   32.26    5.43
   3   8   7   26.51    4.31
   3  -8   7   36.60    3.54
   3  -8   7   36.85    3.60
  -3   8  -7   38.81    3.62
   3   8   8   92.53    9.03
   3   8   8   87.61    7.75
  -3   8  -8  112.49    6.24
   3  -8   8  105.34    6.20
  -3   8  -9    5.42    1.57
   3  -8   9    1.97    1.04
   3   8   9    2.31    1.81
   3   8   9    2.67    1.75
   3  -8   9    4.59    2.47
   3  -8  10  189.10   12.27
   3   8  10  187.24   11.46
   3  -8  10  157.41   12.30
   3   8  10  163.43   12.33
   3  -8  11    1.39    1.56
   3   8  11    1.80    1.70
   3   8  11    1.05    1.41
   3  -8  11    1.64    1.72
   3  -8  12  124.64    9.64
   3  -8  12  106.77    5.66
   3  -8  12  100.72    9.45
   3   8  12  142.90    9.79
   3   8  12  139.35    9.60
   3  -8  13   11.65    2.99
   3  -8  13   10.60    1.69
   3   8  13   17.34    3.39
   3   8  13   17.49    3.40
   3  -8  14   56.28    5.86
   3  -8  14   53.27    3.36
   3   8  14   61.22    5.79
   3  -8  15    0.72    1.11
   3   8  15    0.53    1.10
  -3  -9  15    3.17    1.41
   3  -9 -15    0.54    0.65
  -3   9  14  151.50    7.24
  -3   9  14  160.76    8.56
  -3  -9  13    9.84    2.67
   3  -9 -13    3.89    1.44
  -3   9  13    6.55    2.07
  -3   9  12   43.09    4.45
  -3   9  12   39.38    5.00
   3  -9 -12   27.97    3.66
   3  -9 -11   21.72    3.42
  -3   9  11   26.97    3.66
  -3   9  11   29.02    4.56
  -3   9  10  223.15   10.90
  -3   9  10  201.46   12.29
  -3   9   9    9.97    2.40
   3  -9  -9   11.36    2.65
   3   9  -8  196.30    8.62
  -3   9   8  193.24   13.14
   3  -9  -7    7.41    2.18
   3   9  -7    9.35    2.07
  -3   9   7    9.75    3.37
   3  -9  -6  117.79    8.04
   3   9  -6  141.81    7.31
  -3   9   6  117.89   10.87
  -3   9   5  184.27   11.38
   3  -9  -5  187.01   11.89
  -3   9   5  228.21   15.15
   3  -9  -5  219.04   10.89
   3   9  -5  260.82   10.10
  -3   9   4   79.89    7.35
  -3   9   4   84.85    5.42
  -3   9   4   74.69    8.75
   3  -9  -4   70.91    5.79
   3   9  -4   93.94    5.90
  -3   9   3  119.96    6.53
   3   9  -3  146.76    7.37
  -3   9   3  150.30    7.21
   3  -9  -3  126.15    9.56
   3  -9  -3  123.72    7.17
   3  -9  -3  141.36    8.04
   3   9  -3  136.23    7.16
   3   9  -2    2.23    1.27
   3  -9  -2    4.25    1.52
   3   9  -2    2.08    1.38
  -3   9   2    4.52    1.59
   3  -9  -2    6.20    1.73
  -3   9   2    5.56    1.50
   3   9  -2    6.66    3.29
   3  -9  -2    5.83    1.68
   3  -9  -2    7.38    2.50
   3  -9  -1  537.33   15.85
   3   9  -1  459.44   14.07
  -3   9   1  501.59   14.20
   3   9  -1  461.92   14.55
   3  -9  -1  515.40   15.17
  -3   9   1  453.73   13.82
   3  -9  -1  405.38   17.35
   3   9  -1  376.68   23.77
   3  -9  -1  491.37   15.28
   3  -9   0  647.86   17.24
  -3   9   0  555.97   14.14
   3   9   0  507.26   15.21
  -3   9   0  587.16   15.76
   3  -9   0  659.89   17.02
   3   9   0  493.10   15.75
  -3   9   0  524.98   15.67
   3  -9   0  454.21   18.74
   3   9   0  535.28   28.36
   3  -9   0  638.42   17.26
   3  -9   1   36.29    3.63
  -3   9  -1   29.26    2.88
   3   9   1   27.51    3.60
  -3   9  -1   27.53    2.81
  -3   9  -1   22.49    2.99
   3  -9   1   24.57    4.12
   3   9   1   25.95    6.27
   3  -9   1   35.55    3.64
  -3   9  -2  228.11    8.59
   3  -9   2  244.13    9.79
  -3   9  -2  233.83    9.19
  -3   9  -2  220.54    8.40
  -3   9  -2  213.74    9.26
   3   9   2  229.80   18.43
   3  -9   2  245.89    9.74
   3  -9   3   15.77    3.40
  -3   9  -3   21.36    2.67
   3  -9   3   21.37    2.80
  -3   9  -3   22.64    2.94
  -3   9  -3   20.69    2.62
   3  -9   3   23.67    2.98
  -3   9  -4  217.75    8.57
  -3   9  -4  236.11    9.09
   3  -9   4  208.15    9.13
  -3  -9  -4  243.89   14.21
   3  -9   4  265.53   10.38
  -3   9  -5   32.00    3.29
  -3   9  -5   36.00    3.48
   3  -9   5   31.96    3.42
  -3   9  -6  762.91   18.42
   3  -9   6  677.97   18.45
  -3   9  -7  196.86    8.36
   3   9   7  191.45   11.17
   3  -9   7  176.22    8.27
   3   9   8  340.63   15.37
   3  -9   8  338.34   11.92
  -3   9  -8  382.01   12.00
   3   9   9  110.52    8.54
   3  -9   9   87.70    9.05
   3   9   9  103.64    9.20
  -3   9  -9  105.64    5.91
   3  -9   9   97.14    5.93
   3   9  10   60.06    6.22
   3   9  10   50.23    6.40
   3  -9  10   47.66    6.60
   3  -9  11  100.59    9.28
   3   9  11  122.14    9.62
   3  -9  12   69.29    4.21
   3   9  12  101.22    7.55
   3   9  12   93.74    7.35
   3  -9  12   79.13    7.81
   3  -9  13   73.36    6.34
   3  -9  13   58.79    3.56
   3   9  13   77.35    6.25
   3  -9  14   20.05    3.20
   3   9  14   26.53    3.37
   3 -10 -14    0.71    0.56
  -3 -10  14    1.88    1.08
  -3 -10  13   14.30    2.71
   3 -10 -13    8.00    1.57
  -3  10  13   13.43    2.52
  -3 -10  12    8.06    2.28
  -3  10  12    6.28    1.99
   3 -10 -12    3.49    1.24
   3 -10 -11    1.80    1.05
  -3 -10  11    3.60    1.00
  -3  10  11    5.63    1.57
  -3  10  11    2.10    1.42
  -3  10  11    4.02    1.88
   3 -10 -10    2.60    1.23
  -3  10  10    4.30    1.96
  -3  10  10    5.01    2.20
  -3 -10  10    2.50    0.87
  -3  10   9   21.89    4.18
   3 -10  -9   19.31    3.03
  -3  10   8  261.84   14.74
   3  10  -8  255.48    9.92
  -3  10   7    4.99    2.55
   3 -10  -7    5.83    1.78
   3  10  -7    4.83    1.65
  -3  10   6  203.66   13.96
   3 -10  -6  199.98    9.87
   3  10  -6  225.35    9.50
   3 -10  -5    0.67    0.90
   3  10  -5    0.59    1.05
   3 -10  -4   33.52    3.64
  -3  10   4   33.68    3.56
  -3  10   4   32.16    5.91
   3 -10  -4   39.90    4.19
   3  10  -4   31.63    3.57
   3 -10  -3   10.03    2.08
  -3  10   3   17.57    2.70
  -3  10   3    8.07    3.15
   3 -10  -3   12.70    2.38
   3  10  -3   11.97    2.28
   3 -10  -2  490.34   15.20
  -3  10   2  527.98   15.02
   3 -10  -2  480.97   19.11
  -3  10   2  475.72   14.55
   3 -10  -2  519.70   15.77
   3  10  -2  492.56   15.13
   3  10  -2  459.04   26.00
   3 -10  -2  506.71   15.33
   3 -10  -2  539.47   20.98
   3 -10  -1   32.53    3.45
   3  10  -1   11.30    2.42
  -3  10   1   17.74    2.70
  -3  10   1   18.83    2.77
   3 -10  -1   11.51    2.96
   3 -10  -1   22.42    2.98
   3  10  -1   12.79    2.47
   3  10  -1   34.94    7.19
   3 -10  -1   24.74    3.07
  -3  10   0  194.59    8.54
   3 -10   0  191.86    8.51
  -3  10   0  186.08    8.43
   3 -10   0  170.69   11.02
   3 -10   0  199.20    8.92
   3  10   0  188.05    8.54
   3  10   0  186.31   16.50
   3 -10   0  192.53    8.61
  -3  10  -1  132.52    6.96
   3 -10   1  148.10    7.31
   3  10   1  158.34   15.25
  -3  10  -1  128.63    6.33
   3 -10   1  135.09    7.26
   3 -10   1  148.40    7.45
  -3  10  -2  160.64    7.72
   3 -10   2  178.69    8.00
   3 -10   2  171.54    8.22
  -3  10  -2  165.49    7.21
  -3  10  -3  332.67   11.50
  -3  10  -3  347.88   11.12
   3 -10   3  344.51   12.10
  -3  10  -4  280.40    9.99
   3 -10   4  272.63   10.59
   3 -10   5   78.40    5.36
  -3  10  -5   76.01    4.95
  -3  10  -6  168.71    7.44
   3 -10   6  142.68    7.32
  -3  10  -7    8.45    1.85
   3 -10   7   10.99    2.02
   3  10   8  103.51    7.86
   3 -10   8   98.02    5.82
  -3  10  -8  102.39    5.66
   3 -10   9   14.19    3.65
   3  10   9   16.98    3.28
  -3  10  -9   10.37    1.88
   3  10  10  210.08   10.81
   3 -10  10  175.26   11.86
   3  10  11   11.98    2.70
   3 -10  11    8.94    2.81
   3  10  12  117.05    7.20
   3 -10  12   97.40    7.87
   3  10  12  125.12    7.45
   3 -10  12   81.84    4.17
   3  10  13    1.01    1.06
   3 -10  13    0.47    0.39
   3 -11 -12   14.41    1.78
  -3  11  12   19.97    2.83
  -3 -11  11    4.43    1.63
  -3  11  11    3.98    1.60
   3 -11 -11    2.39    0.93
  -3  11  10  470.60   15.26
   3 -11 -10  324.40   11.12
  -3  11  10  354.35   14.44
  -3  11  10  533.09   17.31
   3 -11  -9   32.31    3.26
   3  11  -9   22.04    2.68
  -3  11   9   27.96    3.94
   3 -11  -8  292.77   10.71
  -3  11   8  329.46   15.28
   3  11  -7    2.13    1.28
   3 -11  -7    2.56    1.15
   3 -11  -7    3.23    1.12
  -3  11   7    6.01    2.47
   3 -11  -6    8.79    1.96
   3  11  -6   10.07    2.07
   3 -11  -6    7.62    1.72
  -3  11   6   10.85    3.36
   3 -11  -5  124.79    6.92
   3  11  -5  110.01    6.44
   3 -11  -5  114.13    6.52
  -3  11   5  113.92   10.19
   3 -11  -4  112.92    6.54
   3  11  -4  100.65    6.19
   3 -11  -4  111.40    6.42
  -3  11   4  117.43    6.42
  -3  11   4  114.27   10.47
   3 -11  -3   16.77    2.53
   3  11  -3   20.64    2.92
   3 -11  -3   17.79    2.54
  -3  11   3   17.68    2.65
  -3  11   3   17.39    4.36
   3 -11  -2   12.12    2.17
   3  11  -2   10.14    2.14
   3 -11  -2   15.62    2.36
  -3  11   2   10.51    2.21
  -3  11   2   10.01    3.58
   3 -11  -1   83.63    5.50
   3  11  -1   78.19    5.45
   3 -11  -1   90.88    5.66
  -3  11   1   84.14    5.51
   3 -11   0  130.57    6.95
   3 -11   0  137.06    6.96
  -3  11   0  123.62    6.75
   3 -11   1    3.92    1.28
   3 -11   1    3.57    1.17
  -3  11  -1    3.57    1.48
   3 -11   2  250.12    9.84
  -3  11  -2  243.83    8.68
   3 -11   2  231.90    9.16
  -3  11  -2  252.77    9.74
  -3  11  -3   11.72    2.01
   3 -11   3   14.80    2.32
   3 -11   3   11.88    2.00
  -3  11  -3   15.24    2.50
   3 -11   4   82.68    5.37
  -3  11  -4   88.90    5.09
   3 -11   5   30.93    3.20
  -3  11  -5   32.71    3.12
   3 -11   6  256.04    9.60
  -3  11  -6  266.18    9.19
   3 -11   7    9.34    1.74
  -3  11  -7   10.02    1.80
   3 -11   8   96.56    5.36
  -3  11  -8  102.55    5.20
   3  11   9   15.33    2.77
   3 -11   9   13.67    3.26
  -3  11  -9   11.59    1.76
   3  11  10    4.35    1.66
   3 -11  10    3.41    1.90
  -3  11 -10    3.21    0.99
   3 -11  11   27.85    2.22
   3  11  11   34.79    3.78
   3 -11  11   33.86    4.41
   3  11  11   34.72    3.65
  -3  12  11   58.06    4.32
   3 -12 -11   39.31    2.51
  -3  12  10    5.30    1.54
   3 -12 -10    4.84    1.04
  -3  12  10    5.73    1.62
   3 -12 -10    6.00    1.12
  -3  12   9    0.71    1.00
   3  12  -9    0.92    0.70
   3 -12  -9    1.16    0.64
  -3  12   9    1.27    1.11
   3 -12  -9    1.17    0.61
   3 -12  -8  232.48    8.12
   3  12  -8  209.93    8.11
  -3  12   8  287.47   11.63
  -3  12   8  274.89   11.88
   3 -12  -8  210.58    7.85
   3  12  -7    0.97    0.87
  -3  12   7    4.08    1.83
   3 -12  -7    3.82    1.11
   3 -12  -7    2.26    0.92
   3  12  -6  238.04    9.11
   3 -12  -6  256.89    9.05
   3 -12  -6  241.43    8.91
   3  12  -5   10.41    2.02
   3 -12  -5   12.35    1.95
  -3  12   5   15.33    3.50
   3 -12  -5   12.01    1.93
   3  12  -4    3.70    1.37
  -3  12   4    5.56    2.35
   3 -12  -4    5.32    1.34
  -3  12   4    4.56    1.52
   3 -12  -4    5.02    1.33
   3  12  -3    4.85    1.50
  -3  12   3    6.55    2.63
   3 -12  -3    3.16    1.08
  -3  12   3    3.37    1.43
   3 -12  -3    3.25    1.15
   3  12  -2  165.74    7.72
   3 -12  -2  174.25    7.62
   3 -12  -2  169.86    7.47
  -3  12   2  181.82    7.85
  -3  12   2  178.10   12.38
   3  12  -1   73.31    5.02
   3 -12  -1   91.86    5.38
   3 -12  -1  103.50    5.61
  -3  12   1   88.14    5.44
  -3  12   1   84.58    8.72
   3 -12   0   62.37    4.43
   3 -12   0   60.61    4.27
  -3  12   0   63.14    4.63
   3 -12   1    5.75    1.44
   3 -12   1    4.99    1.30
  -3  12  -1    3.91    1.45
   3 -12   2   27.02    2.92
   3 -12   2   29.27    2.84
  -3  12  -2   28.30    3.13
   3 -12   3   13.96    2.08
  -3  12  -3   14.25    1.98
   3 -12   3   13.51    1.95
  -3  12  -3   12.18    2.17
   3 -12   4   37.62    3.31
  -3  12  -4   39.04    3.13
   3 -12   5    6.26    1.40
  -3  12  -5    7.25    1.48
  -3  12  -6    3.90    1.17
   3 -12   6    3.76    1.09
   3 -12   7   18.08    2.13
  -3  12  -7   19.98    2.20
   3 -12   8   88.92    7.28
  -3  12  -8   57.49    3.50
   3 -12   9    7.68    2.39
  -3  12  -9    6.03    1.16
   3 -12  10  295.89   11.71
   3 -12  10  176.12    5.63
   3 -13  -8  169.37    5.52
  -3  13   8  172.68    8.04
  -3  13   8  196.81    8.01
   3 -13  -8  186.44    5.87
  -3  13   7   22.05    2.90
   3 -13  -7   12.82    1.60
   3 -13  -7   16.80    1.74
   3  13  -7   19.35    2.19
   3 -13  -6    6.08    1.15
   3 -13  -6    5.03    1.07
   3  13  -5    2.95    1.09
   3 -13  -5    4.14    1.02
  -3  13   5    4.19    1.70
   3 -13  -5    3.22    0.91
   3  13  -4   58.87    4.03
   3 -13  -4   59.16    3.70
   3 -13  -4   60.87    3.70
  -3  13   4   55.50    3.77
  -3  13   4   67.80    6.19
   3  13  -3    5.71    1.42
  -3  13   3    4.06    1.24
   3 -13  -3    4.00    1.07
  -3  13   3    7.17    2.35
   3 -13  -3    4.05    1.08
   3 -13  -2   33.36    2.86
   3  13  -2   27.13    2.83
  -3  13   2   35.14    4.91
   3 -13  -2   34.21    2.82
  -3  13   2   34.25    3.11
   3 -13  -1   96.17    4.97
  -3  13   1   94.72    8.13
   3 -13  -1  110.35    5.18
  -3  13   1   93.30    5.16
   3 -13   0  207.81    7.62
  -3  13   0  222.90   12.48
   3 -13   0  207.30    7.40
  -3  13   0  216.94    8.02
   3 -13   1   61.03    3.90
  -3  13  -1   64.14    6.79
   3 -13   1   70.13    4.01
  -3  13  -1   61.02    4.10
   3 -13   2  233.98    8.04
   3 -13   2  240.84    7.83
  -3  13  -2  232.06    8.26
   3 -13   3    1.12    0.67
  -3  13  -3    0.93    0.92
   3 -13   4    0.73    0.56
  -3  13  -4    0.44    0.61
   3 -13   5    7.78    1.33
  -3  13  -5    7.71    1.29
   3 -13   6   20.96    2.00
  -3  13  -6   18.52    1.89
   3 -13   7   39.49    4.36
  -3  13  -7   21.01    1.90
   3 -14  -5    1.12    0.49
   3  14  -5    1.22    0.66
   3 -14  -5    0.35    0.32
   3  14  -4    1.68    0.77
   3 -14  -4    3.51    0.76
   3 -14  -4    3.02    0.72
  -3  14   3   22.06    2.13
   3 -14  -3   29.99    2.14
   3  14  -3   21.34    2.14
   3 -14  -3   27.16    2.06
   3 -14  -2   98.61    4.09
  -3  14   2   95.50    4.50
   3 -14  -2   96.60    4.10
   3 -14  -1   29.93    2.21
  -3  14   1   25.22    2.35
   3 -14  -1   26.10    2.08
   3 -14   0   82.22    3.72
  -3  14   0   77.99    4.04
   3 -14   0   81.09    3.78
   3 -14   1    0.42    0.41
  -3  14  -1    1.14    1.10
  -3  14  -1    0.59    0.73
   3 -14   1    0.35    0.38
  -3  14  -2    5.98    1.22
  -3  14  -2    8.23    2.11
   3 -14   2    7.33    1.11
   3 -14   3    2.67    0.70
  -3  14  -3    5.00    1.71
   3 -14   4   15.16    1.49
  -3  14  -4   20.82    3.03
  -4   0  18    3.89    1.48
   4   0 -18    2.88    0.96
  -4   0  17    0.42    0.95
   4   0 -17    0.14    0.50
  -4   0  16  100.23    8.07
  -4   0  15    0.40    0.93
  -4   0  15   -0.40    0.99
  -4   0  15    0.29    0.56
  -4   0  14   39.82    5.72
  -4   0  14   34.26    4.32
  -4   0  14   47.87    3.62
  -4   0  13   -0.21    1.32
  -4   0  13    0.74    0.85
  -4   0  13    0.97    0.66
  -4   0  12   28.29    4.63
  -4   0  12   40.28    5.76
  -4   0  12   38.54    5.55
  -4   0  11    0.17    0.87
  -4   0  11    1.67    1.36
  -4   0  11    0.19    0.82
   4   0 -10  791.33   22.39
  -4   0  10  818.55   25.29
  -4   0   9    1.79    1.30
   4   0  -9    0.85    0.70
  -4   0   9    1.54    0.71
   4   0  -8 1236.23   24.83
  -4   0   8 1191.11   22.95
   4   0  -7    0.65    0.62
   4   0  -7    0.78    0.56
   4   0  -6  818.88   19.04
   4   0  -6  830.01   18.02
   4   0  -5    0.12    0.42
   4   0  -5    0.47    0.51
   4   0  -4 1569.75   29.71
   4   0  -4 1622.13   30.15
   4   0  -3    0.68    0.45
   4   0  -3    0.52    0.48
   4   0  -2  140.73    5.16
   4   0  -2  140.50    5.85
   4   0  -1    0.54    0.37
   4   0  -1    0.20    0.31
   4   0   0  548.53   11.70
   4   0   0  555.07   13.41
  -4   0   0  564.79   11.46
   4   0   1    0.74    0.44
   4   0   1    2.51    0.85
   4   0   2 1721.21   29.28
   4   0   2 1624.81   30.50
   4   0   3    1.38    0.69
   4   0   3    2.08    0.73
   4   0   4  167.29    7.93
   4   0   4  209.44    7.57
   4   0   5    0.20    0.53
   4   0   5    0.19    0.72
   4   0   6  816.84   18.05
   4   0   6  624.24   18.81
   4   0   7    2.84    1.29
   4   0   7    0.63    1.26
   4   0   7    1.58    0.87
   4   0   7    0.63    0.67
   4   0   7    0.08    0.62
   4   0   7    0.77    0.67
   4   0   7    4.71    1.61
   4   0   7    2.47    1.24
   4   0   7    1.29    1.09
   4   0   7    1.82    1.35
   4   0   8  832.49   22.41
   4   0   8  882.40   26.75
   4   0   8  690.70   22.22
   4   0   8  789.09   22.50
   4   0   8  659.96   16.92
   4   0   8  788.89   19.12
   4   0   8  897.87   20.92
   4   0   8  996.48   20.96
   4   0   8  861.13   19.14
   4   0   8  648.05   21.05
   4   0   8  637.69   21.32
   4   0   8  886.99   24.63
   4   0   9    0.42    1.03
   4   0   9    1.20    1.31
   4   0   9    0.19    0.72
   4   0   9    2.15    1.10
   4   0   9    0.17    0.63
   4   0   9    0.36    0.64
   4   0   9    1.84    1.27
   4   0   9    0.74    1.08
   4   0   9    0.48    1.10
   4   0   9    1.26    1.20
   4   0  10  470.98   19.13
   4   0  10  525.22   19.46
   4   0  10  557.41   19.53
   4   0  10  501.46   14.27
   4   0  10  654.57   16.44
   4   0  10  595.71   17.40
   4   0  10  402.62   17.65
   4   0  10  439.97   17.95
   4   0  10  579.29   20.78
   4   0  11    1.60    1.58
   4   0  11    5.61    2.35
   4   0  11    2.44    1.13
   4   0  11    2.03    1.82
   4   0  11    5.02    2.08
   4   0  11    1.43    1.51
   4   0  11    1.74    1.51
   4   0  12   42.75    5.91
   4   0  12   38.77    5.58
   4   0  12   43.22    6.01
   4   0  12   38.29    5.47
   4   0  13    0.81    1.15
   4   0  13    3.36    2.18
   4   0  14  173.08   11.86
   4   0  14  171.00   11.60
   4   0  15   -0.38    1.39
   4   0  15    0.37    1.04
   4   0  16    5.43    2.14
   4   0  16    4.15    2.01
   4   0  17    0.13    1.27
   4   0  17    1.02    1.09
  -4   1  18  309.71   12.21
   4   1 -18  314.71    9.31
   4  -1 -18  297.02    9.08
  -4   1  17    8.34    2.30
   4  -1 -17    6.91    1.48
   4  -1 -17    8.82    1.62
  -4   1  16  150.37   10.19
  -4   1  16  162.52    9.42
  -4   1  15    5.37    1.90
  -4  -1  15    5.17    1.24
  -4   1  15    6.63    2.43
  -4  -1  15    4.14    1.94
  -4   1  14    1.90    1.23
  -4  -1  14    2.44    0.89
  -4   1  14    5.70    2.32
  -4  -1  14    4.33    2.14
  -4   1  13   27.64    3.83
  -4   1  13   37.43    3.19
  -4  -1  13   23.39    4.43
  -4   1  13   32.96    5.17
  -4   1  12  110.78    7.24
  -4   1  12  107.91    8.90
  -4  -1  12   93.75    8.43
  -4  -1  12  143.71   10.61
  -4   1  12  160.88   11.39
  -4   1  12  138.98   10.35
  -4  -1  12  116.61    9.55
  -4   1  11   17.26    2.77
  -4   1  11   18.89    3.85
  -4  -1  11   11.81    3.12
  -4   1  11   16.45    3.33
  -4  -1  11   12.55    3.05
  -4  -1  11   22.77    4.14
  -4   1  11   23.93    4.35
   4   1 -10    5.28    1.82
   4  -1 -10    1.50    0.98
  -4  -1  10    1.30    1.20
  -4   1  10    4.87    1.95
   4   1 -10    2.67    1.11
  -4   1  10    6.20    1.33
   4  -1  -9   14.71    2.51
   4   1  -9   16.19    2.75
  -4  -1   9   22.76    3.68
   4   1  -9   29.07    3.06
   4  -1  -9   28.21    2.86
  -4   1   9   23.42    2.29
   4  -1  -8  286.71   11.25
  -4  -1   8  316.16    9.40
  -4   1   8  329.08    9.31
   4   1  -8  304.35   11.81
  -4  -1   8  329.03   13.40
   4   1  -8  417.42   11.81
   4  -1  -8  400.96   11.25
  -4   1   7   78.11    3.96
   4  -1  -7   65.03    4.81
  -4  -1   7   63.11    5.27
   4   1  -7   72.06    4.40
   4  -1  -7   71.18    4.22
  -4   1   6 1534.94   26.62
   4   1  -6 1544.91   28.51
   4  -1  -6 1595.50   27.87
  -4   1   5    6.38    1.06
   4   1  -5    3.10    0.90
   4  -1  -5    3.34    0.90
   4  -1  -5    3.07    0.94
   4  -1  -5    2.68    1.00
  -4   1   4  266.97    7.38
   4   1  -4  263.40    8.12
   4  -1  -4  270.01    8.02
   4   1  -4  248.37    8.26
   4  -1  -4  260.49    8.65
   4  -1  -4  269.93    8.94
  -4   1   3   60.55    3.08
   4   1  -3   62.09    3.41
   4   1  -3   53.98    3.54
   4  -1  -3   55.31    3.64
   4  -1  -3   66.85    3.95
  -4   1   2 2716.73   43.69
   4   1  -2 2978.90   44.97
   4  -1  -2 2918.84   45.65
   4   1  -2 2572.06   45.82
   4  -1  -2 2764.18   46.31
   4  -1  -1  227.29    7.03
   4  -1  -1  211.90    7.48
   4   1  -1  191.02    7.19
   4  -1  -1  219.03    6.52
   4   1  -1  236.54    6.78
  -4   1   1  203.78    6.07
   4  -1  -1  251.89    7.12
   4   1  -1  285.46   12.79
   4  -1   0  365.70   10.46
   4  -1   0  387.87    9.37
  -4   1   0  386.42    9.01
   4   1   0  365.74    9.02
  -4   1  -1    8.05    1.05
   4  -1   1    7.71    1.20
   4  -1   1    9.72    1.52
   4  -1   2    6.76    1.28
   4   1   2    7.05    1.25
   4   1   2    5.26    1.53
   4  -1   2    4.65    0.99
   4   1   3    3.58    1.57
   4  -1   3    4.23    1.10
   4   1   3    6.05    1.52
   4   1   3    2.15    0.88
   4  -1   3    2.58    0.84
   4  -1   4  968.08   20.15
   4   1   4 1013.27   20.29
   4  -1   4  981.91   20.17
   4   1   4  972.38   21.56
   4   1   4  816.45   20.93
   4  -1   4  740.89   20.31
   4  -1   5    1.82    0.85
   4   1   5    3.66    1.14
   4  -1   5    5.83    1.30
   4   1   5    5.02    1.36
   4   1   5    4.45    1.47
   4  -1   5    4.73    1.57
   4  -1   6   43.91    3.54
   4   1   6   53.42    3.93
   4   1   6   45.30    3.53
   4   1   6   34.30    3.83
   4  -1   6   34.26    3.84
   4   1   6   52.49    4.17
   4   1   7  285.72   11.90
   4  -1   7  261.30   11.49
   4   1   7  282.61   10.97
   4  -1   7  263.42   11.71
   4   1   7  249.73   11.71
   4  -1   7  357.32   14.27
   4   1   7  290.77   12.49
   4  -1   7  264.15   12.00
   4   1   7  265.45   11.27
   4  -1   7  326.88   14.37
   4   1   7  273.58   11.55
   4  -1   7  295.40   11.63
   4  -1   7  296.16   12.11
   4  -1   7  328.40   10.16
   4   1   7  300.28   10.54
   4   1   7  315.91    9.96
   4  -1   7  368.55   11.26
   4   1   7  362.69   11.11
   4   1   7  292.38   10.24
   4   1   7  311.48    9.99
   4  -1   7  312.39   12.84
   4  -1   8   38.05    4.35
   4   1   8   20.27    3.23
   4  -1   8   29.51    4.06
   4   1   8   15.17    3.01
   4  -1   8   23.45    3.83
   4   1   8   22.00    3.59
   4   1   8   15.71    2.99
   4   1   8   17.40    3.16
   4  -1   8   42.15    4.83
   4  -1   8   14.63    2.84
   4  -1   8   20.45    3.91
   4  -1   8   19.06    3.34
   4  -1   8   29.67    2.97
   4   1   8   24.70    2.66
   4   1   8   20.59    2.64
   4  -1   8   61.62    4.77
   4   1   8   34.31    3.33
   4   1   8   29.05    2.95
   4   1   8   17.60    2.55
   4  -1   8   29.86    3.16
   4  -1   8   35.20    4.43
   4   1   9   17.96    3.41
   4  -1   9   16.06    3.27
   4  -1   9   17.02    3.36
   4   1   9   14.42    3.20
   4  -1   9   26.42    4.27
   4   1   9   21.47    3.74
   4  -1   9   18.30    3.51
   4  -1   9   24.24    4.52
   4   1   9   18.02    3.34
   4  -1   9   24.65    3.76
   4  -1   9   21.55    3.61
   4   1   9   18.51    3.38
   4   1   9   22.21    2.79
   4   1   9   24.10    2.77
   4  -1   9   22.91    3.16
   4  -1   9   23.66    2.82
   4   1   9   24.76    2.90
   4   1   9   25.96    3.18
   4  -1   9   24.72    3.95
   4   1  10  320.87   14.66
   4  -1  10  265.60   13.59
   4   1  10  274.75   14.11
   4  -1  10  290.84   14.26
   4  -1  10  378.08   16.80
   4  -1  10  401.30   19.05
   4   1  10  322.63   15.25
   4  -1  10  279.03   14.33
   4  -1  10  333.96   14.89
   4  -1  10  345.07   15.29
   4   1  10  298.08   14.22
   4   1  10  305.11   14.52
   4   1  10  425.39   12.71
   4   1  10  360.39   12.02
   4  -1  10  410.15   12.58
   4   1  10  345.45   11.50
   4   1  10  354.06   13.01
   4  -1  10  348.75   15.55
   4  -1  11    5.21    2.10
   4   1  11    5.31    2.25
   4  -1  11    7.13    2.45
   4   1  11    7.42    2.42
   4   1  11    7.73    2.52
   4  -1  11    5.34    2.21
   4  -1  11    7.50    2.67
   4  -1  11    7.85    2.65
   4   1  11    7.20    2.49
   4  -1  11    6.48    2.37
   4   1  11    6.39    2.40
   4  -1  11   10.53    3.51
   4   1  11    6.48    1.61
   4   1  11   10.43    2.07
   4  -1  11    7.52    2.59
   4   1  12   23.24    4.40
   4  -1  12   21.56    4.16
   4  -1  12   39.31    5.75
   4   1  12   23.57    4.49
   4  -1  12   20.45    4.18
   4   1  12   36.08    5.39
   4   1  12   34.43    5.32
   4   1  12   28.88    3.28
   4   1  12   33.64    3.48
   4  -1  12   32.62    5.04
   4  -1  13   25.56    4.76
   4  -1  13   19.55    3.98
   4   1  13   23.21    4.42
   4   1  13   23.98    4.56
   4  -1  13   20.01    4.25
   4   1  13   22.87    4.32
   4   1  13   20.88    4.34
   4  -1  14  160.18   11.00
   4   1  14  192.20   12.43
   4  -1  14  165.62   11.60
   4   1  14  121.20   10.06
   4   1  14  232.80   13.43
   4   1  15    0.56    1.17
   4  -1  15    2.78    1.74
   4  -1  15    0.19    1.42
   4   1  15    0.73    1.43
   4   1  16  646.16   21.95
   4  -1  16  593.05   21.08
   4   1  17    3.76    1.59
   4   1  17    4.65    1.89
   4  -1  17    3.61    1.76
   4  -2 -18    5.94    1.23
  -4   2  18    7.32    1.92
   4   2 -18    7.83    1.36
   4  -2 -18    6.46    1.23
   4  -2 -17    9.76    1.72
  -4  -2  17    9.00    1.53
  -4   2  17    7.57    2.18
   4  -2 -17   10.79    1.74
   4  -2 -16   15.85    2.22
  -4  -2  16   10.55    1.72
   4  -2 -16   17.94    2.48
  -4   2  16   19.02    3.63
  -4   2  16   15.62    3.04
  -4   2  15   50.98    6.05
  -4  -2  15   57.27    6.46
  -4  -2  15   68.85    4.29
   4  -2 -15   69.91    4.68
  -4   2  15   44.90    5.05
  -4   2  14  169.19   11.25
  -4  -2  14  134.06   10.31
  -4  -2  14  174.28    6.94
  -4   2  14  131.38    8.63
   4  -2 -14  200.02    8.25
  -4  -2  13   82.34    7.99
  -4   2  13   85.90    8.03
  -4   2  13   68.46    6.06
  -4  -2  12    9.55    2.80
  -4   2  12   13.30    3.21
  -4   2  12   10.84    2.44
  -4   2  12   12.06    3.08
  -4  -2  12   10.24    2.93
  -4  -2  12   10.16    2.92
  -4   2  12   16.22    3.83
  -4   2  11   25.88    2.70
  -4  -2  11   11.59    3.08
  -4   2  11   16.20    3.48
  -4   2  11   15.26    3.16
  -4  -2  11   13.95    3.12
  -4  -2  11   19.77    3.83
  -4   2  11   23.66    4.41
   4  -2 -10  559.80   19.22
  -4  -2  10  628.36   21.74
   4   2 -10  920.95   20.67
   4   2 -10  533.95   19.54
  -4   2  10  838.85   17.35
  -4   2   9  154.26    9.30
   4  -2  -9  167.99    9.03
   4   2  -9  180.42    9.57
  -4  -2   9  163.67    9.74
   4   2  -9  232.89    9.27
  -4   2   9  223.13    7.48
   4  -2  -8  527.05   17.02
  -4   2   8  615.03   13.92
  -4  -2   8  741.00   16.86
  -4  -2   8  590.53   14.27
   4   2  -8  546.17   17.25
  -4  -2   8  545.43   18.15
   4   2  -8  690.85   16.83
   4  -2  -7  108.73    6.61
  -4  -2   7  130.37    7.54
   4   2  -7  121.89    6.87
  -4  -2   6  386.88   13.13
   4  -2  -6  384.13   12.88
   4  -2  -6  351.80   11.73
  -4   2   5    7.18    1.16
   4   2  -5    6.55    1.50
  -4  -2   5    6.44    1.58
  -4   2   4 1404.86   23.70
   4  -2  -4 1290.16   23.97
  -4  -2   4 1199.11   25.59
   4   2  -4 1339.55   26.18
   4  -2  -4 1235.86   26.14
  -4   2   3  165.65    5.53
   4  -2  -3  147.07    6.45
   4   2  -3  174.69    6.74
   4  -2  -3  140.23    5.46
   4  -2  -2  612.51   15.14
   4  -2  -2  584.51   15.46
   4  -2  -2  632.25   13.62
   4   2  -2  678.74   14.80
  -4   2   2  662.45   13.20
   4  -2  -2  659.90   15.05
  -4   2   1    3.77    0.80
   4  -2  -1    9.60    1.72
   4   2  -1    9.86    1.43
   4  -2  -1    7.34    1.17
   4   2  -1    6.46    1.03
   4   2  -1    5.43    2.14
   4  -2  -1    5.02    1.18
   4  -2   0    1.47    0.70
   4  -2   0    2.69    0.80
  -4   2   0    2.83    0.68
   4  -2   0    2.13    0.72
   4   2   0    3.55    1.88
  -4   2  -1   47.12    2.74
   4  -2   1   46.35    3.39
   4   2   1   46.62    4.93
   4  -2   1   51.28    3.31
   4  -2   1   46.91    3.36
   4  -2   2  538.13   13.01
   4   2   2  602.60   13.33
   4  -2   2  467.51   12.97
   4   2   2  663.41   20.41
   4  -2   2  593.21   13.67
   4   2   2  518.73   12.11
   4  -2   2  697.18   14.88
   4   2   3   63.87    6.32
   4   2   3   63.28    3.58
   4  -2   3   75.62    4.32
   4   2   3   71.38    5.66
   4  -2   3   64.68    3.83
   4   2   3   72.47    3.98
   4   2   4  505.68   20.64
   4   2   4  576.52   13.63
   4  -2   4  550.40   13.85
   4  -2   4  555.36   14.29
   4   2   4  482.01   12.68
   4   2   4  524.67   16.31
   4  -2   5  966.25   20.90
   4  -2   5  920.97   19.63
   4   2   5  857.04   19.00
   4   2   5 1023.28   20.00
   4   2   5  752.45   20.77
   4   2   5  870.45   21.53
   4  -2   5  750.11   20.50
   4   2   6    8.60    1.64
   4   2   6    7.77    1.63
   4   2   6    8.55    1.64
   4  -2   6    4.75    1.35
   4  -2   6    9.10    1.65
   4   2   6   10.31    1.73
   4   2   6    8.42    2.01
   4  -2   6    8.14    2.08
   4   2   6    8.28    1.94
   4  -2   7    8.52    2.26
   4  -2   7    4.81    1.63
   4  -2   7    2.02    1.38
   4   2   7    2.80    1.35
   4  -2   7    1.78    0.72
   4  -2   7    3.31    1.75
   4   2   7    2.59    0.97
   4   2   7    2.97    1.09
   4   2   7    2.28    1.04
   4   2   7    3.49    1.10
   4  -2   7    4.16    1.16
   4  -2   7    6.86    1.51
   4   2   7    2.70    1.19
   4   2   7    3.74    1.62
   4   2   7    2.09    1.12
   4   2   7    3.29    1.50
   4   2   7    2.89    1.52
   4  -2   7    2.10    1.29
   4  -2   7    1.53    1.14
   4   2   8 1099.54   27.99
   4  -2   8  942.60   26.72
   4   2   8  981.88   26.51
   4   2   8  941.54   27.74
   4  -2   8 1241.32   31.97
   4   2   8 1048.14   27.99
   4   2   8 1154.87   29.34
   4  -2   8 1058.81   28.59
   4  -2   8 1159.54   28.54
   4  -2   8 1185.96   32.44
   4   2   8  972.48   27.23
   4  -2   8 1242.07   26.74
   4  -2   8 1136.45   24.06
   4   2   8 1161.24   25.44
   4   2   8 1157.04   24.82
   4   2   8 1117.82   24.01
   4   2   8 1254.54   24.33
   4  -2   8 1303.72   25.75
   4   2   8 1422.22   26.15
   4  -2   8 1087.87   29.20
   4   2   9   22.12    3.59
   4  -2   9   17.55    3.28
   4   2   9   14.57    3.16
   4  -2   9   21.92    4.11
   4   2   9   21.91    3.70
   4  -2   9   24.18    3.87
   4  -2   9   19.06    4.02
   4   2   9   20.57    3.68
   4   2   9   17.71    3.36
   4   2   9   22.14    2.63
   4   2   9   19.36    2.63
   4  -2   9   19.68    2.53
   4   2   9   17.39    2.40
   4   2   9   25.04    3.18
   4  -2   9   19.57    3.73
   4   2  10  298.23   13.88
   4  -2  10  244.09   12.84
   4   2  10  257.17   13.63
   4  -2  10  331.41   16.22
   4   2  10  306.23   14.60
   4   2  10  293.36   14.32
   4  -2  10  345.88   17.68
   4  -2  10  258.44   13.64
   4   2  10  308.18   14.58
   4   2  10  362.44   11.50
   4   2  10  307.43   10.96
   4  -2  10  331.34   11.25
   4   2  10  292.60   10.77
   4  -2  10  263.62   13.91
   4   2  11    9.88    2.91
   4  -2  11    5.28    2.24
   4   2  11    5.62    2.31
   4  -2  11    4.88    2.17
   4   2  11    7.73    2.47
   4  -2  11    8.59    2.95
   4   2  11   15.78    3.64
   4   2  11    7.48    2.54
   4  -2  11    9.47    3.41
   4   2  11    7.95    1.80
   4   2  11    9.00    1.92
   4  -2  11   12.77    3.31
   4   2  12  248.95   14.06
   4  -2  12  215.87   13.73
   4  -2  12  182.72   12.12
   4   2  12  189.32   12.36
   4   2  12  277.34   14.45
   4  -2  12  261.74   16.59
   4   2  12  186.50   12.23
   4   2  12  234.24    9.78
   4   2  12  253.33    9.86
   4  -2  12  216.63   13.05
   4   2  13   10.55    3.09
   4  -2  13   18.67    4.27
   4   2  13   23.48    4.44
   4   2  13   15.96    3.91
   4   2  13   14.44    3.64
   4  -2  13   13.03    3.39
   4   2  13   16.79    2.50
   4  -2  13   17.81    3.96
   4   2  14  183.97   11.65
   4  -2  14  130.50   10.13
   4   2  14  163.80   11.49
   4   2  14  151.85   11.16
   4   2  14  184.85   12.01
   4  -2  14  148.36   10.55
   4  -2  14  151.27   11.40
   4   2  15   10.73    3.21
   4   2  15   24.82    4.27
   4  -2  15   21.41    4.02
   4  -2  15   26.76    4.30
   4   2  15   23.25    4.27
   4   2  16    4.37    2.05
   4   2  16    4.90    1.95
   4  -2  16    2.56    1.62
   4   2  17    7.94    2.22
   4  -2  17    7.38    2.11
   4   2  17   11.37    2.47
   4  -3 -18  132.58    5.53
   4  -3 -18  134.97    5.44
   4  -3 -17  119.99    5.55
  -4  -3  17  133.47    5.63
   4  -3 -17  120.31    5.82
  -4   3  17  127.95    8.11
  -4   3  17  142.22    8.06
   4  -3 -16  250.68    8.87
  -4  -3  16  259.04    8.50
   4  -3 -16  246.14    9.23
  -4   3  16  224.82   11.97
  -4   3  16  252.51   11.60
   4  -3 -15   19.73    2.46
  -4  -3  15   19.69    2.24
   4  -3 -15   23.61    2.86
  -4   3  15   18.13    3.68
  -4   3  15   16.00    3.18
  -4   3  14    3.13    1.74
   4  -3 -14    4.81    1.33
  -4   3  14    2.98    1.62
  -4   3  13    3.19    1.65
  -4   3  13    2.23    1.40
   4  -3 -13    3.17    1.10
  -4   3  12  132.51    9.63
  -4  -3  12  132.56    9.98
   4  -3 -12  149.71    6.97
   4  -3 -11    1.65    1.20
   4  -3 -11    2.10    0.95
  -4   3  11    1.71    0.85
  -4   3  11    5.58    2.13
  -4   3  11    2.18    1.29
  -4  -3  11    2.98    1.69
   4   3 -11    3.19    1.30
  -4  -3  10    2.30    1.01
  -4   3  10    2.43    0.92
   4  -3 -10    1.61    0.73
  -4   3  10   -0.16    0.63
  -4   3  10    1.13    1.19
   4  -3 -10    1.53    1.02
   4   3 -10    0.32    0.69
  -4  -3  10    4.96    1.97
   4   3 -10    3.76    1.35
  -4   3   9    9.38    1.53
  -4  -3   9    9.91    1.95
   4  -3  -9    7.12    1.40
   4   3  -9    4.82    1.75
  -4   3   9    5.48    1.96
  -4   3   9    6.22    2.10
   4  -3  -9    5.54    1.81
  -4  -3   9    6.99    2.12
   4  -3  -8  139.82    5.93
  -4   3   8  129.93    5.52
  -4   3   8  104.14    8.06
  -4   3   8  141.83    8.83
   4  -3  -8  107.84    7.37
  -4  -3   8  139.67    8.35
   4   3  -8   98.67    7.04
   4  -3  -8  149.55    6.42
   4  -3  -7   13.19    1.72
  -4   3   7   17.05    1.89
  -4   3   7    9.66    2.48
   4  -3  -7   11.55    1.76
   4  -3  -7   10.18    2.20
  -4   3   7   13.43    1.63
  -4  -3   7   11.93    2.41
   4  -3  -7   14.14    1.88
   4   3  -7   10.84    2.27
  -4  -3   6  386.80   13.11
   4  -3  -6  402.78   11.13
   4   3  -6  378.45   13.16
   4  -3  -5   70.16    5.09
  -4  -3   5   75.69    5.02
   4  -3  -5   85.94    4.45
   4   3  -5   82.35    5.38
   4  -3  -4    3.91    1.23
   4  -3  -4    5.81    1.18
  -4   3   4    4.80    0.98
   4  -3  -3   57.30    4.17
   4  -3  -3   56.03    4.49
   4   3  -3   68.94    5.96
   4   3  -3   60.96    4.27
  -4   3   3   72.74    3.64
   4  -3  -2  938.93   22.96
   4   3  -2 1068.30   27.65
   4   3  -2 1037.18   22.29
   4  -3  -2 1102.15   21.15
   4  -3  -2 1043.86   21.95
  -4   3   2 1195.32   20.32
   4   3  -1  165.20    6.97
   4   3  -1  169.81    9.76
   4  -3  -1  165.68    7.56
   4  -3  -1  171.09    6.53
  -4   3   0  144.49    5.41
   4   3   0  115.01    8.26
   4  -3   0  130.54    6.56
   4  -3   0  143.77    6.25
   4   3   0  113.38    9.01
  -4   3  -1 1057.72   19.23
   4  -3   1  797.78   19.75
   4  -3   1 1101.78   21.93
   4  -3   1 1182.91   22.17
   4   3   1  891.21   27.11
   4  -3   1 1056.24   22.56
   4  -3   1  940.51   21.41
   4   3   2  130.03    5.00
   4   3   2   96.44    8.41
   4   3   2  137.89    5.29
   4  -3   2  114.83    4.97
   4  -3   2  102.51    5.52
   4   3   3  250.84   14.68
   4  -3   3  293.39    9.39
   4   3   3  268.30    8.13
   4   3   3  217.48   11.09
   4   3   3  299.15    8.71
   4  -3   3  233.02    9.08
   4  -3   3  285.16    8.70
   4   3   4  376.53   19.61
   4  -3   4  367.71   12.54
   4  -3   4  477.89   13.15
   4  -3   4  470.51   11.94
   4   3   4  417.67   11.25
   4   3   4  515.45   12.13
   4   3   4  340.83   14.02
   4  -3   5  101.56    5.87
   4   3   5   91.93    4.92
   4  -3   5  106.97    5.24
   4  -3   6  383.34   14.57
   4  -3   6  380.87   10.47
   4  -3   6  330.00   10.16
   4  -3   6  493.28   16.82
   4   3   6  436.84   14.11
   4  -3   6  411.33   13.83
   4   3   6  421.54   14.74
   4   3   6  277.71   12.37
   4  -3   6  450.85   13.75
   4   3   6  444.00   12.26
   4   3   6  487.31   12.20
   4  -3   6  439.21   11.94
   4   3   6  387.89   11.50
   4   3   6  380.96   11.62
   4   3   6  280.02   15.46
   4   3   6  330.65   12.75
   4  -3   6  416.41   15.77
   4  -3   7  510.08   17.95
   4   3   7  440.23   20.09
   4  -3   7  564.22   19.78
   4   3   7  449.76   16.24
   4  -3   7  519.33   13.09
   4  -3   7  606.36   20.14
   4   3   7  589.54   15.09
   4   3   7  542.86   14.82
   4   3   7  687.29   15.39
   4   3   7  528.03   14.29
   4   3   7  577.89   17.24
   4   3   7  514.52   17.58
   4   3   7  365.36   14.77
   4   3   8   93.07    7.38
   4   3   8   99.50    7.04
   4   3   8   78.57    6.51
   4  -3   8  115.10    8.80
   4   3   8   97.93    9.26
   4   3   8  101.83    7.49
   4  -3   8  117.25    9.17
   4   3   8  121.10    6.11
   4   3   8   94.74    5.53
   4   3   8   89.03    5.37
   4  -3   8   78.31    7.10
   4   3   9   19.71    3.67
   4  -3   9   26.55    4.53
   4   3   9   17.14    4.17
   4   3   9   25.61    4.04
   4  -3   9   23.69    4.45
   4   3   9   28.28    4.41
   4   3   9   22.78    2.80
   4   3   9   23.45    2.85
   4   3   9   28.11    2.89
   4  -3   9   15.78    3.49
   4   3  10 1244.34   32.98
   4  -3  10 1205.78   34.79
   4   3  10 1152.78   36.32
   4   3  10  928.55   29.87
   4  -3  10 1269.11   37.30
   4   3  10  927.15   29.96
   4   3  10 1278.98   26.38
   4   3  10 1335.60   27.09
   4  -3  10 1106.67   32.25
   4   3  11  126.75    9.53
   4  -3  11   87.68    8.74
   4   3  11  134.97    9.45
   4  -3  11  109.97    8.72
   4   3  11   57.11    6.78
   4  -3  11   86.89    9.42
   4   3  11   52.69    6.48
   4   3  11  102.28    6.22
   4   3  11  100.79    6.03
   4  -3  11   80.79    7.95
   4   3  12   80.20    7.82
   4  -3  12   70.09    8.00
   4  -3  12   71.67    7.19
   4   3  12   59.94    6.99
   4   3  12   68.45    7.49
   4  -3  12   88.18    9.65
   4   3  12  102.11    8.37
   4   3  12   77.85    5.30
   4   3  12   80.85    5.57
   4  -3  12   60.73    7.08
   4  -3  13    7.26    2.73
   4   3  13    8.18    2.74
   4   3  13    4.96    2.63
   4   3  13    5.51    2.39
   4   3  13    4.26    2.18
   4  -3  13    3.85    2.24
   4  -3  13   10.48    3.23
   4   3  14  161.39   11.40
   4  -3  14  232.20   12.73
   4   3  14  152.65   11.26
   4   3  14  298.89   14.01
   4   3  14  276.53   14.29
   4  -3  14  184.25   11.88
   4  -3  14  146.78   11.47
   4   3  15   25.37    4.49
   4   3  15   25.73    4.73
   4   3  15   49.87    5.45
   4  -3  15   34.20    4.92
   4   3  15   43.13    5.42
   4  -3  16  198.56   10.83
   4   3  16  265.16   12.46
   4   3  17   29.27    3.74
  -4   4  18   18.50    2.51
   4  -4 -18    9.00    1.35
   4  -4 -17    2.48    0.91
  -4   4  17    3.81    1.61
  -4   4  17    2.79    1.36
   4  -4 -17    2.38    0.84
   4  -4 -16   67.50    4.48
  -4   4  16   84.43    6.45
  -4   4  16   75.86    6.39
   4  -4 -16   57.16    3.92
   4  -4 -15    4.67    1.31
  -4   4  15    6.27    2.12
  -4   4  15    5.64    2.02
   4  -4 -15    3.79    1.15
   4  -4 -14  177.02    7.62
  -4   4  14  174.54   10.02
   4  -4 -14  191.04    8.38
   4  -4 -13   13.72    2.12
  -4   4  13   14.37    2.45
  -4   4  13    9.21    2.49
   4  -4 -13   14.65    2.35
   4  -4 -12    5.32    1.37
   4  -4 -12    6.53    1.65
  -4   4  12    4.80    1.90
  -4   4  12    3.66    1.73
  -4   4  12    3.15    1.25
  -4   4  11  160.96    7.53
  -4  -4  11  204.21    9.59
   4  -4 -11  152.58    6.91
   4  -4 -11  117.91    8.84
  -4   4  11   88.28    7.97
   4  -4 -11  157.35    7.50
  -4   4  11  111.11    8.35
  -4  -4  11  121.41    9.34
   4   4 -11  213.68   10.00
   4  -4 -10  270.11    9.29
  -4   4  10  221.73   12.78
   4  -4 -10  200.88   11.58
  -4   4  10  174.18   11.34
   4  -4 -10  285.41   10.10
  -4   4  10  280.30    9.63
  -4  -4  10  398.53   13.09
  -4  -4  10  243.05   12.39
   4   4 -10  151.85   11.14
   4  -4  -9   49.75    3.67
   4  -4  -9   34.21    4.49
  -4   4   9   39.57    5.18
  -4   4   9   29.12    4.57
   4  -4  -9   46.20    3.79
  -4   4   9   46.25    3.57
  -4  -4   9   36.97    4.65
   4   4  -9   30.64    4.58
   4  -4  -8 1402.91   25.93
   4  -4  -8 1120.13   30.16
  -4   4   8 1274.11   33.35
  -4   4   8  909.87   29.91
   4  -4  -8 1506.62   27.46
  -4   4   8 1478.07   25.75
  -4  -4   8 1250.07   30.18
   4   4  -8 1075.62   30.93
   4  -4  -7  152.85    6.30
   4  -4  -7  126.98    8.01
  -4   4   7  152.13    9.65
  -4   4   7  108.88    8.30
   4  -4  -7  157.21    6.78
  -4   4   7  145.94    5.79
   4   4  -7  122.76    8.14
  -4  -4   7  140.59    7.92
   4  -4  -7  164.46    6.99
   4  -4  -6  131.02    5.71
  -4   4   6  214.34    7.11
  -4   4   6   50.11    5.68
   4  -4  -6  131.39    6.05
  -4   4   6  146.46    5.44
   4  -4  -6  122.58    7.48
   4   4  -6  119.49    7.69
  -4  -4   6  103.66    6.41
   4  -4  -6  131.57    6.09
   4  -4  -5   23.14    3.07
  -4   4   5   40.05    2.99
   4   4  -5   22.07    3.16
   4  -4  -5   36.33    3.07
   4  -4  -4  529.75   16.39
   4   4  -4  538.10   17.12
   4   4  -3   36.67    4.99
   4  -4  -3   43.93    4.33
   4  -4  -3   51.67    3.66
   4   4  -3   40.69    4.01
   4  -4  -3   38.95    3.61
   4   4  -3   35.34    5.56
   4   4  -2   85.64    7.68
   4  -4  -2   90.16    6.02
   4   4  -2   80.67    5.63
   4  -4  -2   93.48    5.37
   4  -4  -1   98.66    6.27
   4  -4  -1   96.03    5.36
   4   4  -1   75.11    7.38
   4   4  -1   65.90    7.23
  -4   4   1  109.84    4.68
   4  -4   0  118.09    6.79
   4  -4   0  131.12    7.10
   4   4   0   96.02    8.64
   4   4   0   85.26    8.24
  -4   4   0  137.66    5.20
   4  -4   0   99.61    5.49
   4  -4   1   60.30    4.86
   4   4   1   47.35    6.39
   4  -4   1   63.19    4.62
  -4   4  -1   61.09    3.43
   4  -4   1   55.69    4.14
  -4   4  -2  262.71    7.99
   4  -4   2  246.83    9.66
   4   4   3   41.74    6.63
   4  -4   3   44.17    4.02
   4   4   3   29.19    4.22
   4  -4   3   59.55    4.27
   4   4   3   50.26    3.24
   4  -4   4  314.94   11.86
   4   4   4  343.83    9.86
   4  -4   5   97.67    6.90
   4  -4   5  107.41    5.02
   4  -4   5   89.42    4.84
   4   4   5  162.73   13.70
   4  -4   5  118.80    8.05
   4  -4   5   96.67    6.52
   4  -4   5  164.86    7.78
   4   4   5  119.18    5.83
   4   4   5  117.60    5.53
   4   4   5   68.92    6.11
   4  -4   6  116.41    7.91
   4  -4   6  132.29    5.70
   4  -4   6  109.81    5.50
   4   4   6  108.37    7.10
   4   4   6   81.33    8.40
   4   4   6  184.53   14.89
   4  -4   6  132.74    9.03
   4  -4   6  147.03    9.20
   4   4   6  147.37    6.61
   4   4   6  132.07    6.13
   4   4   6   64.90    5.85
   4  -4   7    6.79    2.15
   4  -4   7    7.39    1.45
   4  -4   7    6.87    1.50
   4  -4   7    7.23    2.34
   4   4   7    6.61    2.56
   4   4   7   11.51    4.37
   4   4   7    7.97    2.20
   4  -4   7   11.98    2.95
   4   4   7   10.54    2.02
   4   4   7    8.92    1.69
   4   4   7   13.82    2.69
   4   4   8  368.14   16.56
   4  -4   8  707.86   23.56
   4   4   8  492.04   22.61
   4  -4   8  668.00   23.55
   4   4   8  925.67   36.01
   4   4   8  557.76   19.44
   4   4   8  695.84   16.84
   4   4   8  653.42   16.21
   4  -4   8  621.71   21.14
   4  -4   9  105.08    9.06
   4   4   9   70.10    8.38
   4   4   9  118.82   13.45
   4  -4   9   85.59    8.57
   4   4   9   64.42    6.59
   4   4   9  104.15    5.85
   4   4   9  103.76    5.96
   4  -4   9   84.29    7.73
   4   4  10  255.16   13.20
   4  -4  10  234.17   14.25
   4   4  10  229.42   13.25
   4   4  10  186.37   13.85
   4  -4  10  252.23   15.39
   4   4  10  237.25   13.13
   4   4  10  258.17    9.98
   4   4  10  236.62    9.32
   4  -4  10  199.59   12.43
   4   4  11  116.00    9.00
   4  -4  11   97.53    9.43
   4   4  11   98.75    8.76
   4  -4  11  126.22   11.26
   4   4  11   97.94    8.80
   4   4  11   75.51    8.85
   4   4  11  109.32    6.40
   4   4  11  102.76    5.99
   4  -4  11   75.34    7.77
   4  -4  12  377.60   19.40
   4   4  12  395.64   18.42
   4   4  12  407.35   18.72
   4  -4  12  471.65   22.65
   4   4  12  370.15   20.07
   4   4  12  478.96   14.44
   4   4  12  475.82   13.92
   4  -4  12  376.99   18.07
   4   4  13   12.09    3.33
   4   4  13    8.54    3.11
   4   4  13    8.96    3.07
   4   4  13   19.92    3.90
   4  -4  13   10.77    3.15
   4  -4  13    9.24    3.13
   4   4  14  241.15   13.71
   4   4  14  238.91   13.46
   4  -4  14  196.74   12.18
   4  -4  14  168.66   12.27
   4   4  15    6.65    2.51
   4   4  15    5.95    2.46
   4  -4  15    3.62    1.98
   4  -4  15   12.56    2.98
   4   4  15   15.52    3.22
   4  -4  16    1.87    1.34
   4   4  16    1.73    1.42
   4  -5 -17    9.72    1.48
  -4   5  17   14.56    2.35
  -4   5  17   16.19    2.59
   4  -5 -16   67.85    4.28
   4  -5 -16   65.63    4.01
   4  -5 -15   55.67    4.14
  -4   5  15   70.84    6.04
  -4   5  15   64.61    5.86
   4  -5 -15   54.16    3.83
   4  -5 -14  173.74    7.90
  -4   5  14  194.05   10.40
  -4   5  14  201.62   10.94
   4  -5 -14  170.42    7.38
   4  -5 -13   29.80    3.04
  -4   5  13   23.71    4.16
  -4   5  13   32.82    3.66
   4  -5 -13   29.79    3.21
  -4   5  13   20.32    3.56
   4  -5 -12   14.55    2.15
  -4   5  12   17.34    3.52
   4  -5 -12   16.48    2.47
  -4   5  12   14.51    3.28
  -4   5  12   17.55    2.69
  -4   5  11   55.30    4.54
   4  -5 -11   65.92    4.49
  -4   5  11   57.21    6.85
   4  -5 -11   40.07    5.41
  -4   5  11   60.73    6.57
   4  -5 -11   64.71    4.76
  -4   5  11   48.85    5.74
  -4  -5  11   58.39    6.63
  -4   5  10  178.12    7.90
  -4  -5  10  226.62   10.16
   4  -5 -10  161.60    7.10
  -4   5  10  130.13   10.13
   4  -5 -10  126.24    9.36
  -4   5  10   98.68    8.55
   4  -5 -10  158.33    7.48
  -4   5  10  108.22    8.30
  -4  -5  10  146.54    9.95
   4  -5  -9   40.21    3.41
   4  -5  -9   33.95    4.70
  -4   5   9   29.56    4.81
  -4   5   9   24.30    4.24
   4  -5  -9   39.67    3.58
  -4   5   9   35.27    3.29
  -4  -5   9   35.54    4.67
   4  -5  -8  174.98    7.29
  -4   5   8  163.51   11.01
   4  -5  -8  157.29    9.79
  -4   5   8  177.88   11.01
   4  -5  -8  186.30    7.90
  -4   5   8  144.53    6.62
  -4  -5   8  177.82    9.86
   4  -5  -7   27.03    2.69
   4  -5  -7   22.30    3.51
  -4   5   7   22.49    4.19
  -4   5   7   17.01    3.38
   4  -5  -7   25.29    2.78
  -4   5   7   27.72    2.59
  -4  -5   7   29.03    3.78
   4  -5  -6 1037.66   21.45
   4  -5  -6  843.51   24.50
  -4   5   6 1004.19   29.89
  -4   5   6 1272.31   21.68
   4  -5  -6 1089.08   22.44
  -4   5   6  809.91   25.97
  -4   5   6  985.70   20.08
   4   5  -6  745.04   25.04
   4  -5  -5   35.48    3.06
   4   5  -5   34.18    3.02
   4  -5  -5   30.90    3.79
  -4   5   5   37.53    5.35
  -4   5   5   47.17    3.15
   4  -5  -5   35.54    3.16
  -4   5   5   32.43    2.56
   4  -5  -5   38.11    4.44
   4  -5  -4   25.13    2.59
   4  -5  -4   25.38    2.66
   4  -5  -4   24.12    3.59
   4  -5  -4   17.00    2.79
   4   5  -4   25.56    4.94
  -4   5   3  280.89    8.18
   4  -5  -3  219.84   10.68
   4  -5  -3  247.47    9.48
   4  -5  -3  201.67    9.27
   4   5  -3  164.33   12.29
   4  -5  -2  935.83   24.66
   4   5  -2  737.92   28.89
   4  -5  -2 1026.04   22.94
   4   5  -2  846.25   29.73
  -4   5   2 1092.99   20.19
   4  -5  -1   36.69    4.16
   4   5  -1   19.79    4.66
   4  -5  -1   27.90    3.19
   4   5  -1   19.88    4.33
  -4   5   1   35.95    2.72
   4  -5   0  173.49    9.24
   4  -5   0  189.13    8.65
   4   5   0  166.12   11.98
  -4   5   0  184.07    6.57
   4  -5   0  168.63    7.89
   4   5   1 1018.99   37.61
   4  -5   1 1506.78   30.33
  -4   5  -1 1557.26   26.56
   4  -5   1 1170.07   28.19
  -4   5  -2  105.44    5.22
   4  -5   2  106.16    6.61
   4  -5   2  121.65    6.63
   4  -5   3   88.29    4.36
   4  -5   3   92.96    4.87
   4  -5   3   82.85    4.61
   4   5   3   71.61    9.92
   4  -5   3   70.72    5.55
   4  -5   3  110.98    6.23
   4   5   3   47.05    5.57
   4  -5   4 1373.41   24.66
   4  -5   4 1450.35   26.32
   4  -5   4 1271.18   25.34
   4   5   4 1338.01   44.93
   4  -5   4 1108.65   28.57
   4  -5   4 1606.31   29.45
   4   5   4 1412.79   26.09
   4  -5   5   74.27    4.20
  -4   5  -5   71.24    4.27
   4  -5   5   68.60    4.41
   4   5   5   53.46    6.80
   4   5   5   70.51   10.00
   4  -5   5   60.49    5.51
   4   5   5   79.71    4.74
   4  -5   6  420.11   15.64
   4  -5   6  427.91   11.38
   4  -5   6  386.62   11.71
   4   5   6  291.32   16.63
   4   5   6  451.29   25.38
   4  -5   6  458.62   18.07
   4  -5   6  355.95   14.48
   4   5   6  454.79   12.49
   4   5   6  390.18   11.08
   4  -5   7   18.70    3.43
   4  -5   7   17.59    2.20
   4  -5   7   15.76    2.27
   4  -5   7   18.45    3.72
   4   5   7   12.86    3.65
   4   5   7   12.70    2.78
   4   5   7   11.45    5.22
   4  -5   7   15.77    3.54
   4   5   7   16.90    2.22
   4   5   7    6.48    1.98
   4   5   8    5.99    2.02
   4   5   8    9.00    3.15
   4   5   8   11.65    5.28
   4  -5   8   13.60    3.49
   4   5   8   13.63    3.02
   4   5   8   14.35    2.21
   4   5   8   21.95    2.54
   4  -5   8   18.22    3.61
   4  -5   8   13.07    3.38
   4   5   9    0.78    1.48
   4   5   9    0.42    3.48
   4   5   9    2.58    1.66
   4  -5   9    5.22    2.40
   4   5   9    0.80    0.81
   4   5   9    0.69    0.81
   4  -5   9    1.79    1.52
   4  -5   9    3.55    2.24
   4   5  10   11.15    3.60
   4  -5  10   19.52    4.57
   4   5  10   21.54    4.12
   4   5  10   15.79    2.32
   4   5  10   19.97    2.67
   4  -5  10   14.41    3.42
   4  -5  10   13.44    3.66
   4   5  11   19.52    4.13
   4   5  11   17.57    4.03
   4   5  11   21.80    4.95
   4   5  11   28.22    3.01
   4   5  11   33.27    3.41
   4  -5  11   30.98    5.04
   4  -5  11   21.02    4.51
   4   5  12  101.86   10.25
   4   5  12  134.44   10.26
   4   5  12  144.06   10.70
   4  -5  12  128.32   11.56
   4   5  12  132.59    6.87
   4  -5  12  112.10   10.20
   4  -5  12  117.59    9.55
   4  -5  13    1.13    1.60
   4   5  13    1.20    1.44
   4   5  13    2.93    2.06
   4   5  13    1.96    2.00
   4  -5  13    1.83    1.85
   4  -5  13    0.19    1.67
   4   5  14   61.38    6.66
   4   5  14   52.44    6.34
   4  -5  14   67.76    6.81
   4   5  15   33.83    4.66
   4   5  15   34.77    4.97
   4  -5  15   29.11    4.26
   4   5  16   38.68    4.68
   4  -5  16   39.50    4.38
  -4   6  17   28.62    3.08
   4  -6 -17   18.23    1.82
  -4   6  16  225.08    9.49
   4  -6 -16  143.83    6.02
  -4   6  15    8.32    2.24
   4  -6 -15    5.16    1.28
   4  -6 -14  115.55    6.04
  -4   6  14  100.94    7.53
   4  -6 -14  103.99    5.46
  -4   6  14  109.90    6.74
   4  -6 -13  162.01    7.08
  -4   6  13  166.28   10.55
  -4   6  13  162.22    8.46
   4  -6 -13  155.33    7.38
   4  -6 -12   12.99    2.04
  -4   6  12   10.26    2.69
   4  -6 -12   11.77    2.06
  -4   6  12   12.12    3.04
  -4   6  12   12.34    2.41
   4  -6 -11  178.03    7.67
  -4   6  11  182.90   12.39
  -4   6  11  168.71   10.90
   4  -6 -11  181.45    8.15
  -4   6  11  144.44    9.98
  -4   6  11  166.20    8.43
   4  -6 -10   10.35    1.86
  -4   6  10   14.69    3.58
   4  -6 -10    8.02    2.53
  -4   6  10   16.33    3.47
   4  -6 -10   13.67    2.23
  -4   6  10    9.43    2.73
  -4   6  10    8.40    1.93
  -4   6   9    7.65    2.50
   4  -6  -9   14.78    2.26
  -4   6   9   14.37    3.61
   4  -6  -9   16.67    3.49
  -4   6   9   17.76    2.52
   4  -6  -9   15.06    2.19
  -4   6   8  656.74   23.37
   4  -6  -8  762.32   18.77
   4  -6  -8  573.64   21.72
  -4   6   8  657.43   25.19
  -4   6   8  701.61   17.97
   4  -6  -8  769.91   18.30
   4  -6  -7  457.39   13.16
  -4   6   7  318.43   15.98
  -4   6   7  376.61   16.54
   4  -6  -7  348.62   15.28
  -4   6   7  357.22   17.76
  -4   6   7  455.44   12.62
   4  -6  -7  442.37   12.54
   4  -6  -6   39.66    3.39
   4   6  -6   45.57    3.78
   4  -6  -6   30.57    4.16
  -4   6   6   37.76    5.66
  -4   6   6   36.41    4.83
   4  -6  -6   40.85    3.58
  -4   6   6   40.67    3.30
   4  -6  -6   35.98    4.79
   4  -6  -6   44.04    4.12
  -4   6   5  111.25    5.42
   4  -6  -5  130.20    6.33
   4   6  -5  148.77    6.86
   4  -6  -5  142.22    9.26
   4  -6  -5  137.80    7.32
  -4   6   5  156.70    6.24
  -4   6   5  115.68    8.39
   4  -6  -5  135.40    6.54
  -4   6   5  103.63    9.50
   4  -6  -5  102.48    7.48
   4   6  -5  128.66   11.26
   4  -6  -4  893.85   20.59
   4  -6  -4  798.65   23.54
   4   6  -4 1029.32   21.62
   4  -6  -4  904.93   26.05
   4  -6  -4  998.76   23.32
  -4   6   4 1143.93   20.85
  -4   6   4  698.13   27.12
   4   6  -4  797.06   29.80
  -4   6   3  301.49    9.07
   4   6  -3  287.98    9.75
   4  -6  -3  261.88    9.41
   4  -6  -3  249.07   11.08
   4  -6  -3  249.73   12.21
   4  -6  -3  253.95   10.55
   4   6  -3  235.26   14.99
  -4   6   2  156.35    6.26
   4   6  -2  131.11    6.40
   4  -6  -2  131.46    6.39
   4  -6  -2  143.02    7.73
   4  -6  -2  129.70    8.56
   4  -6  -2  134.23    7.57
   4   6  -2  106.33    9.95
  -4   6   1   11.32    1.70
   4   6  -1   19.74    2.48
   4  -6  -1   18.95    2.65
   4  -6  -1   16.32    2.24
   4  -6  -1    8.95    2.44
   4  -6  -1   12.86    2.41
   4   6  -1   20.24    4.62
  -4   6   0  316.31    9.81
   4   6   0  303.28   10.26
   4  -6   0  345.88   11.12
   4  -6   0  330.45   10.12
   4  -6   0  340.21   10.66
   4  -6   0  289.72   11.54
  -4   6  -1  102.25    5.29
   4  -6   1   59.83    5.26
   4   6   1   63.06    4.45
   4  -6   1   90.18    4.97
   4  -6   1  109.82    5.71
   4  -6   1   97.89    6.17
   4  -6   2  687.20   15.13
   4  -6   2  713.12   16.16
   4  -6   2  753.81   19.09
  -4   6  -2  672.21   16.82
   4  -6   2  564.85   18.74
   4  -6   2  737.97   16.94
   4  -6   2  723.14   17.05
   4   6   2  441.08   19.83
   4   6   2  518.10   28.06
   4  -6   3   95.88    5.97
   4  -6   3   83.31    4.35
   4  -6   3   69.17    5.90
   4  -6   3   86.74    4.99
   4  -6   3   73.87    4.63
   4   6   3   48.18    5.67
   4   6   3   64.70    9.71
   4  -6   4  452.99   12.67
  -4   6  -4  439.82   11.95
   4  -6   4  462.45   11.59
   4  -6   5   61.61    4.21
  -4   6  -5   65.74    4.31
   4  -6   5   65.16    4.50
   4   6   5   51.90    6.78
   4   6   5   55.84    9.76
   4  -6   5   53.38    5.54
   4  -6   5   74.66    4.25
   4  -6   6  497.40   13.75
   4  -6   6  436.54   12.52
   4   6   6  410.38   19.70
   4   6   6  399.39   25.86
   4  -6   6  395.35   16.30
   4  -6   6  544.53   12.95
   4   6   7  258.17   12.54
   4   6   7  256.08   15.62
   4   6   7  266.48   21.28
   4  -6   7  306.63   15.91
   4  -6   7  282.48    9.71
   4  -6   7  311.13   10.68
   4   6   8   63.15    6.43
   4  -6   8   94.52    5.62
   4   6   8  121.21    8.87
   4   6   8  112.59   10.54
   4  -6   8  127.59   10.61
   4   6   8   97.35   13.64
   4   6   8  130.61    6.45
   4   6   8  116.08    5.69
   4  -6   8  126.11    8.97
   4  -6   8  141.50   10.47
   4   6   9  189.15   14.00
   4  -6   9  184.88   13.28
   4   6   9  206.28   12.20
   4   6   9  242.11    9.21
   4   6   9  216.05    8.33
   4  -6   9  266.31   13.54
   4  -6   9  216.29   13.63
   4   6  10   82.87    9.33
   4  -6  10   84.17    9.16
   4   6  10   93.13    8.35
   4   6  10   94.04    5.30
   4   6  10  102.52    5.81
   4  -6  10  110.33    8.83
   4  -6  10   99.75    9.36
   4   6  11   72.60    7.70
   4  -6  11   67.98    8.44
   4   6  11   59.70    7.82
   4   6  11   80.06    7.90
   4   6  11   76.74    5.00
   4  -6  11   80.40    7.62
   4  -6  11   71.09    8.11
   4  -6  12   72.85    8.10
   4  -6  12   96.68    8.24
   4   6  12   88.93    8.23
   4   6  12   86.22    8.18
   4  -6  12   70.07    8.52
   4   6  12   62.60    7.99
   4  -6  13   11.40    3.23
   4  -6  13   19.06    3.68
   4   6  13   16.21    3.73
   4   6  13   12.40    3.58
   4   6  13   13.94    3.41
   4  -6  13    9.48    3.35
   4  -6  14  319.39   14.02
   4   6  14  296.95   14.17
   4   6  14  315.04   14.27
   4  -6  15    4.74    1.99
   4  -6  15    6.76    2.02
   4   6  15    6.21    2.07
   4   6  15    4.62    1.92
  -4   7  16   43.15    3.81
   4  -7 -16   14.50    2.29
  -4   7  15  130.13    7.26
  -4  -7  15  115.83    7.94
   4  -7 -14  144.00    6.46
  -4   7  14  156.63    8.94
  -4   7  13   24.33    4.02
  -4   7  13   21.43    3.09
  -4   7  13   17.39    3.15
   4  -7 -13   22.59    2.60
   4  -7 -12  278.50    9.62
  -4   7  12  253.95   12.65
   4  -7 -12  282.39   10.06
  -4   7  12  290.48   14.18
  -4   7  12  268.69   11.41
   4  -7 -11    4.51    1.30
  -4   7  11    7.65    2.88
  -4   7  11    5.15    2.00
   4  -7 -11    3.74    1.30
  -4   7  11    8.13    2.64
  -4   7  11    3.20    1.31
   4  -7 -10  363.24   11.55
  -4   7  10  338.05   15.69
   4  -7 -10  365.46   11.99
  -4   7  10  348.80   12.79
   4  -7  -9   10.98    1.99
  -4   7   9   10.71    3.20
   4  -7  -9   10.00    1.86
  -4   7   9    7.68    1.93
   4  -7  -8   20.66    2.59
  -4   7   8   15.75    4.03
   4  -7  -8   30.63    4.63
   4  -7  -8   22.62    2.82
  -4   7   8   19.43    3.81
  -4   7   8   24.81    4.23
   4   7  -8   32.96    6.25
  -4   7   8   15.42    2.50
  -4  -7   8   41.59    4.47
   4  -7  -7   18.81    2.48
   4  -7  -7   12.71    2.96
  -4   7   7   18.89    4.34
  -4   7   7   17.08    3.66
  -4   7   7   21.86    3.88
   4  -7  -7   20.83    2.68
   4   7  -7   24.42    5.31
  -4   7   7   18.63    2.63
  -4   7   6  417.52   12.83
   4  -7  -6  449.95   13.21
   4  -7  -6  386.65   15.76
   4   7  -6  519.60   14.51
   4  -7  -6  382.40   16.41
  -4   7   6  351.61   18.72
   4  -7  -6  485.21   13.75
  -4   7   6  388.08   16.62
   4   7  -6  452.19   22.07
   4  -7  -6  463.51   15.43
  -4   7   5  153.56    7.10
   4   7  -5  190.65    8.26
   4  -7  -5  165.86    7.50
   4  -7  -5  152.52    9.17
   4  -7  -5  184.16   11.23
   4  -7  -5  174.74    9.06
  -4   7   5  220.17    8.09
  -4   7   5  146.79    9.56
  -4   7   5  122.20   10.97
   4   7  -5  160.55   12.73
   4  -7  -4   37.36    3.47
   4  -7  -4   39.45    4.50
   4   7  -4   36.77    3.60
   4  -7  -4   37.62    5.02
   4  -7  -4   35.26    4.05
  -4   7   4   48.15    3.66
  -4   7   4   17.28    3.24
  -4   7   4   22.04    4.75
   4   7  -4   28.31    5.49
  -4   7   3  178.24    7.30
   4  -7  -3  160.47    7.34
   4  -7  -3  156.48    8.66
   4   7  -3  163.81    7.60
   4  -7  -3  139.58    9.54
   4  -7  -3  152.32    8.52
   4   7  -3  149.59   12.15
  -4   7   2  460.55   12.85
   4   7  -2  501.22   14.08
   4  -7  -2  460.01   13.43
   4  -7  -2  497.27   15.53
   4  -7  -2  437.79   15.35
   4   7  -2  448.06   21.39
   4  -7  -1  413.04   17.13
   4  -7  -1  444.89   15.30
  -4   7   1  461.34   13.01
   4  -7  -1  508.65   14.99
   4   7  -1  430.97   13.37
   4  -7  -1  481.56   13.75
   4  -7  -1  467.74   13.09
  -4   7   0  111.59    5.86
   4  -7   0   97.89    7.17
   4   7   0  137.01    6.85
   4  -7   0  139.00    6.44
   4  -7   0  132.10    6.88
   4  -7   0  116.87    7.12
  -4   7  -1   31.70    3.17
   4  -7   1   27.60    3.88
   4   7   1   45.88    3.95
   4  -7   1   37.03    3.51
   4  -7   1   42.79    3.55
   4  -7   1   33.58    3.73
   4   7   1   28.20    6.57
   4  -7   2   59.73    4.90
  -4   7  -2   42.83    3.68
   4  -7   2   30.10    4.11
   4  -7   2   47.19    3.77
   4  -7   2   46.58    3.89
   4  -7   2   67.11    5.54
   4   7   2   33.17    7.19
   4   7   2   27.51    4.61
   4  -7   3   10.75    1.87
  -4   7  -3    5.16    1.31
  -4   7  -3    4.18    1.33
   4  -7   3    5.13    1.40
   4  -7   3    3.58    1.58
   4   7   3    6.12    3.48
   4   7   3    4.36    1.87
   4  -7   3    4.66    1.40
   4  -7   4  386.43   11.92
  -4   7  -4  386.53   11.36
   4  -7   4  360.67   11.59
   4   7   4  294.68   16.19
   4  -7   4  281.94   13.71
   4   7   4  374.92   23.55
   4  -7   4  371.98   10.19
   4  -7   5   12.78    2.09
  -4   7  -5   12.33    2.09
   4  -7   5   11.03    2.01
   4   7   5   10.86    3.24
   4  -7   5    9.36    2.52
   4   7   5    6.76    2.12
   4  -7   5   13.65    1.87
   4  -7   6  300.09   14.70
   4   7   6  324.27   17.42
   4  -7   6  352.41   11.43
   4  -7   7    8.90    2.60
   4   7   7   16.83    4.22
   4  -7   7   12.05    3.45
   4  -7   7   15.42    2.41
   4  -7   7   14.14    2.21
   4   7   7    4.98    1.90
   4  -7   8   20.24    2.66
   4   7   8   18.33    3.62
   4   7   8   16.24    4.06
   4  -7   8   14.98    3.86
   4   7   9   68.92    8.25
   4  -7   9   48.30    6.94
   4   7   9   62.50    6.63
   4  -7  10   60.39    7.24
   4   7  10   61.96    7.87
   4  -7  10   45.46    6.95
   4   7  10   64.70    6.93
   4  -7  11    7.02    2.71
   4  -7  11    3.12    1.92
   4   7  11    5.08    2.59
   4   7  11    8.42    2.85
   4   7  11    6.05    2.46
   4  -7  11    5.04    2.58
   4  -7  12  116.49    9.76
   4  -7  12  152.95    9.70
   4  -7  12  113.07   10.47
   4   7  12  142.31   10.04
   4   7  12  137.44    9.94
   4   7  12  112.81   10.10
   4  -7  13    4.27    1.99
   4  -7  13    0.14    1.37
   4   7  13    2.44    1.82
   4   7  13    1.14    1.61
   4  -7  13    1.35    1.59
   4  -7  14   26.76    4.32
   4   7  14   38.37    4.83
   4   7  14   40.11    4.81
   4   7  15    2.11    1.39
   4   7  15    2.52    1.46
   4  -7  15    5.11    1.59
  -4  -8  15    1.71    1.22
  -4   8  15    1.33    1.01
   4  -8 -15    0.31    0.58
  -4  -8  14  222.97   11.35
  -4   8  14  241.82    9.87
  -4   8  13   18.97    3.07
   4  -8 -13   10.30    2.34
  -4   8  13   21.67    3.61
   4  -8 -12   25.79    2.71
  -4   8  12   18.69    3.10
   4  -8 -12   18.64    3.25
   4  -8 -11    7.93    2.27
  -4   8  11    7.82    2.01
   4  -8 -11    8.52    1.70
  -4   8  11   12.44    2.75
  -4   8  11    5.69    2.31
  -4   8  11   11.65    3.26
   4  -8 -10   17.72    3.31
  -4   8  10   19.81    3.02
   4  -8 -10   27.51    2.98
  -4   8  10   16.31    3.55
   4  -8  -9  117.09    6.23
  -4   8   9  110.98    8.41
  -4   8   9   99.48    6.60
  -4   8   9  118.86   10.22
  -4   8   8   54.24    5.90
  -4   8   8   39.11    4.02
  -4   8   8   44.11    6.46
   4  -8  -8   46.17    3.86
   4  -8  -8   29.55    4.25
  -4   8   7    5.32    2.13
  -4   8   7    7.97    2.39
  -4  -8   7    7.26    1.90
  -4   8   7    2.33    1.25
   4  -8  -7    1.26    1.19
   4   8  -7    5.30    1.62
   4  -8  -7    2.13    1.43
   4  -8  -7    4.20    1.29
  -4   8   6   62.96    6.92
  -4   8   6   67.43    6.46
  -4   8   6   53.87    4.48
   4  -8  -6   47.37    5.75
  -4   8   6   51.44    7.23
   4  -8  -6   67.47    4.70
   4  -8  -6   62.21    5.89
   4   8  -6   80.81    5.53
  -4   8   5    4.45    1.75
   4  -8  -5    8.52    1.75
   4  -8  -5    8.36    2.22
   4   8  -5    9.25    2.06
   4  -8  -5   13.31    3.20
   4  -8  -5   12.73    2.63
  -4   8   5    7.49    2.98
  -4   8   4  647.57   16.77
   4  -8  -4  607.49   16.36
   4  -8  -4  614.94   19.24
   4   8  -4  676.91   17.81
   4  -8  -4  563.24   21.56
   4  -8  -4  584.38   18.84
  -4   8   4  490.01   23.41
   4  -8  -3   44.62    3.83
   4  -8  -3   50.58    4.82
   4   8  -3   37.79    3.85
   4  -8  -3   45.56    5.71
   4  -8  -3   44.97    4.65
  -4   8   3   51.39    4.04
   4   8  -2  225.36    9.51
   4  -8  -2  236.20   10.28
   4  -8  -2  230.61    9.00
   4  -8  -2  229.84    8.73
   4  -8  -2  187.84   11.75
   4  -8  -2  194.99    9.86
  -4   8   2  218.10    8.64
   4   8  -1    5.11    1.57
   4  -8  -1    5.51    1.60
   4  -8  -1    4.06    1.16
   4   8  -1    2.41    2.53
   4  -8  -1    4.91    1.63
   4  -8  -1    2.73    1.58
  -4   8   1    3.63    1.24
   4   8   0  176.69    8.18
   4  -8   0  178.39    8.28
  -4   8   0  141.73    6.26
   4  -8   0  177.66    7.55
   4   8   0  116.98   13.70
   4  -8   0  153.02    8.32
  -4   8   0  134.16    6.93
   4  -8   0  117.48    8.47
   4  -8   1  111.43    5.99
   4   8   1   85.22    5.77
  -4   8  -1  110.23    5.54
   4  -8   1  128.54    6.81
   4   8   1  119.23   13.45
   4   8   1   59.72    6.83
   4  -8   1  141.63    7.82
  -4   8  -1  107.14    6.14
   4  -8   1   64.61    6.39
   4  -8   2  318.84   10.65
  -4   8  -2  288.59    9.65
   4  -8   2  324.11   11.28
   4   8   2  185.20   11.85
   4   8   2  275.14   20.73
   4  -8   2  339.60   12.21
  -4   8  -2  274.43   10.41
   4  -8   2  215.03   12.13
   4  -8   3   21.15    2.68
  -4   8  -3   18.50    2.45
   4  -8   3   20.00    2.71
   4   8   3   14.70    5.06
   4   8   3   11.76    2.93
   4  -8   3   17.42    2.62
  -4   8  -3   16.70    2.66
   4  -8   3   18.33    3.59
   4  -8   4  335.47   11.25
  -4   8  -4  317.67   10.66
   4  -8   4  320.11   11.26
   4  -8   4  231.13   13.07
   4   8   4  168.69   11.08
   4   8   4  375.95   24.10
   4  -8   4  389.19   12.51
   4  -8   5    2.19    1.04
   4  -8   5    3.12    1.63
   4   8   5    5.30    2.40
   4   8   5    2.72    1.44
  -4   8  -5    1.26    0.95
   4  -8   5    1.90    1.03
   4  -8   6    6.96    2.45
   4  -8   6    2.57    1.14
   4   8   6    1.89    1.23
   4  -8   6    7.87    1.81
   4   8   7  214.55   14.07
   4  -8   7  214.25   14.21
   4  -8   7  221.44    9.40
   4  -8   7  213.40    9.11
  -4   8  -7  238.35    9.37
   4   8   8  571.93   23.80
   4  -8   8  508.75   22.89
   4  -8   8  531.87   15.63
  -4   8  -9   25.12    2.98
   4   8   9   27.50    5.11
   4   8   9   27.06    4.41
   4  -8   9   18.98    4.52
   4   8  10   11.97    3.43
   4  -8  10   10.43    3.35
   4   8  10   14.24    3.34
   4   8  11   14.00    3.56
   4   8  11   10.91    2.98
   4   8  11   12.72    3.04
   4  -8  11   11.29    3.49
   4  -8  12  212.75   12.11
   4   8  12  234.92   12.01
   4  -8  12  171.92   12.34
   4   8  12  214.26   11.71
   4   8  12  191.86   12.05
   4  -8  12  175.18    6.97
   4   8  13    5.17    1.97
   4   8  13    5.60    2.06
   4  -8  13    3.73    1.97
   4  -8  13    4.84    1.97
   4   8  14  229.96   10.20
   4   8  14  222.64   10.32
   4  -8  14  211.41   10.69
  -4  -9  14   40.44    4.31
  -4   9  14   35.72    3.41
   4  -9 -13   12.73    2.24
  -4   9  13   17.65    3.01
  -4   9  12  435.72   14.42
  -4   9  12  507.05   17.20
  -4   9  11    2.47    1.28
  -4   9  11    6.04    2.08
   4  -9 -11    2.81    1.31
  -4   9  10   65.83    5.85
  -4   9  10   70.42    7.52
  -4   9  10   55.68    6.09
   4  -9 -10   46.59    4.90
  -4   9   9   26.07    3.84
  -4   9   9   37.44    5.64
   4  -9  -9   26.37    3.83
  -4   9   8    3.69    1.58
  -4   9   8    0.90    1.65
   4   9  -8    2.12    1.25
   4  -9  -8    1.33    1.26
  -4   9   7    2.09    1.33
  -4   9   7    0.74    1.54
   4   9  -7    1.21    1.12
   4  -9  -7    0.13    0.86
  -4   9   6  303.00   17.71
   4  -9  -6  328.79   13.47
   4   9  -6  348.62   12.36
   4  -9  -5   95.67    5.66
   4  -9  -5  107.66    7.30
   4   9  -5  108.34    6.60
  -4   9   4   13.65    4.09
  -4   9   4   21.58    2.94
  -4   9   4   21.46    2.72
   4  -9  -4   21.44    2.69
   4  -9  -4   19.90    2.50
   4   9  -4   19.14    2.89
   4  -9  -4   22.53    3.30
   4   9  -4   16.25    5.32
   4  -9  -4   29.06    4.85
   4  -9  -4   20.38    3.17
  -4   9   3    6.71    1.77
  -4   9   3    6.50    1.57
   4   9  -3    8.51    2.06
   4  -9  -3    8.79    1.78
   4  -9  -3    7.59    1.98
   4  -9  -3    9.08    1.78
   4   9  -3    4.85    3.25
   4  -9  -3    6.82    1.84
   4  -9  -3    3.52    1.93
  -4   9   2   43.35    3.87
   4   9  -2   54.77    4.70
   4  -9  -2   50.44    4.64
   4  -9  -2   50.61    3.97
   4   9  -2   48.85    8.92
   4  -9  -2   41.94    5.79
   4  -9  -2   47.87    4.67
  -4   9   1  185.23    8.37
   4   9  -1  194.17    9.07
   4  -9  -1  213.37    9.52
   4  -9  -1  207.62    8.39
   4   9  -1  182.34   16.87
   4  -9  -1  203.46   12.63
   4  -9  -1  203.59    9.82
  -4   9   0   45.14    4.08
   4  -9   0   41.83    5.23
   4   9   0   53.42    4.63
   4  -9   0   52.02    4.06
  -4   9   0   49.03    3.72
   4  -9   0   55.63    4.68
   4   9   0   37.11    7.87
   4  -9   0   48.86    4.72
   4  -9   0   45.53    6.04
  -4   9  -1    2.10    1.08
   4  -9   1    1.16    0.94
   4  -9   1    2.37    1.54
  -4   9  -1    2.88    1.10
   4  -9   1    1.38    0.92
   4   9   1    0.40    1.88
   4  -9   1    1.84    1.13
  -4   9  -2   42.02    3.54
  -4   9  -2   37.71    3.94
   4  -9   2   30.79    4.72
   4  -9   2   45.45    3.87
  -4   9  -2   42.25    3.63
   4  -9   2   45.92    4.19
   4   9   2   51.94    9.16
   4  -9   2   49.94    4.43
  -4   9  -3   77.35    4.90
  -4   9  -3   66.18    5.24
   4  -9   3   63.91    6.82
   4   9   3   91.12   12.02
   4  -9   3   80.04    5.21
  -4   9  -3   77.69    5.04
   4  -9   3   77.15    5.42
   4  -9   3   81.92    5.64
  -4   9  -4  148.08    7.02
   4  -9   4  146.58    7.52
   4  -9   4  152.14    7.39
  -4   9  -5   15.91    2.39
   4  -9   5   14.84    2.40
   4  -9   5   17.49    2.53
  -4   9  -6  739.85   18.11
   4  -9   6  706.31   18.30
  -4   9  -7   57.91    4.47
   4   9   7   60.71    7.17
   4  -9   7   67.34    7.85
   4  -9   7   51.40    4.28
   4   9   8    8.74    2.98
   4  -9   8    5.87    2.56
  -4   9  -8    5.84    1.53
   4  -9   8    8.03    1.74
   4   9   9   30.67    5.08
   4  -9   9   29.83    5.41
   4   9   9   34.83    4.74
  -4   9  -9   30.33    3.16
   4  -9  10  399.03   19.40
   4   9  10  449.43   19.09
   4   9  11    2.94    1.89
   4   9  11    3.82    2.07
   4   9  11    3.22    1.80
   4  -9  11    2.94    2.07
   4   9  12   98.49    7.01
   4  -9  12   79.63    7.74
   4   9  12   89.57    6.78
   4   9  13    0.83    1.06
   4   9  13    1.36    1.19
   4  -9  13    0.31    1.13
   4  -9  13    0.82    0.46
  -4  10  13   38.29    3.75
  -4 -10  13   44.05    4.25
  -4  10  12    7.76    2.01
   4 -10 -12    3.04    1.10
  -4  10  11   14.36    2.35
   4 -10 -11   13.03    2.19
  -4  10  11   17.32    3.08
  -4  10  10   40.21    3.88
  -4  10  10   24.17    3.83
   4 -10 -10   27.35    3.29
  -4  10  10   36.75    5.02
  -4  10   9   93.90    7.63
   4 -10  -9  101.01    6.44
   4  10  -8   45.75    4.08
   4 -10  -8   37.80    4.06
  -4  10   8   37.00    5.61
   4  10  -7    6.69    1.81
   4 -10  -7    7.45    1.96
  -4  10   7    6.70    2.75
   4  10  -6   12.73    2.38
   4 -10  -6    7.51    1.98
   4 -10  -6   11.24    1.84
  -4  10   6    8.68    3.17
   4  10  -5    1.23    1.26
   4 -10  -5    1.27    0.79
   4 -10  -5    1.41    1.07
  -4  10   5    1.02    1.93
   4 -10  -5    0.47    0.76
   4  10  -4  713.13   19.64
   4 -10  -4  724.86   17.63
   4 -10  -4  792.07   20.71
  -4  10   4  676.92   27.80
  -4  10   4  801.37   19.21
   4  10  -3   26.74    3.46
   4 -10  -3   34.72    3.20
   4 -10  -3   44.75    4.25
   4  10  -3   48.20    8.53
  -4  10   3   26.21    5.45
  -4  10   3   39.25    3.76
  -4  10   2  279.10   10.34
   4  10  -2  248.11   10.54
   4 -10  -2  253.69    9.27
   4 -10  -2  283.17   10.95
   4  10  -2  258.55   19.70
  -4  10   1   49.24    4.31
   4 -10  -1   52.98    3.99
   4 -10  -1   61.05    4.82
  -4  10   0  103.58    6.15
   4  10   0   80.51    5.81
   4 -10   0   95.24    5.47
   4 -10   0  104.42    6.35
   4  10   0  119.96   13.53
  -4  10  -1    8.15    2.03
   4 -10   1   14.20    2.38
   4 -10   1   10.47    1.83
   4  10   1   11.85    4.43
   4 -10   2  117.57    6.22
   4 -10   2  110.13    6.51
  -4  10  -2  117.22    5.91
  -4  10  -2  109.95    6.32
   4 -10   3   11.45    2.01
   4 -10   3   14.35    2.34
  -4  10  -3   11.63    1.98
  -4  10  -3   13.70    2.39
   4 -10   4  115.58    6.58
   4 -10   4  116.67    6.28
  -4  10  -4  127.92    6.67
  -4  10  -4  121.44    6.18
   4 -10   5   30.70    3.33
   4 -10   5   25.55    2.89
  -4  10  -5   34.54    3.26
   4 -10   6   12.29    2.03
   4 -10   6   11.98    2.07
  -4  10  -6   13.12    2.15
   4 -10   7   81.26    5.21
  -4  10  -7   83.90    5.13
   4 -10   8  157.55   11.46
   4 -10   8  136.48    6.71
  -4  10  -8  140.35    6.43
   4 -10   9   13.28    3.47
  -4  10  -9   12.01    1.90
   4 -10  10   15.96    3.60
   4  10  10   15.35    3.13
  -4  10 -10   14.81    1.95
   4  10  11   14.34    2.65
   4 -10  11   14.00    3.22
   4  10  11   13.18    2.69
   4 -10  11    9.14    1.40
   4  10  12  213.03    8.94
   4 -10  12  207.99   10.97
   4  10  12  230.11    9.43
   4 -11 -12  147.36    5.40
  -4  11  11   16.81    2.60
   4 -11 -11   11.83    1.61
   4 -11 -11   13.21    1.78
   4 -11 -10   10.13    1.61
  -4  11  10   14.89    2.67
  -4  11  10   17.82    3.08
   4 -11 -10   15.75    2.08
   4 -11  -9    0.33    0.56
  -4  11   9    0.65    0.93
   4 -11  -9    0.67    0.69
  -4  11   9    0.58    1.23
   4 -11  -8   22.47    2.69
   4  11  -8   26.62    2.98
  -4  11   8   25.03    4.21
   4 -11  -8   16.71    2.24
   4  11  -7   15.15    2.42
   4 -11  -7   17.81    2.49
  -4  11   7   21.08    4.10
   4 -11  -7   18.87    2.44
   4  11  -6  334.68   11.64
   4 -11  -6  357.99   11.84
   4 -11  -6  318.72   10.88
  -4  11   6  346.03   16.84
   4 -11  -5    1.17    0.90
   4 -11  -5    1.80    0.90
  -4  11   5    0.22    1.18
   4  11  -5    2.96    1.39
  -4  11   4    8.01    1.85
  -4  11   4   10.30    3.26
   4  11  -4    6.92    1.80
   4 -11  -4    7.96    1.78
  -4  11   3   28.71    3.22
   4  11  -3   39.15    7.25
  -4  11   3   30.71    5.68
   4  11  -3   30.81    3.56
   4 -11  -3   32.29    3.41
  -4  11   2  122.71    6.51
  -4  11   2  114.87   10.71
   4  11  -2  117.95    6.86
   4 -11  -2  125.39    6.79
   4  11  -1   32.66    3.66
   4 -11  -1   41.92    3.87
  -4  11   1   38.07    3.67
  -4  11   0  122.69    6.55
   4 -11   0  113.69    6.47
  -4  11  -1   41.47    3.81
   4 -11   1   39.09    3.71
  -4  11  -2   15.71    2.50
  -4  11  -2   16.73    2.20
   4 -11   2   20.33    2.68
   4 -11   3    5.02    1.45
  -4  11  -3    5.17    1.37
  -4  11  -3    6.73    1.76
   4 -11   4  336.22   11.35
  -4  11  -4  346.89   10.60
  -4  11  -5   15.80    2.21
   4 -11   5   16.04    2.28
  -4  11  -6  116.73    5.63
   4 -11   6  105.27    5.74
   4 -11   7   59.60    4.08
  -4  11  -7   58.22    3.85
   4 -11   8   18.54    3.81
  -4  11  -8    9.33    1.59
   4 -11   9    1.97    1.62
  -4  11  -9    3.69    1.04
   4  11  10  189.03    8.84
   4 -11  10  230.64   11.42
  -4  12  10   30.23    3.11
   4 -12 -10   22.79    1.91
   4 -12 -10   27.28    2.11
   4 -12  -9    6.08    1.13
   4 -12  -9    6.32    1.15
  -4  12   9    6.15    1.61
  -4  12   9    6.94    2.00
   4 -12  -8   16.36    1.91
  -4  12   8   21.28    2.96
  -4  12   8   15.11    2.63
   4  12  -8   14.77    2.02
   4 -12  -8   19.86    2.09
   4  12  -7   15.06    2.14
   4 -12  -7   21.33    2.27
  -4  12   7   23.35    3.71
   4 -12  -7   22.44    2.27
   4  12  -6   78.79    4.93
   4 -12  -6   74.27    4.47
   4 -12  -6   78.94    4.40
  -4  12   6   81.05    7.17
   4  12  -5    2.63    1.25
   4 -12  -5    7.66    1.45
  -4  12   5    6.76    2.42
   4 -12  -5    5.71    1.35
   4  12  -4  600.16   16.41
   4 -12  -4  656.61   16.04
  -4  12   4  654.12   15.82
  -4  12   4  667.11   23.32
   4  12  -3    2.15    1.32
  -4  12   3    3.88    1.41
  -4  12   3    1.99    1.85
   4 -12  -3    4.48    1.34
   4  12  -2  446.70   13.78
   4 -12  -2  503.37   13.73
  -4  12   2  475.82   20.44
  -4  12   2  500.05   13.65
   4 -12  -1   48.61    3.79
  -4  12   1   40.89    6.02
  -4  12   1   45.30    3.82
   4 -12   0    6.31    1.48
  -4  12   0    6.24    1.66
   4 -12   1   22.76    2.62
  -4  12  -1   21.57    2.65
   4 -12   2  125.16    6.18
  -4  12  -2  135.13    6.39
   4 -12   3    2.50    0.92
  -4  12  -3    1.96    0.88
  -4  12  -3    2.67    1.18
   4 -12   4   46.01    3.54
  -4  12  -4   53.44    3.44
   4 -12   5    4.55    1.97
  -4  12  -5    4.50    1.13
   4 -12   5    6.63    1.33
   4 -12   6    1.86    0.77
   4 -12   6    1.22    1.29
  -4  12  -6    1.77    0.83
   4 -12   7    1.69    0.69
  -4  12  -7    2.18    0.86
   4 -12   7    3.73    1.74
  -4  12  -8   16.95    1.78
   4 -12   8   25.00    3.72
   4 -12   9   25.46    3.50
  -4  13   7   16.45    2.29
  -4  13   7   26.73    3.12
   4  13  -7   10.18    1.56
   4 -13  -7   20.56    1.81
   4  13  -6   69.36    4.06
   4 -13  -6   73.63    3.68
  -4  13   5    2.24    1.34
   4  13  -5    0.94    0.79
   4 -13  -5    0.98    0.65
  -4  13   4   32.98    4.19
   4  13  -4   30.56    2.86
   4 -13  -4   37.53    2.78
   4  13  -3    1.54    0.89
  -4  13   3    1.20    0.92
  -4  13   3    0.57    1.08
   4 -13  -3    1.91    0.75
   4 -13  -2   72.43    4.06
   4  13  -2   67.74    4.27
  -4  13   2   68.50    6.42
  -4  13   2   75.39    4.29
   4 -13  -1   11.06    1.59
  -4  13   1    8.82    2.57
  -4  13   1   11.29    1.81
   4 -13   0   59.25    3.68
  -4  13   0   59.53    3.83
  -4  13   0   66.63    6.54
  -4  13  -1    1.55    0.94
   4 -13   1    1.47    0.70
   4 -13   2   43.22    3.06
  -4  13  -2   44.37    5.34
  -4  13  -2   45.44    3.28
  -4  13  -3   79.64    4.22
   4 -13   3   83.09    4.21
   4 -13   4  118.79    4.96
  -4  13  -4  109.75    4.41
   4 -13   5   22.89    2.03
  -4  13  -5   20.53    1.86
  -4  13  -6   28.46    2.08
   4 -13   6   28.56    2.16
   4 -14  -3   10.34    1.21
   4 -14  -2   79.94    3.47
  -4  14   2   74.61    3.64
   4 -14  -1    9.52    1.20
  -4  14   1    9.42    2.08
  -4  14   1   10.55    1.46
   4 -14   0   44.46    2.58
  -4  14   0   48.21    4.41
  -4  14   0   43.37    2.79
   4 -14   1   17.74    1.60
  -4  14  -1   20.37    2.95
  -4  14  -1   15.60    1.70
   4 -14   2   65.62    3.08
   5   0 -18   61.03    3.58
  -5   0  17   -0.12    1.11
   5   0 -17    0.32    0.54
  -5   0  16    1.82    1.25
   5   0 -16    1.82    0.95
  -5   0  16    0.66    1.05
   5   0 -15    0.25    0.55
  -5   0  15    0.19    1.01
  -5   0  14  119.65    9.88
  -5   0  13    0.43    1.07
  -5   0  12  646.50   24.56
  -5   0  12  577.67   22.37
   5   0 -11    0.16    0.75
  -5   0  11    1.01    1.38
  -5   0  11    1.90    0.96
  -5   0  10   82.42    7.81
   5   0 -10  103.94    6.40
   5   0 -10   79.04    6.74
  -5   0  10  104.89    5.48
   5   0  -9    0.37    0.61
  -5   0   9    0.62    0.61
   5   0  -8    3.45    1.17
  -5   0   8    4.40    1.11
  -5   0   7    1.30    0.70
   5   0  -7    0.80    0.61
  -5   0   7    0.23    0.40
   5   0  -6 1116.20   22.19
  -5   0   6  873.70   18.87
   5   0  -5    0.21    0.52
   5   0  -5    1.99    0.88
   5   0  -4  360.87   10.39
   5   0  -4  299.79   10.59
   5   0  -3    0.91    0.59
   5   0  -3    0.55    0.64
  -5   0   2  465.57   11.13
   5   0  -2  408.50   12.60
  -5   0   1    4.26    0.94
   5   0  -1    1.63    0.84
  -5   0   0  984.38   18.32
   5   0   0  928.62   21.17
   5   0   1    0.53    0.51
   5   0   1    0.57    0.59
   5   0   2    2.31    1.00
   5   0   2    3.74    1.08
   5   0   3    0.59    0.68
   5   0   3    3.50    1.13
   5   0   4 2849.26   49.47
   5   0   5    2.90    1.48
   5   0   5    2.49    1.11
   5   0   5    0.70    0.80
   5   0   5    0.27    0.91
   5   0   5    3.84    1.60
   5   0   6 1138.04   30.40
   5   0   6 1261.47   27.70
   5   0   6 1309.87   27.74
   5   0   6 1416.31   28.46
   5   0   6 1338.91   31.01
   5   0   6 1212.88   31.21
   5   0   6 1340.43   35.11
   5   0   6 1178.98   29.77
   5   0   7    0.20    0.77
   5   0   7    1.54    0.98
   5   0   7    2.01    1.10
   5   0   7    1.70    0.94
   5   0   7    1.24    1.10
   5   0   7    0.25    0.89
   5   0   7    0.85    1.10
   5   0   7    2.77    1.88
   5   0   7    1.41    1.43
   5   0   8   68.93    4.96
   5   0   8   77.20    5.69
   5   0   8   62.05    5.19
   5   0   8   67.92    5.14
   5   0   8   59.51    6.33
   5   0   8   60.98    6.27
   5   0   8   66.08    6.68
   5   0   8   52.10    5.51
   5   0   8   60.93    6.26
   5   0   9    0.29    0.83
   5   0   9    1.43    1.06
   5   0   9    0.55    0.80
   5   0   9    5.74    1.67
   5   0   9    0.73    1.34
   5   0   9   -0.52    1.18
   5   0   9    0.18    1.31
   5   0   9    1.28    1.42
   5   0   9    1.05    1.36
   5   0  10  722.72   20.19
   5   0  10  695.34   18.16
   5   0  10  524.24   21.35
   5   0  10  638.66   22.12
   5   0  10  604.30   22.32
   5   0  10  496.88   20.41
   5   0  10  462.31   20.12
   5   0  11    0.19    1.67
   5   0  11    0.20    1.39
   5   0  11    0.62    1.58
   5   0  11    0.82    1.29
   5   0  12  456.80   19.47
   5   0  12  408.17   18.84
   5   0  13    2.90    1.96
   5   0  13   -0.20    1.28
   5   0  14  152.04   10.75
   5   0  14  125.73    9.87
   5   0  15   -0.84    1.92
   5   0  15    0.17    1.15
   5   0  16   75.10    6.45
   5   0  16   61.52    5.83
  -5   1  18   57.66    4.62
   5   1 -18   51.02    3.18
   5  -1 -18   49.34    3.18
  -5   1  17    1.26    1.12
   5   1 -17    0.32    0.54
   5  -1 -17    0.77    0.65
  -5   1  16   73.75    6.73
   5   1 -16   98.04    5.39
   5  -1 -16  102.02    5.51
  -5   1  16   79.48    7.07
   5  -1 -15    5.98    1.48
  -5  -1  15    3.53    1.83
  -5   1  15    4.59    1.91
  -5  -1  14  318.16   16.64
  -5   1  14  344.93   17.12
  -5  -1  13   26.44    4.79
  -5   1  13   24.63    4.61
  -5  -1  12  130.42   10.81
  -5   1  12  157.48   11.67
  -5   1  12  374.07   11.24
   5  -1 -12  295.96   10.31
   5   1 -11   10.06    2.66
  -5  -1  11    8.18    2.64
  -5   1  11    7.09    2.60
   5   1 -11    9.99    2.12
  -5   1  11   15.66    2.18
   5   1 -10   18.54    3.40
  -5  -1  10   16.28    3.50
  -5   1  10   23.25    4.34
   5   1 -10   20.43    2.90
  -5   1  10   26.70    2.74
  -5  -1  10   28.02    2.85
   5   1  -9    5.25    1.81
  -5   1   9    6.76    1.35
  -5  -1   9    7.92    1.51
  -5  -1   9    9.57    2.62
  -5  -1   8   11.18    1.70
  -5   1   8    9.18    1.51
   5  -1  -8   13.94    1.92
  -5   1   8   15.72    2.03
  -5  -1   8   14.76    3.00
   5   1  -8   15.69    2.36
   5   1  -8   11.49    2.42
   5  -1  -8   11.03    2.29
   5   1  -7    0.87    0.74
   5  -1  -7    0.42    0.71
  -5   1   7    3.40    0.98
  -5  -1   7    0.99    0.56
  -5   1   7    1.65    0.68
  -5  -1   7    1.02    1.02
   5   1  -7    1.38    0.78
   5  -1  -6    8.40    1.79
   5  -1  -6    4.74    1.42
  -5   1   6   11.53    1.64
  -5  -1   6    5.42    1.13
  -5   1   6    4.55    1.01
   5   1  -6   11.74    1.92
   5   1  -5    3.89    1.14
   5   1  -5    4.17    1.22
   5  -1  -5    3.16    1.10
   5  -1  -5    2.78    1.05
  -5   1   4 1063.81   20.00
   5   1  -4 1124.58   21.64
   5   1  -4  851.02   21.15
   5  -1  -4  890.09   21.53
   5  -1  -4  937.00   21.74
  -5   1   3  539.93   12.35
   5   1  -3  589.53   13.61
   5  -1  -3  500.86   13.77
   5   1  -3  429.83   13.37
   5  -1  -3  458.11   13.82
  -5   1   2  497.79   11.90
   5  -1  -2  512.57   12.50
   5   1  -2  556.99   13.03
   5  -1  -2  555.02   12.74
   5   1  -2  418.95   13.24
   5  -1  -2  465.67   13.85
  -5   1   1 1077.09   20.12
   5  -1  -1 1057.28   20.63
   5  -1  -1 1015.20   22.75
   5  -1  -1  982.26   20.21
   5  -1   0   29.74    3.07
   5  -1   0   22.52    2.22
   5  -1   1   27.25    2.95
   5   1   1   22.19    2.18
   5  -1   1   21.08    2.26
   5  -1   2 1583.54   30.21
   5   1   2 1628.62   30.22
   5  -1   2 1597.84   30.11
   5  -1   3    9.84    1.80
   5   1   3   18.01    2.33
   5   1   3   21.91    3.95
   5  -1   3    6.90    1.50
   5  -1   4  944.93   21.63
   5   1   4  918.81   20.90
   5   1   5   92.04    7.15
   5  -1   5  132.59    8.99
   5  -1   5   93.05    6.95
   5  -1   5  105.88    8.04
   5   1   5  104.85    7.39
   5  -1   5   93.76    7.05
   5   1   5   96.00    5.43
   5   1   5   93.07    5.69
   5   1   5  112.80    6.12
   5  -1   5   81.72    5.42
   5  -1   5  103.57    5.98
   5   1   5   87.41    5.30
   5  -1   5  106.72    7.39
   5  -1   6   45.14    5.07
   5   1   6   51.14    5.49
   5  -1   6   69.45    6.57
   5  -1   6   50.38    5.44
   5   1   6   54.30    5.23
   5  -1   6   69.80    6.94
   5   1   6   58.62    5.78
   5   1   6   68.53    4.84
   5   1   6   49.35    3.96
   5   1   6   57.79    4.58
   5   1   6   63.75    4.75
   5  -1   6   63.82    4.74
   5  -1   6   55.75    5.52
   5  -1   7   40.35    5.02
   5   1   7   44.17    5.29
   5  -1   7   58.94    6.30
   5   1   7   43.85    4.82
   5  -1   7   52.06    6.39
   5   1   7   45.14    5.03
   5  -1   7   46.13    5.41
   5   1   7   45.63    5.42
   5  -1   7   49.48    4.08
   5   1   7   48.49    4.30
   5   1   7   51.59    4.14
   5   1   7   49.42    4.40
   5   1   7   62.36    4.74
   5   1   7   46.64    3.93
   5  -1   7   59.24    4.88
   5  -1   7   61.47    4.76
   5  -1   7   49.55    5.40
   5   1   8   22.18    3.85
   5  -1   8   20.26    3.77
   5  -1   8   19.83    3.74
   5   1   8   28.55    4.60
   5  -1   8   43.85    5.71
   5  -1   8   23.88    4.09
   5   1   8   24.40    4.00
   5   1   8   24.65    3.97
   5  -1   8   21.39    4.53
   5  -1   8   63.83    5.94
   5   1   8   23.23    4.07
   5  -1   8   43.63    4.28
   5  -1   8   48.43    4.67
   5   1   8   22.96    2.76
   5   1   8   28.14    3.33
   5   1   8   28.90    3.21
   5   1   8   37.21    3.92
   5  -1   8   35.02    3.53
   5   1   8   32.75    3.71
   5  -1   8   23.91    4.06
   5   1   9  155.89   10.36
   5  -1   9  151.67   10.30
   5  -1   9  156.39   10.50
   5   1   9  139.93   10.20
   5  -1   9  167.66   11.54
   5  -1   9  174.68    9.43
   5   1   9  182.17    8.36
   5  -1   9  189.93    8.58
   5  -1   9  207.06    9.45
   5   1   9  170.09    8.41
   5   1   9  206.51    9.36
   5   1   9  166.99    7.83
   5   1   9  156.49    8.54
   5  -1   9  183.33   11.18
   5   1   9  174.43   11.18
   5  -1   9  146.87   10.38
   5  -1   9  152.73   12.19
   5  -1   9  154.02    9.93
   5   1   9  127.30    9.16
   5   1   9  140.97    9.94
   5  -1  10   21.56    4.39
   5   1  10   26.84    4.59
   5  -1  10   21.77    4.18
   5   1  10   24.37    4.53
   5  -1  10   37.46    3.81
   5   1  10   32.63    3.66
   5   1  10   36.29    3.74
   5   1  10   23.65    3.03
   5   1  10   42.35    4.54
   5  -1  10   28.05    4.60
   5   1  10   29.95    4.79
   5  -1  10   25.52    4.52
   5  -1  10   45.89    7.01
   5  -1  10   46.19    5.83
   5   1  10   49.08    5.98
   5   1  10   54.94    6.49
   5  -1  11   49.88    6.42
   5   1  11   55.51    6.88
   5   1  11   63.21    4.87
   5   1  11   72.41    5.33
   5  -1  11   70.81    7.25
   5   1  11   52.58    6.47
   5   1  11   57.90    7.01
   5   1  11   78.07    7.95
   5  -1  11   61.87    7.13
   5  -1  12   50.10    6.36
   5   1  12   61.83    7.14
   5   1  12   58.83    4.68
   5   1  12   66.27    4.92
   5  -1  12   81.58    7.77
   5   1  12   31.09    5.41
   5   1  12   36.85    5.75
   5   1  12   78.54    8.00
   5  -1  12   58.30    7.01
   5  -1  13    1.74    1.47
   5   1  13    0.21    1.35
   5   1  13    3.49    2.02
   5   1  13    2.01    1.83
   5  -1  13    2.05    1.82
   5  -1  14  209.97   12.47
   5   1  14  248.59   13.87
   5  -1  14  236.19   13.44
   5  -1  15    0.63    1.37
   5   1  15    1.68    1.50
   5   1  15    1.63    1.45
   5  -1  15    1.16    1.41
   5   1  16   57.45    5.74
   5   1  16   73.45    6.27
   5  -1  16   56.28    5.63
   5  -2 -18   48.80    3.14
  -5   2  18   58.08    4.59
   5   2 -17   17.76    2.09
   5  -2 -17   16.39    2.02
  -5   2  17   15.51    2.82
   5   2 -16   37.89    3.24
   5  -2 -16   36.48    3.21
  -5   2  16   25.24    3.98
  -5   2  16   29.57    3.78
  -5   2  15    4.61    1.74
   5  -2 -15    8.35    1.66
  -5  -2  15    7.67    2.43
  -5   2  15    6.14    2.15
   5  -2 -14   41.58    3.73
   5  -2 -14   44.26    3.98
  -5  -2  14   40.96    5.58
  -5   2  14   42.44    5.57
   5  -2 -13   48.90    4.25
  -5   2  13   48.92    6.09
  -5  -2  13   36.43    5.41
   5  -2 -13   49.45    4.11
  -5   2  13   52.23    4.27
  -5  -2  12  718.71   26.33
  -5   2  12  743.20   26.64
  -5   2  12  977.72   21.29
   5  -2 -12  886.99   20.85
   5   2 -11    2.72    1.57
  -5   2  11    3.85    1.15
  -5  -2  11    0.56    1.77
  -5   2  11    2.39    1.80
   5   2 -11    2.68    1.27
   5  -2 -11    3.15    1.11
  -5   2  10  968.74   20.06
  -5  -2  10  986.92   20.74
   5  -2 -10  620.33   21.70
  -5  -2  10  718.82   24.61
   5   2 -10 1150.34   25.05
   5   2 -10  579.40   22.13
   5  -2 -10  891.67   20.11
  -5   2   9   98.81    5.12
  -5  -2   9  100.04    5.44
   5  -2  -9   91.69    5.21
   5  -2  -9   67.07    5.91
  -5  -2   9   79.05    7.02
   5  -2  -9   89.46    5.49
   5   2  -9  112.18    6.78
   5   2  -9   76.58    6.56
  -5   2   8   15.31    1.90
  -5  -2   8   14.69    2.01
   5  -2  -8   15.76    2.07
   5  -2  -8   12.76    2.52
   5   2  -8   13.02    2.61
   5  -2  -8    9.92    1.82
   5   2  -8   10.78    2.03
  -5  -2   8    8.49    2.31
  -5   2   7  147.53    5.91
  -5  -2   7  139.38    6.18
   5  -2  -7  150.84    6.49
  -5   2   7  174.80    6.78
   5  -2  -7  130.99    7.83
   5  -2  -7  153.98    6.92
  -5  -2   7  124.19    7.87
   5   2  -7  145.41    8.20
   5   2  -7  180.85    8.05
  -5   2   6  590.41   13.99
   5  -2  -6  652.64   15.46
  -5   2   6  792.36   16.34
   5  -2  -6  701.75   16.49
  -5  -2   6  594.87   18.19
   5   2  -6  799.82   18.11
   5   2  -6  647.86   18.27
   5  -2  -6  590.76   17.84
   5  -2  -6  576.16   17.20
  -5   2   5   65.03    3.87
   5  -2  -5   62.38    4.08
   5   2  -5   73.54    4.62
   5   2  -5   50.96    4.33
   5  -2  -5   54.66    4.54
   5  -2  -5   50.68    4.34
  -5   2   4  736.19   15.42
   5  -2  -4  650.23   15.61
   5   2  -4  736.56   16.70
   5   2  -4  676.62   17.40
   5  -2  -4  615.34   17.11
   5  -2  -4  593.02   17.04
   5  -2  -3    2.02    0.93
   5  -2  -3    0.80    0.55
   5   2  -3    0.26    0.42
  -5   2   3    1.50    0.67
   5   2  -3    0.87    1.49
   5  -2  -3    0.55    0.56
   5  -2  -2   31.05    3.24
   5  -2  -2   35.50    2.93
  -5   2   2   31.35    2.53
   5  -2  -1   77.28    5.10
   5  -2  -1   84.62    4.65
  -5   2   1   90.63    4.32
   5  -2  -1   98.25    5.07
   5   2  -1   78.89    7.92
   5  -2   0  592.53   16.56
   5  -2   0  640.46   15.67
  -5   2   0  677.18   14.72
   5  -2   0  711.55   16.19
   5   2   0  775.63   25.73
   5  -2   1  354.32   10.64
   5  -2   1  326.66   11.31
   5   2   1  373.58   16.28
   5   2   2    2.00    1.58
   5  -2   2    3.41    1.04
   5   2   2    0.84    0.67
   5   2   2    0.83    0.54
   5   2   2    1.59    1.35
   5  -2   3  865.94   20.09
   5   2   3  973.59   20.34
   5   2   3  888.97   29.03
   5  -2   3  966.77   21.50
   5   2   3  791.60   18.42
   5   2   3  916.33   24.72
   5  -2   4  422.57   15.77
   5  -2   4  485.54   12.19
   5  -2   4  480.91   14.05
   5   2   4  553.60   14.56
   5   2   4  439.94   13.21
   5   2   4  459.79   12.89
   5   2   4  469.46   13.50
   5  -2   4  502.49   14.65
   5   2   4  449.91   16.04
   5  -2   5  192.24   10.24
   5  -2   5  227.72   12.32
   5  -2   5  202.90   11.27
   5   2   5  213.29   10.60
   5  -2   5  186.44    9.96
   5  -2   5  176.38    6.86
   5  -2   5  251.03   12.30
   5  -2   5  207.34    8.60
   5  -2   5  219.20    9.61
   5   2   5  187.73    8.05
   5   2   5  176.96    8.02
   5   2   5  221.80    8.70
   5   2   5  181.77    7.83
   5   2   5  155.84    8.47
   5  -2   5  196.56   10.08
   5   2   5  188.10   10.23
   5  -2   6  611.91   20.27
   5   2   6  700.67   21.16
   5  -2   6  640.44   22.32
   5  -2   6  621.91   20.27
   5  -2   6  559.02   14.43
   5  -2   6  745.04   23.18
   5   2   6  623.28   16.59
   5   2   6  634.62   17.16
   5  -2   6  688.03   17.50
   5   2   6  759.42   17.87
   5   2   6  636.11   16.94
   5  -2   6  638.56   20.17
   5   2   6  588.78   20.01
   5   2   6  532.53   17.79
   5  -2   7   38.56    4.93
   5   2   7   26.16    3.96
   5   2   7   39.60    4.95
   5  -2   7   29.15    4.86
   5  -2   7   38.67    4.92
   5   2   7   33.60    4.32
   5  -2   7   34.06    2.92
   5  -2   7   37.75    5.23
   5   2   7   33.48    3.29
   5  -2   7   32.88    3.32
   5   2   7   32.39    3.45
   5   2   7   27.03    3.17
   5   2   7   39.58    3.74
   5  -2   7   36.62    3.69
   5   2   7   35.78    3.57
   5   2   7   27.51    4.19
   5  -2   7   31.69    4.35
   5  -2   8    2.84    1.61
   5   2   8    4.47    1.98
   5  -2   8    5.96    2.50
   5   2   8    1.38    1.30
   5   2   8    4.61    1.88
   5   2   8    0.17    1.72
   5  -2   8    1.68    1.80
   5  -2   8    1.32    1.38
   5  -2   8    3.21    1.53
   5   2   8    1.45    0.92
   5  -2   8    2.22    1.18
   5   2   8    3.88    1.37
   5  -2   8    1.41    0.96
   5   2   8    3.82    1.27
   5   2   8    2.12    1.10
   5  -2   8    2.56    1.62
   5  -2   9   23.91    4.13
   5   2   9   18.21    3.84
   5  -2   9   24.48    4.65
   5  -2   9   24.64    5.12
   5   2   9   18.99    3.83
   5   2   9   24.14    4.09
   5   2   9   22.62    4.18
   5  -2   9   15.02    3.53
   5   2   9   22.67    2.87
   5  -2   9   20.25    2.76
   5   2   9   23.49    2.99
   5   2   9   20.60    2.88
   5  -2   9   25.20    3.30
   5   2   9   27.04    3.35
   5   2   9   21.69    3.18
   5  -2   9   21.63    4.10
   5  -2  10  468.17   18.91
   5   2  10  428.35   18.99
   5  -2  10  446.21   20.46
   5  -2  10  474.16   22.86
   5   2  10  399.48   17.88
   5   2  10  397.35   18.28
   5   2  10  544.67   20.72
   5  -2  10  421.25   18.71
   5   2  10  494.16   14.96
   5  -2  10  504.11   14.98
   5   2  10  555.61   15.34
   5   2  10  466.60   14.76
   5  -2  10  444.27   19.09
   5   2  11   20.33    4.22
   5  -2  11   14.70    3.78
   5   2  11   17.17    2.67
   5   2  11   17.95    2.73
   5  -2  11   22.52    4.36
   5   2  11   12.61    3.41
   5   2  11   12.54    3.41
   5   2  11   20.53    6.60
   5  -2  11   13.82    4.35
   5   2  11   20.72    4.17
   5  -2  11   16.02    3.79
   5   2  12  884.37   28.90
   5   2  12  857.51   21.26
   5   2  12  873.20   21.15
   5  -2  12  855.88   27.85
   5   2  12 1125.49   44.50
   5   2  12  725.99   26.31
   5   2  12  726.70   26.68
   5   2  12 1026.71   29.87
   5  -2  12  729.05   26.40
   5   2  13   59.94    6.97
   5   2  13   55.59    4.35
   5  -2  13   64.07    6.95
   5   2  13   76.55    7.61
   5   2  13   35.98    5.70
   5   2  13   42.62    6.16
   5  -2  13   57.37    6.70
   5  -2  14   11.44    3.19
   5   2  14   17.99    3.99
   5   2  14   14.48    3.54
   5  -2  14   12.99    3.26
   5   2  14   17.09    3.73
   5   2  15    1.95    1.66
   5   2  15    0.15    1.72
   5  -2  15    0.77    1.38
   5   2  16  110.60    7.71
   5  -2  16   99.06    7.07
   5  -3 -17   14.34    1.86
  -5   3  17   17.84    2.92
   5  -3 -17   16.13    1.97
   5  -3 -16   12.53    1.97
  -5   3  16   16.83    2.89
  -5   3  16   16.71    3.14
   5  -3 -16   13.90    2.01
  -5   3  15    1.49    1.29
  -5   3  15    0.15    0.99
   5  -3 -15    2.15    0.96
   5  -3 -15    1.49    0.89
   5  -3 -14  201.06    8.67
  -5   3  14  183.94   11.07
   5  -3 -14  206.31    8.45
   5  -3 -13   92.28    5.89
  -5   3  13   72.37    7.15
   5  -3 -13   86.08    5.45
  -5   3  13   65.93    5.93
  -5   3  13  102.08    6.13
   5  -3 -12   77.26    5.41
   5  -3 -12   81.59    5.31
  -5   3  12   95.19    5.73
  -5   3  11  226.15    8.75
  -5   3  11  157.78   10.67
   5  -3 -11  196.03    8.67
   5  -3 -11  201.21    8.39
   5  -3 -11  140.51    9.48
  -5  -3  11  152.45   10.55
   5   3 -11  259.31   11.27
   5   3 -11  110.61    9.50
  -5   3  10    9.95    1.76
   5  -3 -10   10.08    1.97
   5  -3 -10    7.98    1.66
   5  -3 -10    2.44    1.33
   5   3 -10    4.82    2.01
  -5  -3  10   10.94    2.84
  -5   3   9  277.52    9.22
  -5  -3   9  281.83    9.91
   5  -3  -9  276.03   10.12
   5  -3  -9  272.41    9.65
   5  -3  -9  198.29   11.10
   5   3  -9  188.62   11.24
  -5  -3   9  224.04   11.88
   5  -3  -9  287.78   10.46
   5   3  -9  349.29   12.75
  -5   3   8  197.38    7.28
  -5  -3   8  198.91    7.89
   5  -3  -8  196.89    7.87
  -5   3   8  122.00    9.34
   5  -3  -8  202.24    8.35
   5  -3  -8  155.85    9.31
  -5  -3   8  178.02    9.96
   5   3  -8  150.94    9.35
   5  -3  -8  213.18    8.56
   5   3  -8  269.82   10.61
  -5   3   7   51.78    3.37
   5  -3  -7   49.05    3.70
   5  -3  -7   38.32    4.13
  -5   3   7   59.78    3.92
  -5   3   7   25.88    4.25
   5  -3  -7   45.35    3.74
   5  -3  -7   42.76    4.61
  -5  -3   7   35.74    4.24
   5  -3  -7   53.38    4.02
   5   3  -7   41.90    4.59
   5   3  -7   59.51    4.66
  -5   3   6  323.86    9.38
   5  -3  -6  365.66   11.02
   5  -3  -6  298.98   12.21
  -5   3   6  425.16   11.26
   5  -3  -6  373.46   11.44
   5  -3  -6  287.76   12.35
   5  -3  -6  427.15   12.05
   5   3  -6  486.79   13.64
   5   3  -6  331.74   13.01
  -5   3   5  235.71    7.34
   5  -3  -5  254.64    8.84
   5  -3  -5  271.40    9.34
   5   3  -5  260.62   10.78
   5  -3  -5  240.90   10.49
   5  -3  -5  227.56   10.19
   5  -3  -4  984.82   25.52
   5   3  -4 1173.17   31.75
   5  -3  -4 1228.69   24.49
   5   3  -4 1435.68   25.98
   5   3  -4 1110.16   25.97
  -5   3   4 1370.18   23.93
   5  -3  -4 1041.49   25.53
   5   3  -4  816.90   32.22
   5  -3  -3   32.38    3.53
   5   3  -3   36.44    4.95
   5  -3  -3   46.36    3.56
   5   3  -3   34.86    3.51
   5   3  -3   54.37    3.79
  -5   3   3   38.23    2.92
   5  -3  -3   32.25    3.38
   5   3  -3   42.56    6.35
  -5   3   2 2300.76   35.20
   5  -3  -2 1836.25   38.53
   5   3  -2 1988.13   45.42
   5  -3  -2 2026.48   36.13
   5   3  -2 1453.72   45.01
   5  -3  -2 1793.96   37.36
   5  -3  -1   98.86    6.02
   5  -3  -1  104.31    6.45
   5   3  -1   97.97    8.22
   5  -3  -1   92.26    5.25
   5  -3  -1  105.64    5.77
  -5   3   0   17.05    2.00
   5   3   0   13.64    3.31
   5  -3   0   16.90    2.63
   5  -3   0   23.46    2.67
   5  -3   0   16.13    2.46
  -5   3  -1    3.46    0.93
   5  -3   1    3.08    1.08
   5  -3   1    5.25    1.42
   5   3   2  217.25   14.22
   5  -3   2  317.82   10.57
   5   3   2  194.71   11.67
   5  -3   2  257.25    8.91
   5   3   2  292.64    9.14
   5  -3   3  148.92    6.64
   5   3   3  115.42   10.81
   5   3   3  166.07    6.93
   5  -3   3  151.68    6.79
   5   3   3  139.33    6.09
   5  -3   3  181.62    7.99
   5   3   3  155.37    7.18
   5   3   3  130.10    6.29
   5   3   3  106.36    8.27
   5  -3   4  971.20   26.57
   5  -3   4 1149.41   28.91
   5  -3   4 1031.63   21.60
   5  -3   4 1108.98   23.14
   5   3   4  849.47   34.11
   5  -3   4 1101.15   23.46
   5   3   4 1251.90   23.96
   5   3   4 1117.59   23.90
   5   3   4  992.03   22.57
   5  -3   4 1285.65   26.66
   5   3   4  984.85   21.95
   5   3   4  809.34   26.09
   5  -3   5  240.19   11.85
   5  -3   5  235.66    8.27
   5  -3   5  257.24    9.40
   5  -3   5  255.49   12.92
   5  -3   5  281.67   13.34
   5   3   5  245.04    9.54
   5   3   5  225.03    8.99
   5  -3   5  262.24    9.50
   5   3   5  276.69    9.47
   5  -3   5  267.72   10.97
   5   3   5  216.68    8.56
   5   3   5  255.45   11.93
   5  -3   6   55.14    5.87
   5  -3   6   58.52    3.95
   5  -3   6   44.24    3.46
   5  -3   6   85.11    7.46
   5   3   6   52.55    5.61
   5   3   6   47.04    5.00
   5  -3   6   88.79    6.45
   5   3   6   66.28    4.81
   5   3   6   69.14    4.75
   5   3   6   68.41    4.82
   5   3   6   80.14    5.03
   5   3   6   43.07    6.49
   5   3   6   92.90   11.12
   5  -3   6   77.33    7.34
   5  -3   7  169.22   10.52
   5   3   7  124.07   10.95
   5   3   7  252.97   18.62
   5  -3   7  174.62   11.75
   5   3   7  147.81    9.35
   5  -3   7  167.20    6.96
   5  -3   7  190.13   11.83
   5   3   7  196.04    8.54
   5   3   7  169.26    7.93
   5   3   7  169.88    8.06
   5   3   7  175.86   10.61
   5   3   7  111.68    8.01
   5   3   8   25.05    4.25
   5   3   8    9.86    2.53
   5  -3   8   31.90    5.15
   5   3   8   10.32    3.28
   5   3   8   11.80    2.89
   5   3   8   27.06    6.88
   5   3   8   10.77    2.82
   5  -3   8   14.95    3.81
   5   3   8   12.80    2.05
   5   3   8    9.46    2.01
   5  -3   8   11.10    2.96
   5   3   9  347.10   16.08
   5  -3   9  324.76   17.01
   5   3   9  454.94   26.55
   5  -3   9  300.52   17.51
   5   3   9  416.95   16.96
   5   3   9  263.40   14.09
   5   3   9  264.01   14.11
   5   3   9  326.46   11.82
   5   3   9  361.98   11.53
   5   3   9  317.86   11.58
   5  -3   9  300.91   15.34
   5   3  10   58.17    6.71
   5  -3  10   67.19    7.82
   5   3  10   78.11    7.45
   5   3  10   64.95    7.16
   5  -3  10   67.47    8.54
   5  -3  10   61.44    6.75
   5   3  10   67.58    7.12
   5  -3  10   72.74    5.09
   5   3  10   61.17    4.91
   5   3  10   63.00    4.91
   5   3  10   75.45    5.04
   5  -3  10   45.93    6.18
   5   3  11   90.37    8.54
   5  -3  11   73.34    8.37
   5   3  11   89.68   12.97
   5   3  11   60.40    7.26
   5  -3  11   73.62    9.17
   5   3  11   61.43    7.07
   5   3  11  113.14    8.96
   5  -3  11   88.76    8.14
   5   3  11   88.91    5.93
   5   3  11   84.24    5.62
   5  -3  11   75.50    7.85
   5   3  12  379.51   17.35
   5  -3  12  211.98   14.32
   5   3  12  276.20   10.33
   5   3  12  291.18   11.00
   5  -3  12  279.92   15.13
   5  -3  12  214.29   15.80
   5   3  12  185.24   12.54
   5   3  12  451.25   17.82
   5  -3  12  351.15   16.15
   5   3  12  178.67   12.47
   5   3  13   10.09    2.98
   5   3  13    3.86    1.33
   5  -3  13    4.80    2.22
   5   3  13    2.80    2.08
   5   3  13    2.48    2.03
   5   3  13   10.06    2.75
   5  -3  13    6.93    2.36
   5   3  14  354.17   17.10
   5   3  14  630.14   20.09
   5   3  14  347.21   17.39
   5   3  14  589.41   20.68
   5  -3  14  423.10   17.79
   5   3  15   14.21    3.17
   5  -3  15   14.87    3.09
   5   3  16   17.47    3.06
   5  -3  16   17.43    2.94
   5  -4 -17    0.21    0.40
  -5   4  17    0.96    0.99
  -5   4  17    0.66    0.93
   5  -4 -17    0.53    0.50
   5  -4 -16  161.29    6.85
  -5   4  16  183.70    9.50
   5  -4 -16  170.78    6.87
  -5   4  15   90.31    6.58
   5  -4 -15   75.41    4.90
   5  -4 -15   83.01    4.94
   5  -4 -14   57.33    4.45
   5  -4 -14   50.24    3.99
  -5   4  14   48.23    5.07
  -5   4  14   50.29    4.42
   5  -4 -13   15.96    2.50
   5  -4 -13   19.13    2.53
  -5   4  13   16.86    3.08
  -5   4  13   17.09    2.63
   5  -4 -12  301.70   11.13
   5  -4 -12  301.05   10.67
  -5   4  12  291.03   10.83
   5  -4 -11   82.29    5.56
   5  -4 -11   74.60    5.04
  -5   4  11   73.20    5.04
  -5  -4  10  694.99   18.27
  -5   4  10  546.70   14.48
  -5   4  10  331.25   16.60
   5  -4 -10  517.33   15.01
   5  -4 -10  510.92   14.35
  -5   4  10  396.38   17.65
   5  -4 -10  337.86   15.93
  -5  -4  10  419.55   17.26
   5   4 -10  724.35   19.86
   5   4 -10  294.95   16.66
  -5   4   9   37.27    3.25
  -5  -4   9   50.30    4.73
  -5   4   9   24.22    4.33
   5  -4  -9   36.65    3.60
   5  -4  -9   38.14    3.52
  -5   4   9   26.31    4.29
   5  -4  -9   30.86    4.47
  -5  -4   9   30.54    4.31
   5   4  -9   51.15    4.84
   5   4  -9   27.11    4.53
  -5   4   8   21.71    2.35
   5  -4  -8   23.77    2.71
   5  -4  -8   17.68    2.50
   5  -4  -8   19.63    3.45
   5  -4  -8   15.51    2.38
  -5   4   7  126.98    5.60
   5  -4  -7  120.09    6.12
   5  -4  -7   99.44    7.14
   5  -4  -7  124.29    6.49
   5  -4  -7  108.08    7.82
   5   4  -7  101.56    7.83
   5  -4  -7  123.95    6.62
   5  -4  -6 1237.46   25.58
  -5   4   6 1154.52   23.21
   5  -4  -6 1262.34   26.28
   5  -4  -6 1043.92   28.73
   5   4  -6 1011.51   28.92
   5  -4  -6 1290.00   26.74
   5  -4  -5  267.20    9.42
  -5   4   5  250.11    7.73
   5  -4  -5  251.19    9.34
   5  -4  -5  236.66   11.11
   5   4  -5  241.10   11.46
   5  -4  -5  255.56    9.62
   5   4  -4  804.78   23.11
   5  -4  -4  942.88   21.58
   5  -4  -4  960.78   20.94
   5   4  -4  859.25   19.93
   5  -4  -4  910.14   20.66
   5  -4  -4  834.78   22.84
   5   4  -3    2.23    1.04
   5  -4  -3    1.75    0.86
  -5   4   3    3.01    0.99
   5   4  -3    2.00    1.16
   5   4  -3    2.09    1.77
   5  -4  -3    1.40    1.08
   5  -4  -3    1.96    0.85
   5   4  -2    2.55    1.04
   5  -4  -2    7.11    1.86
  -5   4   2    9.41    1.52
   5  -4  -2   10.92    2.52
   5   4  -2    4.24    2.17
   5   4  -2    0.50    1.71
   5   4  -1   56.56    4.03
   5  -4  -1   45.43    4.35
  -5   4   1   61.98    3.82
   5   4  -1   37.05    5.92
   5  -4  -1   59.74    5.28
   5  -4  -1   61.65    4.70
   5   4  -1   40.66    6.42
   5   4   0  485.41   13.85
   5  -4   0  529.92   16.19
   5  -4   0  506.03   16.71
   5  -4   0  542.50   16.08
   5   4   0  448.00   21.30
  -5   4   0  571.83   13.53
   5   4   1  271.18    9.69
   5  -4   1  287.64    9.20
  -5   4  -1  322.68    9.37
   5   4   1  286.58   10.21
   5  -4   1  373.54   12.17
   5  -4   1  284.08    9.38
   5  -4   1  309.17   12.12
   5   4   1  222.52   15.17
   5  -4   2   31.67    4.10
   5  -4   2   23.71    2.59
   5   4   2   25.72    5.57
   5   4   2   23.49    2.73
   5  -4   2   29.07    2.69
   5   4   2   34.70    7.02
   5  -4   2   23.51    3.02
   5  -4   2   31.80    3.38
   5   4   2   22.90    2.81
   5   4   2   12.06    3.17
   5  -4   3   31.40    4.16
   5  -4   3   29.68    2.96
   5   4   3   23.00    5.52
   5  -4   3   25.47    2.58
   5   4   3   36.53    7.20
   5  -4   3   23.20    3.18
   5   4   3   32.34    3.26
   5  -4   3   31.18    3.43
   5   4   3   15.82    3.43
   5  -4   4  100.06    7.48
   5  -4   4   69.40    4.42
   5  -4   4   98.77    5.04
   5  -4   4   88.98    5.29
   5   4   4   57.62    8.93
   5   4   4  113.63   12.38
   5  -4   4  106.92    7.98
   5   4   4   81.49    4.95
   5  -4   4  107.44    6.75
   5   4   4   90.67    5.54
   5   4   4   44.02    5.42
   5  -4   5  315.15   13.86
   5  -4   5  335.61   10.19
   5  -4   5  351.18   11.24
   5  -4   5  282.19    9.68
   5   4   5  394.92   23.07
   5  -4   5  306.85   14.60
   5  -4   5  348.17   13.09
   5   4   5  336.37   11.24
   5   4   5  299.28   10.24
   5   4   5  267.28    9.76
   5  -4   6  589.51   20.44
   5  -4   6  630.26   15.26
   5  -4   6  538.39   14.90
   5   4   6  419.37   21.45
   5   4   6  760.69   33.40
   5  -4   6  621.56   22.56
   5  -4   6  714.61   23.37
   5  -4   6  808.81   21.14
   5   4   6  675.76   17.12
   5   4   6  625.90   16.01
   5   4   6  330.23   15.92
   5  -4   7  235.41   12.65
   5  -4   7  241.54    8.66
   5  -4   7  214.02    8.58
   5  -4   7  242.67   13.61
   5   4   7  155.54   12.73
   5   4   7  278.02   20.48
   5  -4   7  203.11   13.09
   5   4   7  223.96    9.04
   5   4   7  257.34    9.95
   5   4   7  105.56    8.25
   5   4   8    2.13    1.28
   5   4   8    2.13    1.89
   5   4   8    1.24    3.14
   5   4   8    3.21    1.73
   5  -4   8    3.03    2.16
   5   4   8    0.99    0.90
   5  -4   8    8.64    2.83
   5   4   9    7.08    2.60
   5  -4   9    8.48    2.93
   5   4   9    5.14    2.76
   5   4   9    6.99    2.61
   5   4   9    7.36    4.64
   5   4   9    8.48    2.67
   5  -4   9    8.12    3.08
   5   4   9    7.98    2.08
   5   4   9    7.14    2.05
   5  -4   9    5.26    2.31
   5  -4  10  113.40   10.32
   5   4  10   95.51   10.03
   5   4  10   96.08    8.69
   5   4  10  133.52   15.64
   5  -4  10  102.16   10.54
   5   4  10  103.80    9.06
   5   4  10  131.57    7.17
   5   4  10  120.64    6.61
   5  -4  10  128.78   10.10
   5   4  11    2.61    1.87
   5  -4  11    0.96    1.57
   5   4  11    3.37    2.20
   5   4  11    2.45    2.08
   5   4  11    0.92    4.69
   5   4  11    0.82    1.50
   5  -4  11    0.86    1.95
   5   4  11    0.80    0.81
   5   4  11    1.44    1.02
   5  -4  11    0.61    1.50
   5   4  12  957.96   22.46
   5   4  12  932.78   21.51
   5  -4  12  858.35   28.57
   5  -4  12  907.24   33.89
   5   4  12  894.75   29.13
   5   4  12  882.58   29.27
   5   4  13  135.88   10.27
   5   4  13  131.29   10.37
   5  -4  13  144.39   10.45
   5   4  14    6.31    2.51
   5   4  14    4.15    2.22
   5  -4  14    7.48    2.48
   5   4  14   11.42    2.79
   5  -4  15    5.52    2.01
   5   4  15    7.17    2.15
   5  -5 -17    7.68    1.22
  -5   5  17   10.42    1.93
   5  -5 -16   36.16    2.95
  -5   5  16   49.69    4.44
  -5   5  16   44.45    4.20
   5  -5 -16   31.39    2.68
   5  -5 -15   13.86    2.02
  -5   5  15   17.86    2.97
  -5   5  15   11.32    2.45
   5  -5 -15   13.25    1.93
   5  -5 -14  189.86    8.11
   5  -5 -14  194.12    7.91
  -5   5  14  194.47    8.84
  -5   5  13   11.97    2.71
   5  -5 -13   12.56    2.16
   5  -5 -13   10.91    1.93
  -5   5  13   10.49    2.11
   5  -5 -12  154.77    7.69
   5  -5 -12  161.69    7.58
  -5   5  12  158.55    8.09
   5  -5 -11  329.55   11.68
  -5   5  11  331.87   11.62
   5  -5 -11  318.40   11.11
  -5   5  10    2.69    1.63
   5  -5 -10    0.95    0.86
  -5   5  10    2.34    1.57
   5  -5 -10    5.57    2.10
  -5   5  10    1.03    0.76
   5  -5 -10    1.31    0.86
  -5   5   9    1.92    1.41
   5  -5  -9    1.21    0.85
  -5   5   9    0.96    1.40
   5  -5  -9    3.54    1.64
  -5  -5   9    4.39    1.58
  -5   5   9    0.24    0.60
   5  -5  -9    1.13    0.81
  -5   5   8  300.07   15.59
   5  -5  -8  416.74   13.13
  -5   5   8  345.89   16.54
   5  -5  -8  332.99   15.47
  -5   5   8  419.52   12.05
   5  -5  -8  417.87   12.73
   5  -5  -7  244.37    9.24
   5  -5  -7  177.32   10.66
  -5   5   7  195.46   12.18
  -5   5   7  194.19   12.04
   5  -5  -7  236.74    9.40
  -5   5   7  207.66    7.79
   5   5  -7  152.99   10.68
  -5   5   6   15.29    1.90
   5  -5  -6   16.37    2.30
   5   5  -6    2.41    1.46
  -5   5   6    9.37    2.66
  -5   5   6    3.16    1.07
   5  -5  -6    4.27    1.38
   5  -5  -6    2.05    1.31
   5   5  -6    9.41    3.66
   5   5  -5   25.05    2.85
   5  -5  -5   24.07    2.79
   5   5  -5   17.99    3.51
  -5   5   5   34.59    3.05
   5  -5  -5   30.50    3.20
   5  -5  -5   24.74    3.66
   5   5  -5   25.23    5.56
   5   5  -4  888.45   20.06
   5  -5  -4  824.41   19.90
   5  -5  -4  756.03   23.77
  -5   5   4  978.98   19.26
   5  -5  -4  699.42   21.55
   5   5  -4  746.34   29.95
  -5   5   3  242.05    8.08
   5   5  -3  184.28    7.98
   5  -5  -3  191.15    8.22
   5  -5  -3  191.78   10.59
   5  -5  -3  224.15    9.65
   5   5  -3  137.52   12.34
   5   5  -3  167.87   13.50
   5  -5  -2  561.09   19.24
   5   5  -2  445.02   23.05
   5  -5  -2  617.52   17.60
  -5   5   2  661.59   14.95
   5   5  -2  562.86   15.42
   5  -5  -2  614.38   16.10
   5   5  -2  604.96   15.74
   5   5  -2  489.91   23.53
   5  -5  -1  200.65    7.45
   5  -5  -1  184.26   10.28
   5   5  -1  139.65   12.67
   5  -5  -1  211.17    9.84
   5   5  -1  221.44    8.77
   5  -5  -1  233.82    9.05
   5  -5  -1  235.44    8.52
  -5   5   1  219.33    7.78
   5   5  -1  232.43    8.82
   5   5  -1  178.36   13.73
   5  -5   0   24.07    2.60
   5  -5   0   21.72    2.66
   5   5   0   29.75    3.11
   5  -5   0   13.54    2.54
   5  -5   0   47.28    4.41
   5   5   0   31.11    3.16
   5  -5   0   28.33    2.70
   5  -5   0   14.54    2.93
   5   5   0   13.35    4.36
   5  -5   0   21.73    3.14
  -5   5   0   15.94    2.03
   5   5   1   37.42    3.56
   5  -5   1   41.09    3.38
  -5   5  -1   39.19    3.21
   5   5   1   35.11    3.39
   5  -5   1   55.61    4.80
   5  -5   1   40.29    3.32
   5  -5   1   36.98    4.44
   5   5   1   21.88    5.54
   5  -5   1   37.47    4.09
   5  -5   2  274.03    9.35
   5   5   2  163.32   14.97
   5   5   2  289.27   10.30
   5  -5   2  261.53    9.17
   5   5   2  230.51   18.80
   5  -5   2  211.93   10.29
   5  -5   2  412.71   13.30
   5   5   2  290.23   10.15
   5   5   2  146.81   11.22
   5  -5   3  191.80    7.34
   5  -5   3  196.61    7.94
   5  -5   3  189.34    7.71
   5   5   3  145.37   15.24
   5  -5   3  149.14    8.75
   5  -5   3  259.51   10.55
   5   5   3  206.48    8.36
   5   5   3   91.27    8.41
   5  -5   4  283.69    9.28
   5  -5   4  293.65   10.23
   5  -5   4  240.51    9.18
   5   5   4  239.40   19.51
   5  -5   4  295.11   14.13
   5  -5   4  229.14   11.38
   5   5   4  310.78   10.61
   5  -5   5  314.70   14.03
   5  -5   5  276.85   10.04
   5  -5   5  315.53    9.95
   5   5   5  209.06   14.52
   5   5   5  290.04   21.55
   5  -5   5  319.08   15.43
   5  -5   5  423.05   14.79
   5   5   5  335.95   11.11
   5   5   5  290.69    9.81
   5   5   5  141.90   10.45
   5  -5   6  103.43    8.09
   5  -5   6   97.20    5.31
   5  -5   6   85.14    5.35
   5   5   6   66.34    8.22
   5   5   6   96.48   12.91
   5  -5   6   76.96    7.85
   5   5   6  100.51    5.92
   5   5   6   78.81    4.92
   5   5   6   42.86    5.32
   5  -5   7    4.36    1.96
   5  -5   7    6.72    1.51
   5  -5   7    7.39    1.69
   5  -5   7   12.05    3.27
   5   5   7    3.77    2.17
   5   5   7    6.50    5.00
   5  -5   7   11.14    3.25
   5   5   7    7.56    1.64
   5   5   7    8.65    1.93
   5   5   7    3.72    1.63
   5   5   8   31.30    4.74
   5   5   8   66.47   11.30
   5  -5   8   81.95    8.75
   5   5   8   55.77    7.75
   5   5   8   63.00    6.63
   5   5   8   96.67    5.87
   5   5   8   67.22    4.70
   5  -5   8   70.17    7.22
   5  -5   8   78.24    8.21
   5   5   9    2.21    1.81
   5   5   9    0.59    1.45
   5   5   9    0.47    3.53
   5   5   9    2.43    1.77
   5  -5   9    4.16    2.56
   5   5   9    1.42    0.95
   5   5   9    1.48    0.95
   5  -5   9    0.58    1.26
   5  -5   9    2.03    1.86
   5   5  10   98.70   10.26
   5   5  10  110.84   15.15
   5  -5  10  120.15   11.27
   5   5  10  135.16   10.22
   5   5  10  124.89    9.96
   5   5  10  133.04    7.02
   5   5  10  120.20    6.40
   5  -5  10  116.32    9.50
   5  -5  10  124.27   10.81
   5   5  11    4.66    2.30
   5   5  11    5.68    2.64
   5   5  11    6.44    5.52
   5   5  11    6.17    2.45
   5  -5  11    3.95    2.68
   5   5  11    5.50    1.52
   5   5  11    6.12    1.51
   5  -5  11    5.69    2.58
   5  -5  11    6.34    2.75
   5  -5  12  104.58   10.93
   5   5  12  142.26   10.43
   5   5  12  148.05   10.70
   5   5  12  128.41   11.12
   5   5  12  163.49    7.51
   5   5  12  157.57    7.02
   5  -5  12  111.79   10.19
   5  -5  12  182.65   11.61
   5  -5  13    9.25    3.04
   5   5  13    8.65    2.97
   5   5  13   10.13    2.99
   5   5  13   11.43    3.15
   5  -5  13    7.52    3.19
   5   5  14  265.52   13.19
   5   5  14  244.17   13.06
   5  -5  14  285.53   13.32
   5   5  15   49.78    5.32
   5  -5  15   86.03    6.46
   5  -6 -16   88.24    4.27
  -5   6  16  160.91    7.29
   5  -6 -15   63.39    3.98
   5  -6 -15   60.84    3.85
  -5   6  15   58.84    4.46
  -5   6  14  135.00    8.14
   5  -6 -14  144.10    6.67
  -5   6  14  131.54    7.16
   5  -6 -14  139.69    6.42
  -5   6  13    0.28    0.79
   5  -6 -13    1.23    0.78
  -5   6  13    0.19    0.68
   5  -6 -13    1.32    0.82
   5  -6 -12  192.61    8.42
   5  -6 -12  191.35    8.15
  -5   6  12  192.01    9.00
  -5   6  11  255.58   13.63
   5  -6 -11  276.08   10.53
  -5   6  11  254.26   14.43
   5  -6 -11  264.35   10.00
  -5   6  11  256.81   10.61
  -5   6  10    3.39    1.75
   5  -6 -10    2.81    1.18
  -5   6  10    4.33    2.21
   5  -6 -10    3.30    1.22
  -5   6  10    1.77    1.03
  -5   6   9    8.20    2.61
   5  -6  -9    4.69    1.47
  -5   6   9    2.71    1.81
   5  -6  -9    2.61    1.55
   5  -6  -9   10.63    1.98
  -5   6   9    5.69    1.49
  -5   6   8   31.89    3.26
   5  -6  -8   29.59    3.26
   5  -6  -8   25.50    4.30
  -5   6   8   22.95    4.41
  -5   6   8   21.76    4.10
   5  -6  -8   29.90    3.32
   5   6  -8   23.26    5.72
   5  -6  -8   41.42    4.35
  -5   6   7   27.40    2.89
   5  -6  -7   25.01    2.97
   5  -6  -7   25.35    4.17
  -5   6   7   21.41    4.40
   5  -6  -7   26.71    3.14
  -5   6   7   11.03    3.00
   5   6  -7   25.33    5.71
   5  -6  -7   29.71    3.67
  -5   6   6 1138.58   24.88
   5   6  -6 1403.08   28.04
   5  -6  -6 1270.24   27.07
   5  -6  -6 1379.90   30.13
  -5   6   6 1571.60   27.00
  -5   6   6 1160.43   33.01
   5  -6  -6  969.93   29.80
  -5   6   6  927.37   32.62
   5   6  -6 1328.84   42.07
   5   6  -5   43.72    4.02
   5  -6  -5   47.12    4.08
   5  -6  -5   49.23    4.70
   5  -6  -5   47.87    5.29
  -5   6   5   39.38    5.90
   5   6  -5   44.27    7.32
   5   6  -4  241.08    9.57
   5  -6  -4  208.77    8.91
   5  -6  -4  180.64   11.19
   5  -6  -4  217.76   10.16
  -5   6   4  238.11    8.51
  -5   6   4  189.21   12.95
  -5   6   3  947.13   19.61
   5   6  -3  838.59   20.50
   5  -6  -3  819.06   20.22
   5  -6  -3  755.54   24.66
   5  -6  -3  832.19   22.63
   5   6  -3  687.34   29.34
  -5   6   2  170.53    7.07
   5   6  -2  145.96    7.42
   5  -6  -2  156.82    7.50
   5  -6  -2  143.03    9.60
   5   6  -2  136.10   13.33
   5  -6  -2  143.30    8.39
   5   6  -2  117.45   11.46
  -5   6   1  270.54    9.27
   5   6  -1  254.49    9.90
   5  -6  -1  267.41   10.01
   5  -6  -1  279.15    9.74
   5  -6  -1  227.96   12.13
   5  -6  -1  239.55   11.22
  -5   6   0 1032.04   21.60
   5  -6   0  998.12   21.71
   5   6   0  864.03   21.69
   5  -6   0 1055.51   22.95
   5  -6   0  843.55   19.72
   5  -6   0  917.36   26.66
   5  -6   0  916.44   24.47
  -5   6  -1  389.93   12.08
   5   6   1  384.30   12.97
   5  -6   1  421.00   12.51
   5  -6   1  375.15   11.45
   5  -6   1  348.26   15.26
   5  -6   1  379.63   13.96
   5  -6   2   93.60    4.86
   5  -6   2   89.46    5.16
   5  -6   2   60.53    5.73
   5   6   2   80.37    5.53
   5  -6   2   96.16    5.54
   5  -6   2  111.77    7.28
   5   6   2   45.35    6.26
   5   6   2   68.20   10.76
   5  -6   3  244.09    8.29
   5  -6   3  233.94    8.85
   5  -6   3  154.27    9.62
   5  -6   3  227.88    8.93
   5  -6   3  275.69   11.44
   5   6   3  120.86   10.01
   5  -6   4  354.81   10.55
   5  -6   4  348.73   11.55
   5  -6   4  251.26   12.82
   5   6   4  189.39   12.59
   5  -6   5  141.81    6.37
   5  -6   5  125.04    6.68
   5   6   5  104.41   10.13
   5  -6   5  134.39   10.32
   5  -6   5   81.87    7.32
   5   6   5  147.38    6.96
   5   6   5   50.59    6.04
   5  -6   6  254.85    9.97
   5  -6   6  271.59    9.27
   5   6   6  219.20   14.96
   5   6   6  169.57   18.03
   5  -6   6  273.19   15.23
   5   6   6  308.72   10.49
   5   6   6  117.24    9.30
   5   6   7   31.03    4.60
   5  -6   7   74.35    5.27
   5   6   7   67.01    8.32
   5   6   7   65.00   11.51
   5  -6   7   62.25    7.57
   5  -6   7  106.28    8.41
   5   6   7   71.80    4.57
   5   6   8   46.50    7.10
   5   6   8   32.95    8.67
   5  -6   8   41.43    6.42
   5   6   8   51.11    4.17
   5   6   8   46.39    3.70
   5  -6   8   55.00    6.27
   5   6   9    2.96    2.34
   5   6   9    1.83    1.67
   5  -6   9    3.14    2.22
   5   6   9    1.46    0.92
   5   6   9    0.97    0.74
   5  -6   9    1.10    1.44
   5  -6   9    2.20    1.87
   5   6  10  229.30   13.52
   5   6  10  189.21   13.95
   5   6  10  232.65   13.29
   5  -6  10  188.30   14.41
   5   6  10  230.85    9.10
   5   6  10  210.27    8.26
   5  -6  10  221.19   14.20
   5   6  11    2.46    1.93
   5   6  11    1.57    1.86
   5   6  11    2.64    1.96
   5  -6  11    5.15    2.77
   5   6  11    1.08    0.79
   5   6  11    1.68    0.87
   5  -6  11    1.77    1.73
   5  -6  11    3.78    2.02
   5  -6  12  404.62   19.06
   5   6  12  498.48   19.35
   5  -6  12  342.39   19.47
   5   6  12  501.31   19.51
   5   6  12  399.05   19.59
   5  -6  12  507.45   19.00
   5   6  13   17.35    3.64
   5  -6  13   13.79    3.76
   5   6  13   21.91    3.96
   5  -6  13   23.08    3.82
   5   6  14    1.25    1.44
   5   6  14    1.28    1.53
   5  -6  14    3.95    1.78
   5  -7 -15    5.42    1.52
  -5   7  15   12.82    2.26
   5  -7 -14  206.99    7.50
  -5   7  14  240.64   10.45
  -5   7  13   18.40    2.97
   5  -7 -13   20.41    2.39
  -5   7  13   20.17    2.79
   5  -7 -13   18.37    2.29
   5  -7 -13   16.07    2.89
  -5   7  12    3.89    1.68
   5  -7 -12    1.19    0.80
   5  -7 -12    1.15    0.83
  -5   7  12    0.76    0.88
  -5   7  11   23.61    3.96
   5  -7 -11   25.02    2.91
  -5   7  11   24.52    4.48
   5  -7 -11   20.71    2.61
  -5   7  11   18.37    2.88
  -5   7  10    8.64    2.55
   5  -7 -10    3.82    1.31
  -5   7  10    4.16    2.27
   5  -7 -10    2.31    1.42
   5  -7 -10    3.73    1.21
  -5   7  10    2.59    1.21
  -5   7   9   25.88    4.38
   5  -7  -9   33.93    3.50
  -5   7   9   27.78    4.95
   5  -7  -9   32.35    3.39
   5  -7  -9   20.47    3.63
  -5   7   9   31.57    3.53
  -5   7   8  188.25   11.69
  -5   7   8  145.01   11.46
   5  -7  -8  186.49    8.39
   5  -7  -8  152.71    9.62
  -5   7   8  171.00    8.07
  -5   7   7  403.53   13.15
   5  -7  -7  409.54   16.21
   5  -7  -7  461.90   13.99
   5  -7  -7  358.44   16.67
  -5   7   7  323.81   17.82
  -5   7   7  416.84   18.74
  -5   7   7  510.53   19.52
   5   7  -7  616.45   27.08
   5  -7  -7  442.91   15.86
  -5   7   6   93.35    5.49
   5   7  -6   91.27    5.98
   5  -7  -6   92.00    5.80
   5  -7  -6   98.40    7.38
   5  -7  -6   94.37    6.92
  -5   7   6   67.28    6.92
   5  -7  -6   80.99    7.39
  -5   7   6   60.71    7.61
   5   7  -6  102.56   11.22
   5   7  -5    1.40    1.15
   5  -7  -5    2.39    1.09
   5  -7  -5    3.27    1.55
   5  -7  -5    1.55    1.15
   5  -7  -5    2.47    1.53
  -5   7   5    2.58    1.63
  -5   7   5    1.78    1.03
  -5   7   5    2.92    2.01
   5   7  -4  291.58   10.86
   5  -7  -4  243.64    9.79
   5  -7  -4  175.58   11.64
   5  -7  -4  217.17   10.99
  -5   7   4  250.51    9.23
  -5   7   4  170.68   13.09
   5   7  -4  251.12   17.01
  -5   7   3  138.79    6.67
   5   7  -3  118.72    6.92
   5  -7  -3  123.63    6.81
   5  -7  -3  113.31    9.07
   5  -7  -3  105.70    7.63
   5   7  -3   98.45   10.79
  -5   7   2   48.87    4.01
   5   7  -2   70.46    5.25
   5  -7  -2   57.67    4.59
   5  -7  -2   67.63    4.68
   5  -7  -2   36.78    5.23
   5  -7  -2   49.63    5.23
  -5   7   1  121.44    6.38
   5  -7  -1  127.34    6.57
   5   7  -1  105.65    6.57
   5  -7  -1  121.77    6.76
   5  -7  -1  102.21    8.50
   5  -7  -1  117.04    7.89
  -5   7   0    4.03    1.25
   5   7   0    0.72    1.00
   5  -7   0    3.44    1.18
   5  -7   0    2.74    1.40
   5  -7   0    7.81    2.08
   5  -7   0    9.02    2.66
   5  -7   1   96.34    8.18
   5  -7   1   91.14    6.52
  -5   7  -1   95.31    5.73
   5  -7   1  105.35    5.98
   5   7   1   92.10    6.16
   5   7   1   58.05    7.13
   5   7   1   68.60   10.96
   5  -7   2  630.85   14.72
   5  -7   2  575.67   21.14
   5  -7   2  446.80   18.18
   5  -7   2  653.73   16.86
   5   7   2  376.85   19.23
   5   7   2  506.58   29.61
   5  -7   3  196.28    8.51
  -5   7  -3  189.22    7.78
   5   7   3  182.94   17.19
   5  -7   3  190.17    7.21
   5  -7   4    8.98    1.93
  -5   7  -4    3.56    1.24
   5   7   4    3.40    2.11
   5  -7   4    3.07    1.62
   5   7   4    3.50    1.73
   5  -7   4    2.85    1.05
  -5   7  -5   10.19    1.98
   5  -7   5   12.42    2.23
   5   7   5   10.78    3.47
   5  -7   5   17.32    4.02
   5  -7   5    9.84    2.76
   5   7   5    7.21    2.37
   5  -7   5   13.06    1.96
   5  -7   6   10.38    1.79
   5   7   6   12.92    3.89
   5  -7   6   10.48    3.21
   5  -7   7   35.50    3.71
   5   7   7   35.68    6.09
   5  -7   7   33.63    5.73
   5   7   8  143.55   12.02
   5  -7   8  138.95   11.66
   5   7   9    7.82    2.95
   5  -7   9    6.25    2.93
  -5   7  -9    9.71    2.03
   5   7  10  312.94   17.49
   5   7  10  340.51   16.34
   5   7  10  365.53   16.29
   5  -7  11  163.14   11.44
   5   7  11  169.10   10.78
   5   7  11  170.89   11.10
   5   7  11  167.20   12.20
   5  -7  12  129.95    9.78
   5   7  12  146.08    9.61
   5   7  12  145.17    9.70
   5  -7  12  106.97   10.18
   5   7  12  117.37    9.64
   5   7  13   12.23    2.84
   5  -7  13   11.68    3.32
   5   7  13   13.00    2.92
   5   7  14   16.73    2.98
   5   7  14   18.24    3.12
   5  -7  14   16.58    2.68
   5  -8 -14    3.04    1.10
  -5   8  14    4.43    1.54
  -5   8  13   28.74    3.45
   5  -8 -13   23.70    3.07
   5  -8 -12  143.74    6.33
   5  -8 -12  134.09    7.86
  -5   8  12  127.09    7.03
  -5   8  11   80.98    6.68
   5  -8 -11   81.72    4.89
   5  -8 -11   70.51    5.89
  -5   8  11   63.04    5.16
  -5   8  10   90.00    7.44
  -5   8  10   99.76    8.82
   5  -8 -10   82.36    5.12
   5  -8 -10   73.43    6.23
  -5   8  10   70.91    5.44
  -5   8   9    4.96    1.98
  -5   8   9    2.54    1.89
   5  -8  -9    1.60    1.26
   5  -8  -9    3.29    1.13
  -5   8   9    2.41    1.22
  -5   8   8   14.93    3.27
  -5   8   8    7.19    2.76
   5  -8  -8    8.36    2.34
   5  -8  -8   11.74    2.12
  -5   8   8    6.60    1.81
  -5   8   7    1.54    1.21
  -5   8   7    2.37    1.96
   5   8  -7    2.40    1.42
   5  -8  -7    4.01    1.68
   5  -8  -7    1.79    0.99
  -5   8   7    3.59    1.33
  -5   8   6  485.70   18.71
   5   8  -6  505.04   15.41
   5  -8  -6  455.36   14.12
   5  -8  -6  476.80   16.64
   5   8  -5   27.93    3.51
   5  -8  -5   37.31    3.67
   5  -8  -5   40.26    4.44
   5  -8  -5   42.92    5.92
   5  -8  -5   33.21    4.39
  -5   8   5   44.82    3.82
  -5   8   5   26.35    4.15
  -5   8   5   23.17    5.00
   5   8  -5   34.01    6.46
   5  -8  -4   90.20    6.53
   5   8  -4   91.07    6.19
   5  -8  -4   84.86    5.61
   5  -8  -4   59.48    7.00
   5  -8  -4   72.73    6.42
  -5   8   4   83.03    5.35
  -5   8   4   92.38    7.62
  -5   8   4   55.75    7.77
   5   8  -4   94.52   10.59
  -5   8   3  383.68   12.26
   5  -8  -3  307.19   16.06
   5  -8  -3  323.02   13.91
   5   8  -3  342.23   12.76
   5  -8  -3  404.78   13.82
   5  -8  -3  372.79   12.53
   5  -8  -3  381.64   12.15
  -5   8   2  196.31    8.52
   5  -8  -2  193.99    8.36
   5   8  -2  161.57    8.53
   5  -8  -2  214.67    9.56
   5  -8  -2  199.66    8.82
   5  -8  -2  175.26   11.79
   5  -8  -2  176.45    9.86
   5   8  -2  139.68   15.46
  -5   8   1  224.88    9.47
   5   8  -1  261.40   10.84
   5  -8  -1  269.92    9.94
   5  -8  -1  256.45   10.30
   5  -8  -1  209.09   12.93
   5  -8  -1  215.51   10.61
   5  -8   0  757.29   26.28
   5  -8   0  837.99   22.85
  -5   8   0  793.90   20.29
   5   8   0  754.66   21.13
   5  -8   0  850.95   20.47
   5  -8   0  887.54   21.32
   5   8   0  657.19   34.87
   5  -8   1   66.70    7.24
   5  -8   1   91.71    6.55
  -5   8  -1   61.90    4.82
   5   8   1   74.45    5.66
   5  -8   1   82.81    5.38
  -5   8  -1   66.82    4.50
   5  -8   1   71.61    5.14
   5  -8   1  106.45    7.70
   5   8   1   42.61    6.24
   5   8   1   64.49   10.61
   5  -8   2  129.41    6.87
  -5   8  -2  118.43    6.13
   5  -8   2  126.71    6.82
  -5   8  -2  116.61    6.75
   5  -8   2   76.83    7.27
   5   8   2   65.73    7.35
   5   8   2  127.09   14.40
   5  -8   2  159.31    8.38
   5  -8   2  128.92    9.90
   5  -8   3  140.66   10.16
   5   8   3  112.22    9.47
   5   8   3  225.14   19.03
   5   8   3  175.76   12.64
   5  -8   3  212.02    8.98
  -5   8  -3  202.82    8.28
   5  -8   3  208.90    8.84
   5  -8   4  259.75   10.18
   5   8   4  254.74   15.50
   5  -8   5    6.52    1.48
   5  -8   5    7.16    1.68
   5  -8   5    6.48    1.71
   5   8   5    5.98    2.65
   5  -8   5    5.12    2.46
   5  -8   6   62.02    4.85
   5  -8   6   56.23    4.39
   5   8   6   66.32    7.87
   5  -8   6   50.54    6.89
  -5   8  -7    2.94    1.31
   5  -8   7    3.01    1.36
   5   8   7    2.87    1.92
   5  -8   7    3.12    2.19
  -5   8  -8  278.72   10.23
   5  -8   8  248.34   15.61
  -5   8  -9   71.61    4.86
   5   8   9   78.50    8.31
   5  -8   9   65.33    8.04
   5   8  10  448.51   18.11
   5   8  10  432.93   19.35
   5   8  11   10.15    2.99
   5   8  11   14.25    3.12
   5   8  11   10.69    2.86
   5  -8  11    7.50    2.83
   5  -8  12  156.83   11.38
   5   8  12  187.01    9.99
   5   8  12  183.56   10.09
   5   8  12  160.57   10.25
   5   8  13    4.81    1.75
   5   8  13    5.43    1.89
   5  -8  13    3.57    1.94
  -5   9  13    1.65    0.93
   5  -9 -13    0.68    0.63
  -5   9  12   26.95    3.19
   5  -9 -12   26.92    3.01
  -5   9  11    1.12    1.33
  -5   9  11    1.07    0.95
   5  -9 -11    0.09    0.68
  -5   9  10  215.13   12.37
  -5   9  10  216.83   10.44
  -5   9   9    5.29    2.38
  -5   9   9    9.01    2.31
   5  -9  -9    4.67    1.66
   5  -9  -9    3.90    1.18
  -5   9   8  504.48   17.64
   5  -9  -8  448.01   12.99
   5  -9  -8  491.62   16.05
  -5   9   8  451.30   19.88
  -5   9   7    4.52    1.81
   5   9  -7    6.28    2.10
   5  -9  -7    2.22    1.31
   5  -9  -7    2.38    1.10
  -5   9   7    1.28    0.98
  -5   9   7    2.76    2.05
  -5   9   6  241.15   12.29
  -5   9   6  233.25   15.18
   5   9  -6  268.53   11.04
   5  -9  -6  287.82   10.35
   5  -9  -6  301.68   12.18
   5  -9  -5  125.77    7.55
   5   9  -5  129.30    7.50
   5  -9  -5  127.18    6.69
   5  -9  -5  129.33    6.54
  -5   9   5   92.97    9.65
   5   9  -5  101.66   13.01
   5  -9  -4   18.88    2.95
   5  -9  -4   23.18    2.90
   5  -9  -4   31.34    3.20
  -5   9   4   19.55    4.69
   5   9  -4   18.17    5.79
   5  -9  -3  287.43   10.30
   5   9  -3  256.72   11.00
   5   9  -3  280.15   21.44
   5  -9  -2   69.86    4.86
   5  -9  -2   71.17    5.28
   5   9  -2   78.52    5.87
   5   9  -1   24.65    6.67
   5   9  -1   18.97    3.04
   5  -9  -1   29.81    3.39
   5  -9  -1   26.90    3.04
   5   9   0   12.06    4.91
   5   9   0   15.61    2.81
   5  -9   0   18.33    2.50
   5  -9   0   18.37    2.69
   5   9   1    3.77    2.87
   5   9   1    2.15    1.46
   5  -9   1    4.51    1.32
   5  -9   1    5.67    1.58
   5  -9   2  128.53    6.87
   5  -9   2  111.97    6.57
  -5   9  -2  126.54    6.26
   5   9   2  138.06   14.90
   5  -9   3   31.50    3.39
   5  -9   3   29.46    3.31
   5   9   3   32.05    7.36
  -5   9  -3   29.20    3.01
   5  -9   4    2.65    1.16
  -5   9  -4    0.96    0.91
   5  -9   4    0.56    0.77
   5   9   5  123.53   10.23
   5  -9   5  126.03   10.41
   5  -9   5  120.64    6.57
   5  -9   5  125.84    6.85
  -5   9  -5  122.16    6.37
   5   9   6   11.22    3.26
   5  -9   6    8.78    2.96
   5  -9   6   10.18    2.01
   5  -9   6   12.26    2.09
  -5   9  -6   11.00    1.99
   5   9   7   41.82    5.89
   5  -9   7   32.91    5.57
   5  -9   7   33.44    3.28
  -5   9  -7   36.15    3.45
   5  -9   8  252.01   15.19
   5  -9   8  260.02    9.46
  -5   9  -8  255.86    9.29
  -5   9  -9    8.09    1.75
   5   9   9   11.12    3.01
   5  -9   9   10.38    3.25
   5  -9  10  367.78   18.03
   5   9  10  394.15   16.89
   5  -9  11  107.12    8.95
   5   9  11  119.66    7.80
   5   9  11  104.99    7.90
   5  -9  12   36.98    5.03
   5   9  12   35.59    4.00
   5 -10 -12   14.67    1.84
   5 -10 -12   15.14    1.54
  -5  10  11    6.89    1.55
   5 -10 -11    5.22    1.26
   5 -10 -11    4.74    0.98
  -5  10  10   64.90    4.81
   5 -10 -10   70.88    4.71
   5 -10 -10   65.54    3.71
  -5  10   9    1.16    0.96
   5 -10  -9    0.09    0.64
   5 -10  -9    0.34    0.50
  -5  10   9    1.82    1.50
  -5  10   8   22.83    3.23
  -5  10   8   14.53    3.55
   5 -10  -8   12.99    2.25
   5  10  -8   23.26    3.04
   5 -10  -8   15.80    2.04
  -5  10   7   43.06    6.05
   5 -10  -7   46.96    4.25
   5  10  -7   50.67    4.39
   5 -10  -7   47.21    3.55
  -5  10   6  180.90   12.60
   5 -10  -6  203.39    7.83
   5  10  -6  213.26    9.43
   5 -10  -6  195.84    8.88
   5 -10  -6  188.96    7.77
  -5  10   5  227.16   14.59
   5 -10  -5  244.11    8.89
   5  10  -5  242.35   10.40
   5 -10  -5  273.64   10.62
  -5  10   4   73.63    5.01
   5  10  -4   77.06    5.74
   5 -10  -4   76.76    4.82
   5 -10  -4   76.64    5.40
   5  10  -4   79.42   10.86
  -5  10   4   58.58    7.54
  -5  10   3    2.31    1.40
   5 -10  -3    3.06    1.28
   5  10  -3    7.64    3.70
  -5  10   3    2.32    2.40
   5  10  -3    2.98    1.45
   5 -10  -3    2.77    1.11
  -5  10   2  294.14   10.59
   5  10  -2  273.62   11.30
   5 -10  -2  288.02   10.09
   5 -10  -2  303.73   11.17
   5 -10  -1    7.07    1.56
   5  10  -1    8.65    2.19
   5  10  -1    1.57    2.36
  -5  10   1    4.03    1.52
   5 -10  -1    4.13    1.29
   5 -10   0  428.02   12.99
   5 -10   0  448.36   13.97
  -5  10   0  446.48   13.58
   5 -10   1   75.86    5.02
   5 -10   1   78.33    5.35
  -5  10  -1   76.47    5.15
   5 -10   2  152.19    7.29
   5 -10   2  144.95    7.35
  -5  10  -2  166.14    7.66
  -5  10  -2  146.25    6.66
   5 -10   3    2.84    1.09
  -5  10  -3    0.77    1.16
  -5  10  -3    2.19    1.05
   5 -10   3    3.22    1.23
  -5  10  -4   77.11    5.07
  -5  10  -4   74.94    4.71
   5 -10   4   75.69    5.05
   5 -10   4   81.21    5.16
  -5  10  -5   49.00    3.81
   5 -10   5   46.42    3.88
   5 -10   5   55.04    4.21
   5 -10   5   58.28    6.89
  -5  10  -6  101.96    5.44
   5 -10   6   87.83    5.28
   5 -10   7  121.90    9.85
   5 -10   7  107.22    5.67
  -5  10  -7  107.64    5.50
   5 -10   8   82.28    7.94
   5  10   8   71.09    6.62
  -5  10  -8   62.88    3.99
   5 -10   9   18.76    3.85
   5  10   9   18.39    3.33
  -5  10  -9   11.96    1.74
   5 -10  10  148.26    9.92
   5 -10  10  130.39    9.35
   5  10  10  134.36    7.87
   5 -10  11   25.67    4.00
   5  10  11   26.46    3.28
   5 -11 -11    2.84    0.75
   5 -11 -10  124.73    5.33
  -5  11  10  181.50    8.90
   5 -11  -9    3.83    1.02
  -5  11   9    3.43    1.69
   5 -11  -8  170.56    6.09
   5  11  -8  165.16    7.22
   5 -11  -8  186.04    7.31
  -5  11   8  198.53   10.76
   5 -11  -7   32.36    2.61
   5  11  -7   28.97    3.13
   5 -11  -7   41.17    3.39
  -5  11   7   37.54    5.04
   5  11  -6   30.22    3.34
   5 -11  -6   32.14    2.70
   5 -11  -6   42.34    3.57
  -5  11   6   38.83    5.31
   5 -11  -5    0.86    0.77
  -5  11   5    3.54    2.04
   5  11  -5    1.52    1.07
   5 -11  -5    2.95    0.99
  -5  11   4  150.48   11.25
   5  11  -4  174.21    8.27
   5 -11  -4  156.08    6.57
   5 -11  -4  169.24    7.56
  -5  11   3   56.28    4.18
  -5  11   3   46.91    6.62
   5  11  -3   42.25    4.10
   5 -11  -3   50.31    3.65
   5 -11  -3   62.74    4.46
  -5  11   2  155.40    7.12
   5  11  -2  150.92    7.79
   5 -11  -2  150.86    6.60
   5 -11  -2  147.31    7.09
  -5  11   2  132.68   10.94
  -5  11   1    2.25    1.28
   5 -11  -1    1.41    0.86
   5  11  -1    2.88    1.32
   5 -11  -1    3.06    1.05
   5  11  -1    3.06    2.50
  -5  11   1    2.37    2.01
   5 -11   0    1.65    0.97
   5 -11   0    3.35    1.11
  -5  11   0    1.37    1.12
   5 -11   1    3.11    1.17
  -5  11  -1    2.87    1.28
   5 -11   1    2.86    1.06
  -5  11  -2  186.74    7.78
   5 -11   2  175.36    7.29
  -5  11  -3   10.83    1.96
   5 -11   3    9.19    1.71
   5 -11   3    9.37    1.69
  -5  11  -3    8.54    1.57
   5 -11   4   75.15    4.69
   5 -11   4   82.96    4.78
  -5  11  -4   78.09    4.41
  -5  11  -5   49.25    3.45
   5 -11   5   50.14    3.59
   5 -11   5   47.48    3.61
   5 -11   6    9.04    1.55
  -5  11  -6    7.19    1.43
   5 -11   6   11.69    2.96
  -5  11  -7   10.61    1.59
   5 -11   7    9.53    1.52
   5 -11   7   13.88    3.07
  -5  11  -8  123.93    5.08
   5 -11   8  208.93   11.14
   5  11   9   14.66    2.52
   5 -11   9   15.22    3.05
  -5  11  -9   10.52    1.37
  -5  12   9    1.62    1.11
   5 -12  -9    1.04    0.50
  -5  12   8    3.74    1.47
   5  12  -8    4.56    1.16
   5 -12  -8    1.04    0.56
  -5  12   7    6.78    1.92
   5  12  -7    3.94    1.19
   5 -12  -7    5.38    1.09
  -5  12   6   64.77    5.87
   5  12  -6   61.21    4.13
   5 -12  -6   61.30    3.67
  -5  12   5    7.17    2.29
   5  12  -5    5.68    1.49
   5 -12  -5    6.14    1.25
  -5  12   4    4.03    1.96
   5  12  -4    4.03    1.37
   5 -12  -4    3.91    1.10
   5  12  -3    3.03    1.28
  -5  12   3    1.08    0.95
  -5  12   3    3.83    1.93
   5 -12  -3    0.90    0.66
   5  12  -2  101.55    5.75
   5 -12  -2  111.06    5.45
  -5  12   2  101.24    8.48
  -5  12   2  108.92    5.45
   5  12  -1    6.71    1.69
   5 -12  -1   12.21    1.80
  -5  12   1   13.60    3.44
  -5  12   1   12.55    2.00
   5 -12   0  357.81   10.77
  -5  12   0  364.36   16.86
  -5  12   0  385.31   11.14
   5 -12   1   14.20    1.97
  -5  12  -1   11.78    3.19
  -5  12  -1   14.40    2.11
   5 -12   2   80.38    4.56
  -5  12  -2   84.00    4.69
   5 -12   3    0.97    0.59
  -5  12  -3    2.33    1.31
   5 -12   4   16.03    1.92
  -5  12  -4   17.56    1.86
   5 -12   5   39.08    2.85
  -5  12  -5   35.44    2.59
   5 -12   6   33.76    2.54
  -5  12  -6   30.79    2.32
   5 -12   7    7.43    2.27
  -5  12  -7    3.59    0.86
   5 -12   7    4.58    1.89
  -5  13   6   20.60    2.68
   5 -13  -6   17.59    1.58
  -5  13   5    5.98    1.63
   5  13  -5    3.48    1.02
   5 -13  -5    6.07    1.01
  -5  13   4   25.97    3.40
   5  13  -4   19.27    2.21
   5 -13  -4   23.57    2.02
  -5  13   3    3.59    1.04
  -5  13   3    4.84    1.72
   5  13  -3    3.41    1.08
   5 -13  -3    4.86    0.97
  -5  13   2   22.89    2.27
   5  13  -2   19.02    2.19
   5 -13  -2   21.81    2.02
  -5  13   2   20.40    3.30
   5 -13  -1    1.38    0.60
  -5  13   1   -0.13    1.01
  -5  13   1    0.51    0.72
  -5  13   0    4.17    1.12
  -5  13   0    4.01    1.72
   5 -13   0    4.30    0.94
  -5  13  -1   15.49    1.86
  -5  13  -1   16.38    3.04
   5 -13   1   16.42    1.75
  -5  13  -2  162.00    5.80
  -5  13  -2  160.35    9.05
   5 -13   2  153.26    5.51
  -5  13  -3   48.22    2.97
  -5  13  -3   55.96    5.28
   5 -13   3   51.21    2.93
  -5  13  -4   16.63    2.90
   5 -13   4   13.69    1.46
   6   0 -17    0.11    0.41
  -6   0  16   22.49    3.48
   6   0 -16   15.23    2.09
  -6   0  16   18.88    3.37
   6   0 -15    0.39    0.62
  -6   0  15    0.17    0.96
   6   0 -14  275.16    9.89
  -6   0  14  185.96   12.19
   6   0 -13    0.62    0.73
  -6   0  13    0.63    0.97
  -6   0  12   29.27    5.12
  -6   0  12   43.31    3.81
  -6   0  11    0.34    0.61
   6   0 -10  328.42   15.34
  -6   0  10  348.09   17.02
  -6   0   9    1.41    0.93
  -6   0   9    0.24    0.58
   6   0  -9    0.92    1.05
  -6   0   9    2.21    1.92
  -6   0   8 1454.62   28.37
  -6   0   8 1241.31   26.20
  -6   0   7    0.81    0.74
   6   0  -7    0.30    0.59
  -6   0   7    0.90    0.63
  -6   0   6  195.70    7.47
  -6   0   6  249.56    8.94
   6   0  -5    2.48    1.16
  -6   0   5    2.46    0.85
  -6   0   5    1.98    0.83
  -6   0   4   34.91    3.04
  -6   0   4   17.18    1.93
   6   0  -4   28.84    4.82
   6   0  -4   20.02    2.94
  -6   0   3    0.20    0.40
   6   0  -3    1.50    1.55
   6   0  -3    0.46    0.57
   6   0  -3    0.32    0.57
  -6   0   2  104.17    5.21
   6   0  -2  106.23    8.66
   6   0  -2  104.21    5.30
   6   0  -2   92.12    6.24
  -6   0   1    2.01    0.76
   6   0  -1    0.21    0.53
   6   0  -1   -0.17    0.88
   6   0  -1    1.05    0.82
   6   0   0    3.28    1.70
   6   0   0    2.37    0.96
   6   0   0    3.10    1.47
   6   0   0    5.25    2.13
   6   0   0    1.50    0.91
   6   0   1    3.39    1.58
   6   0   1    0.95    1.25
   6   0   1    0.51    0.84
   6   0   1    0.65    0.77
   6   0   1    0.46    0.56
   6   0   1    0.86    1.13
   6   0   2  368.16   14.94
   6   0   2  325.95   14.65
   6   0   2  438.56   13.23
   6   0   2  430.84   13.30
   6   0   2  414.86   12.91
   6   0   2  378.93   12.60
   6   0   2  470.89   18.24
   6   0   2  418.69   18.14
   6   0   3    0.86    1.08
   6   0   3    0.39    1.11
   6   0   3    3.54    1.62
   6   0   3    1.67    1.04
   6   0   3    0.48    0.81
   6   0   3    1.23    0.97
   6   0   3    2.31    1.57
   6   0   4   97.27    7.57
   6   0   4  104.45    8.13
   6   0   4  147.96    7.54
   6   0   4  156.81    8.15
   6   0   4  133.78    7.43
   6   0   4   96.07    8.05
   6   0   4  115.42    9.65
   6   0   5   -0.34    1.11
   6   0   5    0.75    0.81
   6   0   5    0.44    0.83
   6   0   5    1.05    1.18
   6   0   5    1.88    1.73
   6   0   5    0.17    1.18
   6   0   6  281.55   14.64
   6   0   6  321.11   12.61
   6   0   6  312.81   12.27
   6   0   6  379.80   13.32
   6   0   6  368.88   15.32
   6   0   6  310.08   14.98
   6   0   7    5.48    2.29
   6   0   7    1.00    1.04
   6   0   7    2.04    1.16
   6   0   7    1.93    1.22
   6   0   7    4.13    1.56
   6   0   7    1.48    1.46
   6   0   7    2.43    1.78
   6   0   8 1617.74   34.86
   6   0   8 1629.64   36.02
   6   0   8 1630.69   34.06
   6   0   8 1333.39   39.04
   6   0   8 1412.96   39.41
   6   0   9    0.90    1.28
   6   0   9    1.27    1.15
   6   0   9    0.42    1.38
   6   0   9    0.70    1.49
   6   0   9    1.66    1.75
   6   0  10 1085.35   32.09
   6   0  10 1047.34   33.07
   6   0  10  980.14   32.42
   6   0  11    1.49    1.76
   6   0  11    1.07    1.52
   6   0  12    3.08    2.24
   6   0  12    3.33    1.85
   6   0  13   -0.38    1.68
   6   0  13   -0.42    3.66
   6   0  13   -0.38    1.54
   6   0  14  172.12   10.78
   6   0  14  137.48    9.70
   6   0  15    0.41    1.19
   6   0  15   -0.14    1.03
  -6   1  17   22.73    3.11
   6  -1 -17   20.87    2.17
  -6   1  16  507.14   17.67
   6  -1 -16  576.18   14.33
  -6  -1  16  576.03   19.02
  -6   1  16  503.25   17.89
   6  -1 -15    0.31    0.58
  -6  -1  15    0.50    1.17
  -6   1  15    0.98    1.24
   6  -1 -14    4.35    1.31
  -6  -1  14    4.51    2.05
  -6   1  14    2.25    1.51
  -6   1  13    0.43    0.66
   6  -1 -13    0.89    0.74
  -6  -1  13    1.65    1.30
  -6   1  13    1.63    1.39
  -6  -1  12   98.98    5.79
  -6   1  12  101.96    5.85
   6  -1 -12   89.67    5.69
  -6  -1  12   72.85    7.82
  -6   1  12   67.45    7.52
   6  -1 -11   13.04    2.19
  -6  -1  11   18.39    2.47
  -6   1  11   15.47    2.24
   6  -1 -10  246.04    9.50
   6   1 -10  164.91   10.73
   6  -1 -10  266.26   10.75
  -6  -1  10  195.39   12.28
  -6   1  10  151.21   11.48
   6   1 -10  285.59   11.72
  -6   1  10  269.32    9.49
  -6  -1  10  249.43    9.46
  -6  -1   9   86.78    5.59
   6  -1  -9   80.86    5.64
  -6  -1   9   65.18    6.82
   6   1  -9   50.70    5.60
   6   1  -9   99.03    6.56
  -6   1   9   74.98    4.72
  -6  -1   9   85.10    5.23
  -6   1   8   32.86    3.25
  -6  -1   8   36.00    3.51
  -6   1   8   29.06    2.83
  -6  -1   8   28.90    2.94
   6   1  -8   29.78    4.08
   6   1  -8   25.59    3.28
  -6   1   7   12.13    1.93
  -6  -1   7   11.61    1.83
  -6   1   7   11.52    1.72
   6   1  -7    8.03    2.10
  -6  -1   7    7.53    2.24
   6   1  -7    9.75    2.03
  -6   1   6  453.13   12.46
  -6  -1   6  336.68   10.61
  -6   1   6  340.01   10.26
   6   1  -6  374.32   13.90
   6   1  -6  503.48   14.35
   6  -1  -6  331.69   13.13
   6  -1  -5   59.45    5.16
  -6  -1   5   60.97    3.91
  -6   1   5   58.48    3.63
  -6   1   5   75.61    4.61
   6   1  -5   70.39    4.22
   6  -1  -5   74.31    4.85
   6   1  -5   69.07    5.39
   6   1  -5   85.62    5.42
   6  -1  -4  175.48   11.47
   6  -1  -4  124.27    7.46
  -6   1   4  114.16    5.08
  -6  -1   4  111.78    5.31
  -6   1   4  159.39    6.69
   6   1  -4  138.19    6.00
   6  -1  -4  150.56    6.90
   6   1  -4  168.46    7.53
   6   1  -4  151.00    7.69
   6  -1  -3    1.20    0.73
   6   1  -3    1.03    0.70
  -6   1   3    8.69    1.52
   6  -1  -3    1.20    0.88
   6   1  -3    1.39    0.74
   6  -1  -3    2.56    0.99
   6  -1  -3    3.52    1.89
   6   1  -3    7.16    2.49
   6  -1  -2   88.85    5.09
   6  -1  -2   87.52    6.12
  -6   1   2   99.05    5.08
  -6  -1   2   96.72    5.02
   6  -1  -2   81.08    4.79
   6   1  -2   68.75    4.30
   6   1  -2  104.61    8.67
   6  -1  -2   98.86    8.32
   6   1  -2  110.36    9.87
   6  -1  -1    6.99    2.17
   6   1  -1    8.04    2.78
  -6   1   1    6.91    1.33
   6  -1  -1    7.49    1.55
   6   1  -1    7.36    1.47
   6   1  -1    6.45    1.68
   6  -1  -1    7.06    2.35
   6   1  -1    8.46    2.56
   6  -1   0  258.42   12.67
   6  -1   0  252.95   11.03
   6  -1   0  309.90   10.31
   6   1   0  300.84   10.07
   6   1   0  320.40   11.23
   6  -1   0  329.60   10.65
   6   1   0  349.11   15.76
   6  -1   0  312.68   14.89
   6  -1   0  314.70   15.22
   6   1   0  342.04   16.76
   6  -1   1    2.48    1.17
   6   1   1    2.60    1.14
   6  -1   1    2.85    1.19
   6   1   1    4.53    1.73
   6  -1   1    1.03    1.15
   6   1   1    3.42    2.02
   6  -1   1    2.00    1.50
   6  -1   1    3.08    1.13
   6  -1   1    2.59    1.10
   6   1   1    3.07    1.29
   6   1   1    2.79    1.12
   6  -1   1    2.27    1.55
   6   1   1    2.45    1.59
   6   1   2  505.62   14.22
   6  -1   2  490.57   14.21
   6   1   2  399.86   16.31
   6  -1   2  364.29   15.66
   6   1   2  408.67   15.62
   6  -1   2  422.18   16.47
   6  -1   2  469.57   14.16
   6   1   2  496.90   14.25
   6  -1   2  474.34   14.19
   6   1   2  440.99   13.79
   6   1   2  420.27   13.36
   6  -1   2  449.67   13.85
   6   1   2  516.55   20.83
   6  -1   2  477.14   19.34
   6  -1   2  518.66   19.52
   6   1   3    1.56    1.22
   6  -1   3    2.04    1.15
   6   1   3    2.91    1.27
   6   1   3    2.15    1.70
   6  -1   3    4.43    2.09
   6   1   3    2.09    1.82
   6   1   3    1.90    1.13
   6  -1   3    0.89    0.86
   6  -1   3    1.06    0.91
   6  -1   3    4.29    1.49
   6   1   3    1.76    1.01
   6   1   3    0.56    0.80
   6  -1   3    4.80    1.89
   6   1   3    3.12    2.09
   6   1   4   81.21    8.33
   6   1   4   75.10    6.97
   6  -1   4   79.19    7.93
   6  -1   4   65.05    6.40
   6   1   4   98.75    6.35
   6  -1   4   94.04    6.30
   6  -1   4  101.39    6.49
   6   1   4   79.77    5.67
   6  -1   4   89.63    6.10
   6   1   4   83.32    5.35
   6   1   4   81.02    5.44
   6  -1   4   62.67    6.19
   6   1   4   71.59    6.76
   6  -1   4   67.74    6.57
   6  -1   5   40.06    5.81
   6  -1   5   28.82    4.52
   6   1   5   26.59    4.46
   6   1   5   39.12    3.76
   6  -1   5   28.04    3.52
   6   1   5   25.83    3.16
   6   1   5   27.99    3.54
   6  -1   5   36.44    3.93
   6   1   5   37.12    3.93
   6  -1   5   36.83    4.93
   6  -1   5   32.98    5.24
   6   1   5   38.24    5.07
   6  -1   5   31.93    4.67
   6   1   6  173.32   11.31
   6  -1   6  156.21   10.58
   6  -1   6  224.88   10.00
   6  -1   6  202.61    9.70
   6   1   6  211.10    9.88
   6   1   6  178.09    8.42
   6   1   6  213.50    9.75
   6   1   6  236.09   10.08
   6  -1   6  168.93   10.73
   6  -1   6  215.69   13.98
   6   1   6  187.36   11.47
   6  -1   6  186.47   11.47
   6  -1   7    8.31    2.62
   6   1   7   10.17    2.87
   6  -1   7    5.23    1.80
   6   1   7    5.13    1.72
   6   1   7    9.77    2.07
   6  -1   7    8.21    1.95
   6   1   7    8.03    1.95
   6  -1   7    8.63    2.11
   6   1   7    8.66    2.05
   6   1   7    6.43    1.86
   6  -1   7   14.39    3.33
   6   1   7   10.94    3.11
   6  -1   7   10.80    3.12
   6   1   7    7.08    2.42
   6  -1   7    7.74    3.01
   6  -1   8  169.29   11.58
   6   1   8  207.97   12.94
   6  -1   8  242.13   10.27
   6   1   8  185.47    8.75
   6  -1   8  266.57   11.61
   6   1   8  219.66   10.19
   6   1   8  229.39    9.90
   6   1   8  278.51   11.66
   6  -1   8  271.50   12.19
   6   1   8  252.80   11.20
   6  -1   8  194.01   12.04
   6   1   8  185.65   12.05
   6  -1   8  170.47   11.58
   6   1   8  211.22   12.55
   6  -1   9    3.03    1.84
   6   1   9    4.04    2.28
   6  -1   9    4.32    1.50
   6   1   9    3.35    1.30
   6   1   9    5.77    1.69
   6   1   9    4.78    1.68
   6  -1   9    8.00    2.78
   6   1   9    4.25    2.02
   6   1   9    2.58    1.88
   6   1   9    6.52    2.53
   6  -1   9    9.25    3.04
   6  -1  10   17.49    4.04
   6   1  10   20.49    4.41
   6  -1  10   48.79    4.46
   6   1  10   31.71    3.57
   6   1  10   17.58    2.81
   6   1  10   17.75    2.65
   6  -1  10   32.58    5.12
   6   1  10    9.48    3.03
   6  -1  10   26.14    4.87
   6  -1  11    1.03    1.57
   6   1  11    1.30    1.70
   6   1  11    0.30    1.18
   6   1  11    1.68    1.13
   6  -1  11    9.65    2.96
   6   1  11    8.09    3.11
   6   1  11    5.01    4.32
   6   1  11    1.46    1.68
   6  -1  11    4.01    2.33
   6   1  12  120.54    6.57
   6   1  12  139.98    7.01
   6   1  12  169.30   17.39
   6   1  12  151.85   10.94
   6  -1  12  117.53    9.70
   6  -1  12  104.82    9.24
   6   1  12  128.80   10.41
   6   1  13    1.47    1.64
   6  -1  13    0.75    1.42
   6   1  13    1.27    3.49
   6  -1  13    0.91    1.34
   6   1  13    1.94    1.68
   6   1  14   51.40    5.72
   6  -1  14   44.18    5.37
   6   1  14   38.95    5.22
   6  -1  14   31.47    4.61
   6   1  15   24.98    3.83
   6  -1  15   24.98    3.81
   6   1  15   17.80    3.36
  -6   2  17    6.09    1.69
   6  -2 -17    4.15    1.01
  -6   2  16   16.03    3.01
   6  -2 -16   12.59    1.86
   6  -2 -15   14.09    2.11
  -6  -2  15   15.51    3.16
  -6   2  15   14.78    3.01
  -6   2  14  164.86    7.71
   6  -2 -14  156.80    7.38
  -6  -2  14  175.41   11.04
  -6   2  13   27.40    3.13
   6  -2 -13   25.76    3.01
  -6  -2  13   24.42    4.39
  -6   2  13   24.28    4.36
  -6   2  12   19.22    2.56
   6  -2 -12   15.98    2.44
  -6  -2  12   12.29    3.23
  -6   2  12    8.01    2.69
  -6   2  11  265.12    9.76
  -6  -2  11  265.00   10.05
   6  -2 -10  104.32    6.06
  -6  -2  10   84.68    7.89
   6  -2 -10  120.93    7.00
   6   2 -10   73.28    7.23
  -6   2  10   94.32    5.47
  -6  -2  10   98.62    5.91
   6  -2  -9  244.98    9.57
  -6   2   9  252.32    8.96
  -6  -2   9  252.13    9.57
  -6  -2   9  185.44   11.28
   6  -2  -9  229.02    9.84
   6   2  -9  285.42   11.65
   6   2  -9  161.22   10.51
   6  -2  -8 1180.15   25.23
  -6   2   8 1362.40   26.04
  -6   2   8 1074.95   23.28
  -6  -2   8 1089.89   24.47
   6   2  -8  882.71   27.62
   6  -2  -8 1205.22   26.61
   6   2  -8 1460.20   29.59
   6   2  -7    6.34    1.96
   6  -2  -7    6.54    1.89
  -6   2   7    6.87    1.52
  -6   2   7    6.60    1.32
  -6  -2   7    5.86    1.39
   6  -2  -7    4.47    1.34
   6   2  -7    5.92    1.62
   6  -2  -6  244.30   11.32
   6  -2  -6  273.75   11.93
  -6   2   6  358.31   10.78
  -6   2   6  271.66    8.72
  -6  -2   6  275.13    9.53
   6   2  -6  294.67   12.38
   6  -2  -6  306.33   10.81
   6   2  -6  344.57   12.01
   6  -2  -5   14.04    2.57
   6  -2  -5   10.35    2.19
  -6   2   5   15.72    2.11
  -6   2   5   12.76    1.66
   6   2  -5   14.36    2.62
   6  -2  -5   16.07    2.29
  -6   2   4  493.34   13.06
   6  -2  -4  419.37   14.38
   6   2  -4  428.45   14.54
   6  -2  -4  499.93   13.94
   6   2  -4  560.68   14.83
   6  -2  -4  364.19   14.11
  -6   2   3   11.81    1.79
   6  -2  -3   11.53    2.32
   6  -2  -3    6.79    1.48
   6  -2  -3    9.42    2.79
   6  -2  -2  476.92   13.80
  -6   2   2  491.70   12.89
   6  -2  -2  518.83   13.69
   6   2  -2  448.04   12.26
   6   2  -2  520.64   15.08
   6   2  -2  474.54   22.35
   6  -2  -2  491.15   19.63
   6  -2  -1  128.54    7.64
   6  -2  -1  110.72    8.26
  -6   2   1  161.82    6.61
   6  -2  -1  129.82    6.40
   6   2  -1  113.47    5.73
   6   2  -1  137.70    7.20
   6  -2  -1  131.69    6.37
   6   2  -1  151.81   12.01
   6  -2  -1  160.73   10.56
   6   2   0  611.27   15.43
   6  -2   0  599.00   15.51
   6  -2   0  491.63   16.33
   6  -2   0  398.22   16.89
   6   2   0  471.60   13.71
   6  -2   0  567.51   15.06
   6   2   0  582.79   16.17
   6  -2   0  581.39   15.37
   6  -2   0  580.32   21.12
   6   2   0  556.93   23.21
   6  -2   1  215.53   12.53
   6   2   1  197.70   13.29
   6   2   1  197.16    8.19
   6  -2   1  192.65    8.25
   6  -2   1  182.43    9.17
   6  -2   1  155.08    9.84
   6   2   1  204.74    8.52
   6  -2   1  200.20    8.57
   6  -2   1  187.08    8.15
   6   2   1  168.60    7.56
   6   2   1  196.00    8.76
   6   2   1  182.87   12.76
   6  -2   2 1914.22   44.93
   6   2   2 2168.83   49.86
   6   2   2 1997.41   35.85
   6  -2   2 1891.60   35.75
   6   2   2 1801.14   40.91
   6  -2   2 1576.18   39.06
   6  -2   2 1612.19   39.64
   6  -2   2 1846.46   35.83
   6   2   2 1977.21   36.03
   6  -2   2 2000.31   37.47
   6  -2   2 1785.21   35.60
   6   2   2 1627.40   34.44
   6   2   2 1830.86   36.35
   6   2   2 1689.15   46.84
   6   2   3   91.27    7.51
   6   2   3  120.38   10.42
   6  -2   3   95.87    8.65
   6  -2   3  105.98    6.20
   6   2   3  109.26    6.16
   6   2   3   99.08    7.67
   6  -2   3   83.02    7.08
   6   2   3   84.22    9.59
   6  -2   3   93.34    5.70
   6  -2   3  112.28    6.53
   6   2   3  109.27    6.30
   6   2   3  115.88    6.61
   6  -2   3  119.18    7.05
   6   2   3   91.14    5.80
   6   2   3   87.41    5.23
   6  -2   3   79.46    7.08
   6  -2   4  132.39    9.22
   6   2   4  124.86    8.83
   6  -2   4  109.63    8.33
   6  -2   4  116.46    5.90
   6  -2   4  136.30    7.04
   6   2   4  162.25    7.95
   6  -2   4  160.45    8.21
   6  -2   4  171.13    8.80
   6   2   4  144.48    7.53
   6   2   4  127.76    7.14
   6   2   4  131.54    6.81
   6   2   4  179.38   12.78
   6  -2   4  140.17   10.64
   6   2   4  141.40    9.59
   6  -2   5    3.69    1.88
   6  -2   5    5.62    2.49
   6  -2   5    4.23    2.20
   6   2   5    7.04    2.38
   6  -2   5    3.92    1.83
   6  -2   5   13.18    1.93
   6   2   5    4.86    1.55
   6  -2   5    4.13    1.60
   6   2   5    7.54    1.85
   6   2   5    4.16    1.33
   6  -2   5    4.54    1.50
   6   2   5    6.32    1.76
   6   2   5    3.62    1.79
   6  -2   5    3.37    1.88
   6   2   6   36.93    5.30
   6  -2   6   51.11    6.79
   6  -2   6   47.79    5.80
   6   2   6   56.38    4.72
   6   2   6   49.39    4.43
   6   2   6   46.44    4.44
   6  -2   6   48.92    4.53
   6   2   6   43.52    4.18
   6  -2   6   57.54    6.32
   6  -2   6   43.11    6.26
   6   2   6   51.18    5.99
   6  -2   6   46.00    5.72
   6  -2   7    5.86    2.21
   6   2   7    9.01    2.82
   6   2   7   12.84    2.43
   6   2   7   10.62    2.15
   6   2   7   14.09    2.57
   6   2   7   10.42    2.19
   6  -2   7    6.18    1.69
   6  -2   7   10.37    2.22
   6   2   7   12.04    2.36
   6  -2   7    7.24    2.57
   6   2   7   11.38    3.09
   6  -2   7    7.65    2.59
   6  -2   7   10.48    3.40
   6  -2   8  449.21   18.95
   6   2   8  450.96   19.66
   6   2   8  491.25   14.94
   6   2   8  572.18   16.65
   6   2   8  464.87   15.26
   6  -2   8  463.25   14.78
   6  -2   8  515.69   16.27
   6  -2   8  483.69   17.19
   6   2   8  435.39   15.20
   6  -2   8  454.08   19.32
   6  -2   8  421.12   21.68
   6   2   8  545.58   20.80
   6  -2   8  463.34   19.45
   6   2   8  409.00   18.10
   6  -2   9    7.71    2.64
   6   2   9   10.75    3.32
   6   2   9    8.05    2.06
   6   2   9    9.69    2.05
   6   2   9   11.61    2.28
   6  -2   9   10.70    2.22
   6  -2   9    7.40    2.77
   6   2   9    9.07    2.90
   6   2   9    6.69    2.74
   6  -2   9    5.99    2.49
   6   2   9    8.52    2.87
   6   2   9    8.77    4.71
   6  -2   9   11.05    3.69
   6  -2  10  405.17   18.60
   6   2  10  445.62   20.34
   6   2  10  453.30   14.69
   6   2  10  463.69   14.91
   6  -2  10  514.42   15.31
   6   2  10  511.48   15.02
   6  -2  10  418.72   18.96
   6   2  10  587.04   32.28
   6   2  10  553.38   21.38
   6  -2  10  437.14   19.39
   6   2  10  426.57   18.60
   6   2  10  391.27   18.75
   6  -2  11    0.38    1.21
   6   2  11    0.64    1.51
   6   2  11    0.88    0.94
   6   2  11    1.74    1.04
   6  -2  11    2.60    1.86
   6   2  11    0.39    1.30
   6   2  11    0.20    1.54
   6  -2  11    4.24    2.17
   6   2  11   -0.21    1.66
   6   2  11    2.74    3.35
   6   2  12   14.24    3.64
   6   2  12    6.96    1.70
   6   2  12    9.11    1.89
   6  -2  12    7.53    2.70
   6   2  12   10.91    3.23
   6  -2  12    7.16    2.72
   6   2  12   11.77    3.33
   6   2  12    8.90    5.06
   6   2  13   29.35    4.81
   6   2  13   20.19    2.51
   6  -2  13   27.52    4.50
   6   2  13   16.87    6.21
   6   2  13   35.31    4.97
   6  -2  13   21.15    4.07
   6   2  14  219.98   12.15
   6  -2  14  215.28   11.26
   6  -2  14  196.30   11.12
   6   2  15    0.12    1.54
   6  -2  15    0.62    1.28
   6   2  15    1.18    1.34
   6  -3 -17    1.87    0.70
  -6   3  17    1.68    0.99
   6  -3 -16  236.60    8.20
  -6   3  16  233.76   10.83
  -6   3  15    3.15    1.43
   6  -3 -15    2.11    0.95
  -6   3  14   37.16    4.74
   6  -3 -14   45.68    3.87
  -6   3  13    2.55    1.48
   6  -3 -13    0.80    0.68
  -6   3  13    1.00    0.86
  -6   3  12   34.51    3.49
   6  -3 -12   40.49    3.83
  -6   3  11   10.73    1.93
  -6  -3  11   13.43    2.22
   6  -3 -11    8.09    1.76
  -6   3  10  197.71    8.05
  -6  -3  10  206.64    8.74
   6  -3 -10  115.02    8.82
   6   3 -10  102.64    9.07
   6  -3 -10  184.13    8.37
  -6   3   9   16.64    2.21
  -6  -3   9   16.95    2.44
   6  -3  -9   10.03    1.97
   6  -3  -9    9.71    2.53
   6   3  -9    9.29    2.75
   6  -3  -9   13.15    2.33
   6   3  -9   16.99    2.99
  -6   3   8  145.78    6.45
  -6  -3   8  149.04    7.21
   6  -3  -8  144.08    7.27
  -6   3   8  185.23    7.81
   6  -3  -8  117.80    8.35
   6   3  -8  101.28    8.24
   6  -3  -8  129.28    7.31
   6   3  -8  173.36    9.07
  -6   3   7   21.30    2.30
  -6  -3   7   20.06    2.55
   6  -3  -7   21.70    2.72
   6  -3  -7   12.36    2.63
  -6   3   7    8.46    2.63
  -6   3   7   26.53    2.88
   6   3  -7   18.82    3.36
   6  -3  -7   19.10    2.73
   6   3  -7   23.05    3.20
   6  -3  -7   15.93    2.99
   6  -3  -6  660.99   21.31
  -6   3   6  741.21   16.97
   6  -3  -6  816.32   19.78
   6  -3  -6  633.47   21.04
  -6   3   6 1008.77   20.38
   6   3  -6  713.28   31.18
   6   3  -6  685.87   21.85
   6  -3  -6  886.23   20.97
   6   3  -6 1087.31   23.58
   6  -3  -5    3.77    1.52
  -6   3   5    5.71    1.16
   6  -3  -5    6.91    1.59
   6   3  -5    6.83    1.94
   6  -3  -5    6.20    1.88
   6  -3  -5    8.41    1.78
   6   3  -5   10.14    2.03
   6   3  -5    8.76    3.58
  -6   3   5    6.59    1.47
   6  -3  -4  360.43   14.32
   6   3  -4  370.05   18.32
   6   3  -4  406.06   14.63
   6  -3  -4  437.05   13.58
   6   3  -4  333.49   20.03
   6   3  -3  185.04    7.86
   6  -3  -3  171.88    9.32
   6   3  -3  168.14   12.09
   6  -3  -3  203.60    8.78
   6   3  -3  175.77   14.03
   6   3  -2   50.02    6.64
   6  -3  -2   59.83    4.61
   6   3  -2   30.65    3.14
  -6   3   2   75.55    4.58
   6   3  -2   29.57    6.04
   6  -3  -2   42.93    3.95
   6  -3  -2   47.18    3.83
   6   3  -2   43.69    4.08
   6  -3  -2   52.74    4.96
   6  -3  -1  104.35    8.08
   6  -3  -1  111.12    7.28
   6   3  -1  106.23    9.84
  -6   3   1  161.82    7.05
   6  -3  -1  136.62    6.66
   6   3  -1  137.70    7.30
   6  -3  -1  152.29    7.55
   6   3  -1  132.60   11.84
   6   3  -1  119.42   11.41
   6  -3   0 2001.45   45.48
   6  -3   0 1450.78   38.98
   6  -3   0 1634.19   37.40
   6   3   0 1516.63   45.37
  -6   3   0 2057.49   34.70
   6  -3   0 2058.35   37.08
   6  -3   0 1960.57   35.51
   6   3   0 1846.06   36.58
   6   3   0 1689.48   48.21
   6  -3   1    3.74    1.46
   6   3   1    3.70    2.61
   6  -3   1    2.38    1.17
   6  -3   1    4.26    1.36
   6   3   1    3.59    1.64
   6   3   1    2.75    1.09
   6   3   1    1.95    1.02
   6  -3   1    3.31    1.69
   6   3   1    8.71    3.22
   6  -3   1    5.37    2.18
   6  -3   2 1176.06   33.33
   6  -3   2  917.86   27.93
   6  -3   2 1164.13   24.56
   6   3   2  910.22   34.94
   6  -3   2 1119.59   24.54
   6   3   2 1216.69   24.76
   6  -3   2 1304.82   27.28
   6   3   2  997.87   23.48
   6   3   2 1148.10   25.74
   6   3   2  849.12   29.36
   6   3   2 1150.76   36.61
   6  -3   3   89.97    7.54
   6  -3   3   93.74    8.74
   6   3   3  120.11   12.87
   6  -3   3   88.34    5.56
   6   3   3   66.73    9.21
   6  -3   3  106.83    6.94
   6   3   3   89.71    5.94
   6   3   3   72.85    5.09
   6   3   3   60.06    6.44
   6   3   3  130.51   11.47
   6  -3   4  256.20   13.29
   6  -3   4  307.64   16.36
   6   3   4  408.09   23.74
   6  -3   4  277.00    9.73
   6  -3   4  304.29   10.98
   6  -3   4  372.44   13.69
   6   3   4  303.23   11.42
   6   3   4  267.69   10.56
   6   3   4  227.34   12.67
   6   3   4  269.75   13.76
   6  -3   5   86.09    7.70
   6  -3   5  104.88    9.65
   6  -3   5   87.32    8.40
   6  -3   5   85.65    5.07
   6  -3   5   94.35    5.95
   6  -3   5   99.51    7.31
   6   3   5   86.77    5.87
   6   3   5   83.11    5.66
   6   3   5   73.34    5.13
   6   3   5   91.03    7.80
   6  -3   6   33.91    5.22
   6  -3   6   48.16    6.84
   6   3   6   25.73    5.55
   6   3   6   61.76   10.06
   6  -3   6   50.27    6.71
   6  -3   6   43.24    3.64
   6   3   6   49.54    4.06
   6   3   6   45.74    4.34
   6   3   6   45.33    4.22
   6   3   6   47.20    4.25
   6   3   6   38.75    5.39
   6  -3   7   17.26    3.81
   6   3   7   29.49    7.64
   6  -3   7   22.35    4.83
   6   3   7   21.31    4.06
   6  -3   7   16.91    2.33
   6  -3   7   22.76    2.94
   6   3   7   24.26    2.93
   6   3   7   23.03    3.05
   6   3   7   24.94    3.33
   6   3   7   19.53    2.88
   6  -3   7   21.97    4.74
   6   3   7   17.87    3.87
   6   3   8  410.76   26.66
   6  -3   8  332.60   18.93
   6   3   8  353.03   16.25
   6  -3   8  317.24   15.57
   6   3   8  326.93   15.31
   6   3   8  324.68   16.21
   6   3   8  341.71   11.62
   6   3   8  313.65   12.00
   6  -3   8  410.01   15.48
   6  -3   8  319.47   11.68
   6  -3   8  263.37   14.84
   6   3   9  191.51   18.66
   6  -3   9  145.22   12.99
   6   3   9  252.99   13.56
   6  -3   9  197.08   12.15
   6   3   9  151.69   10.95
   6   3   9  158.82   10.87
   6   3   9  204.58   12.90
   6  -3   9  182.55    8.40
   6   3   9  194.34    8.40
   6   3   9  179.22    8.76
   6   3   9  170.87    8.50
   6  -3   9  182.11   12.18
   6  -3  10   14.08    3.58
   6   3  10    3.89    2.09
   6   3  10    8.86    3.10
   6   3  10    8.78    5.18
   6  -3  10    5.03    3.03
   6   3  10   10.93    3.15
   6  -3  10    8.01    2.83
   6  -3  10    6.51    1.67
   6   3  10    9.42    1.96
   6   3  10    5.11    1.62
   6   3  10    6.35    1.72
   6   3  10   10.69    3.15
   6   3  11    0.20    1.48
   6   3  11    0.09    0.84
   6   3  11    0.29    0.77
   6  -3  11   -0.20    1.33
   6   3  11   -0.20    1.39
   6   3  11    2.50    1.97
   6   3  11    1.85    4.11
   6   3  11    0.54    1.49
   6  -3  11    1.12    1.54
   6   3  12  102.50    6.07
   6   3  12  101.03    5.82
   6  -3  12  102.75    8.88
   6   3  12  102.16   13.93
   6  -3  12  117.58    9.02
   6   3  12  100.67    8.91
   6   3  12   85.50    8.55
   6   3  13   18.41    3.72
   6   3  13   11.26    1.88
   6  -3  13   12.31    3.17
   6   3  13   13.85    3.53
   6   3  13   11.06    5.55
   6   3  13   17.61    3.48
   6  -3  14   37.98    4.81
   6   3  14   46.55    5.35
   6  -3  15   15.83    2.85
   6   3  15   14.48    2.78
  -6   4  16    4.30    1.48
   6  -4 -16    2.00    0.80
   6  -4 -15   40.84    3.30
   6  -4 -15   44.89    3.53
  -6   4  15   43.12    3.73
   6  -4 -14  184.91    7.83
   6  -4 -14  183.49    7.87
  -6   4  14  184.97    8.28
   6  -4 -13    2.71    1.13
   6  -4 -13    1.39    0.95
  -6   4  13    3.20    1.24
   6  -4 -12   37.19    3.73
   6  -4 -12   40.20    3.79
  -6   4  12   45.50    4.02
   6  -4 -11    3.68    1.30
   6  -4 -11    5.04    1.51
  -6   4  11    1.67    0.91
   6  -4 -10  191.18    8.81
   6  -4 -10  186.04    8.61
  -6   4  10  183.12    7.98
  -6  -4  10  213.12    9.00
  -6  -4   9    1.51    0.89
  -6   4   9    1.17    0.77
   6  -4  -9    0.97    0.90
  -6   4   9    1.96    1.39
   6  -4  -9    1.24    0.90
   6  -4  -9    1.51    1.15
   6   4  -9    0.82    1.23
   6  -4  -9    2.00    1.08
   6   4  -9    2.11    1.25
  -6   4   8  360.22   10.96
  -6  -4   8  384.84   12.45
   6  -4  -8  356.59   12.31
  -6   4   8  256.56   14.74
   6  -4  -8  354.91   12.33
   6  -4  -8  378.17   13.27
   6   4  -8  506.98   16.24
   6   4  -8  250.81   14.31
   6  -4  -8  246.07   13.04
   6  -4  -7  458.73   18.12
  -6   4   7  586.79   14.47
   6  -4  -7  582.59   16.43
   6  -4  -7  436.31   17.43
  -6   4   7  815.72   18.16
  -6   4   7  377.76   18.44
   6  -4  -7  570.82   16.24
   6   4  -7  580.73   28.29
   6  -4  -7  587.35   17.17
   6   4  -7  807.45   20.51
[truncated: 146,471 more chars]
