# Supplementary material for: (5-Fluoro-2,6-dioxo-1,2,3,6-tetra­hydro­pyrimidin-1-ido-κN 1)(1,4,8,11-tetra­aza­cyclo­tetra­decane-κ4 N)zinc(II) perchlorate
Source: IUCrdata. 2024 May 21;9(Pt 5):x240431. doi: 10.1107/S2414314624004310 (PMC11151294; doi:10.1107/S2414314624004310)
Supplement: Supplementary file 2 [file x-09-x240431-Isup2.hkl]

data_I                                                                          
_shelx_title ' exp_243_autored_a.res in P2(1)/c'                                
_shelx_refln_list_code          4                                               
_shelx_F_calc_maximum      266.90                                               
_exptl_crystal_F_000      1024.00                                               
_reflns_d_resolution_high  0.8303                                               
                                                                                
loop_                                                                           
 _space_group_symop_operation_xyz                                               
 'x, y, z'                                                                      
 '-x, y+1/2, -z+1/2'                                                            
 '-x, -y, -z'                                                                   
 'x, -y-1/2, z-1/2'                                                             
                                                                                
_cell_length_a     9.8065                                                       
_cell_length_b    12.5029                                                       
_cell_length_c    16.1592                                                       
_cell_angle_alpha  90.000                                                       
_cell_angle_beta   95.599                                                       
_cell_angle_gamma  90.000                                                       
                                                                                
_shelx_F_squared_multiplier     1.000                                           
                                                                                
loop_                                                                           
 _refln_index_h                                                                 
 _refln_index_k                                                                 
 _refln_index_l                                                                 
 _refln_F_squared_calc                                                          
 _refln_F_squared_meas                                                          
 _refln_F_squared_sigma                                                         
 _refln_observed_status                                                         
   1   0   0       6502.02       8242.24       521.35 o                         
   2   0   0      33682.28      31413.99      1009.23 o                         
   3   0   0        548.84        656.13        39.91 o                         
   4   0   0       3977.85       4038.08        50.71 o                         
   5   0   0       6470.99       6976.12       202.33 o                         
   6   0   0          4.33         19.87         3.98 o                         
   7   0   0       3624.61       3843.69        83.54 o                         
   8   0   0       2656.52       3167.91        97.45 o                         
   9   0   0        241.97        338.06        40.06 o                         
  10   0   0       5252.90       4751.33       116.35 o                         
  11   0   0        922.42        781.00        46.37 o                         
   1   1   0       3901.61       4681.29       316.67 o                         
   2   1   0       3908.12       4713.26       171.03 o                         
   3   1   0        226.33        263.27        16.57 o                         
   4   1   0       2710.98       2737.80        44.88 o                         
   5   1   0        138.27        184.83        26.20 o                         
   6   1   0       1973.76       2234.88        56.69 o                         
   7   1   0        636.76        738.05        17.66 o                         
   8   1   0       4204.12       4656.84       109.96 o                         
   9   1   0        150.56        156.42        10.03 o                         
  10   1   0          5.53         17.38         4.56 o                         
  11   1   0        820.23        680.78        30.09 o                         
   0   2   0      61665.44      48355.02      1832.65 o                         
   1   2   0       2737.20       2491.26       131.35 o                         
   2   2   0       7941.02       8494.02       310.47 o                         
   3   2   0       1545.87       2089.43        66.26 o                         
   4   2   0          3.78         17.62         2.57 o                         
   5   2   0       4103.38       4871.15       188.78 o                         
   6   2   0       3160.40       3992.74       125.06 o                         
   7   2   0       2956.09       3262.62       100.63 o                         
   8   2   0       4299.07       4671.69       153.63 o                         
   9   2   0         11.70         33.16         6.25 o                         
  10   2   0       3159.12       2818.57        69.60 o                         
  11   2   0         23.65         19.41         4.77 o                         
   1   3   0       1711.58       1861.34        76.30 o                         
   2   3   0      15604.63      15595.96       628.14 o                         
   3   3   0       1211.31       1324.05        42.42 o                         
   4   3   0       1122.07        980.54        46.77 o                         
   5   3   0         75.65        131.05        10.10 o                         
   6   3   0      11861.30      13414.50       510.07 o                         
   7   3   0       1386.28       1469.58        51.91 o                         
   8   3   0       4953.06       5541.78        64.95 o                         
   9   3   0         39.44         62.66         6.13 o                         
  10   3   0       1354.97       1239.21        43.76 o                         
  11   3   0        614.69        527.20        19.26 o                         
   0   4   0        465.32        430.33        13.17 o                         
   1   4   0          0.10         39.81         9.86 o                         
   2   4   0       3988.13       3502.10       133.73 o                         
   3   4   0       3203.18       3258.16       130.51 o                         
   4   4   0        666.77        858.26        57.52 o                         
   5   4   0       3845.21       3799.74       110.78 o                         
   6   4   0       3554.23       3981.35       236.31 o                         
   7   4   0       1525.86       1662.99        41.89 o                         
   8   4   0       7183.10       7208.04       172.89 o                         
   9   4   0         44.60         60.44         9.45 o                         
  10   4   0       4138.68       3708.43        58.00 o                         
  11   4   0          7.84         11.62         3.91 o                         
   1   5   0      14435.61      14571.36       446.17 o                         
   2   5   0       4044.74       4447.01        60.76 o                         
   3   5   0        261.03        234.99        14.90 o                         
   4   5   0       1562.96       1295.02        31.50 o                         
   5   5   0        105.94        180.25        17.96 o                         
   6   5   0       4594.62       5067.85       268.96 o                         
   7   5   0        410.52        415.91        32.66 o                         
   8   5   0       2669.37       2787.19        73.13 o                         
   9   5   0       2038.01       2002.83        42.25 o                         
  10   5   0         15.82         25.51         5.17 o                         
  11   5   0        859.97        648.58        37.81 o                         
   0   6   0      19840.83      22464.41       273.83 o                         
   1   6   0        431.52        541.70        20.89 o                         
   2   6   0       4343.60       4793.08        80.06 o                         
   3   6   0       1788.24       1974.72        47.77 o                         
   4   6   0       2067.08       2339.14        58.00 o                         
   5   6   0       6388.12       6901.06       209.60 o                         
   6   6   0        346.89        402.00        15.09 o                         
   7   6   0       1181.84       1248.56        34.29 o                         
   8   6   0        862.77        825.49        32.04 o                         
   9   6   0        517.89        505.10        20.05 o                         
  10   6   0       1678.86       1430.59        37.35 o                         
   1   7   0       5169.69       5677.61        85.33 o                         
   2   7   0        349.30        379.85        14.94 o                         
   3   7   0       1450.15       1458.81        65.46 o                         
   4   7   0        802.59        901.79        44.22 o                         
   5   7   0          0.56         28.70         7.55 o                         
   6   7   0       1682.00       1712.85       137.06 o                         
   7   7   0       1257.58       1252.62        33.95 o                         
   8   7   0          0.89         25.40         4.64 o                         
   9   7   0        773.39        675.55        25.76 o                         
  10   7   0          1.89          6.04         2.90 o                         
   0   8   0       3010.96       3593.52        89.08 o                         
   1   8   0        943.97       1094.99        19.88 o                         
   2   8   0       4054.01       4416.54       113.72 o                         
   3   8   0       1707.10       1811.89        61.11 o                         
   4   8   0       1013.58       1122.21        61.25 o                         
   5   8   0       5477.02       5887.88       179.78 o                         
   6   8   0          3.83          8.99         4.63 o                         
   7   8   0       2645.14       2802.41       150.51 o                         
   8   8   0        199.43        177.62        13.36 o                         
   9   8   0        646.73        790.34        47.27 o                         
   1   9   0       6756.61       7433.24        73.24 o                         
   2   9   0       2247.01       2451.31        45.01 o                         
   3   9   0       3825.60       4123.12       144.86 o                         
   4   9   0        304.96        357.15        11.75 o                         
   5   9   0        107.86        124.82        10.63 o                         
   6   9   0       2382.15       2495.27        59.85 o                         
   7   9   0       4748.88       5241.34      1299.29 o                         
   8   9   0         10.10         29.11        19.23 o                         
   9   9   0       1058.62       1662.48       197.28 o                         
   0  10   0        931.21       1029.31        52.58 o                         
   1  10   0        877.32        964.30        25.47 o                         
   2  10   0         25.33         47.55         5.94 o                         
   3  10   0       1203.86       1379.58        23.76 o                         
   4  10   0        721.65        708.55        39.60 o                         
   5  10   0       2878.69       3197.59        56.54 o                         
   6  10   0        555.99        515.85        27.03 o                         
   7  10   0       2636.11       2699.13       114.55 o                         
   8  10   0        412.06        338.14        16.85 o                         
   1  11   0       6709.52       7210.57       103.62 o                         
   2  11   0       1060.58       1136.86        28.14 o                         
   3  11   0        730.95        947.11        28.85 o                         
   4  11   0        762.04        858.55        33.40 o                         
   5  11   0          4.89         15.28         4.44 o                         
   6  11   0        542.27        501.77        17.72 o                         
   7  11   0        861.06        801.18        26.22 o                         
   8  11   0        539.51        426.88        16.20 o                         
   0  12   0        870.00        930.57        35.12 o                         
   1  12   0         62.78         58.26         6.81 o                         
   2  12   0        516.64        511.13        28.06 o                         
   3  12   0        403.75        449.87        18.59 o                         
   4  12   0         43.40         45.57         8.02 o                         
   5  12   0       2722.08       2687.72        57.30 o                         
   6  12   0          3.53          1.99         2.12 o                         
   7  12   0        979.19        873.72        23.41 o                         
   1  13   0       3636.74       3256.71        52.18 o                         
   2  13   0         65.78         51.62         6.29 o                         
   3  13   0       1619.69       1538.17        30.28 o                         
   4  13   0        496.90        439.15        17.84 o                         
   5  13   0         27.61         30.52         4.82 o                         
   0  14   0        297.51        250.00        33.31 o                         
   1  14   0         38.62         38.67         5.08 o                         
   2  14   0        658.44        551.36        25.69 o                         
   3  14   0        626.38        584.89        16.09 o                         
   4  14   0        344.33        324.23        12.63 o                         
 -11   1   1        161.67        120.62        10.49 o                         
 -10   1   1         18.24         28.54         5.08 o                         
  -9   1   1          2.12         13.91         4.11 o                         
  -8   1   1        318.30        376.58        14.46 o                         
  -7   1   1        128.25        136.58         8.66 o                         
  -6   1   1         27.29         52.51         4.61 o                         
  -5   1   1       6626.39       7512.27       143.41 o                         
  -4   1   1       1263.75       1629.84        60.15 o                         
  -3   1   1       6223.94       7472.12       142.63 o                         
  -2   1   1       4575.06       4955.26       233.42 o                         
  -1   1   1        154.07        203.86        13.73 o                         
   0   1   1         54.33         56.90         6.49 o                         
   1   1   1       1670.08       1981.22        90.84 o                         
   2   1   1       1427.71       1636.56        55.89 o                         
   3   1   1        878.73        839.35        34.40 o                         
   4   1   1         37.81         60.66         5.09 o                         
   5   1   1        136.76        167.89        12.17 o                         
   6   1   1          8.27         19.24         2.60 o                         
   7   1   1         20.58         14.59         3.92 o                         
   8   1   1        444.11        482.58        14.17 o                         
   9   1   1        477.77        433.82        16.32 o                         
  10   1   1       1018.73       1019.77        42.75 o                         
  11   1   1        279.69        249.42        18.13 o                         
 -11   2   1         14.06         14.55         4.75 o                         
 -10   2   1         76.92        100.20         7.39 o                         
  -9   2   1       2184.49       2480.79        56.54 o                         
  -8   2   1        484.11        637.33        34.78 o                         
  -7   2   1        416.80        491.43        15.90 o                         
  -6   2   1        896.74        981.65        37.94 o                         
  -5   2   1        596.09        636.64        25.99 o                         
  -4   2   1         18.94         48.98         5.45 o                         
  -3   2   1        655.99        595.43        15.49 o                         
  -2   2   1       7716.69       8265.72       263.35 o                         
  -1   2   1         87.19         84.78         6.00 o                         
   0   2   1       3736.53       3965.78       152.93 o                         
   1   2   1        227.26        248.03         8.46 o                         
   2   2   1        590.98        507.70        28.18 o                         
   3   2   1       2841.87       3529.51        63.60 o                         
   4   2   1        255.93        346.96        10.93 o                         
   5   2   1       2096.91       2526.81        90.74 o                         
   6   2   1       1139.41       1380.23        26.90 o                         
   7   2   1        755.46        897.74        21.23 o                         
   8   2   1         56.70         85.36         6.02 o                         
   9   2   1         91.15        105.66         7.78 o                         
  10   2   1        364.78        301.67        16.54 o                         
  11   2   1         12.75         12.43         5.11 o                         
 -11   3   1         48.80         59.30         5.78 o                         
 -10   3   1        468.83        434.11        16.01 o                         
  -9   3   1         63.95         82.46         6.95 o                         
  -8   3   1        361.16        355.27        24.30 o                         
  -7   3   1          0.62         21.31         4.12 o                         
  -6   3   1        845.99        979.02        42.65 o                         
  -5   3   1        633.07        723.91        19.92 o                         
  -4   3   1       1185.22       1218.80        27.04 o                         
  -3   3   1         59.44         56.09         6.83 o                         
  -2   3   1       4825.58       5129.64       276.87 o                         
  -1   3   1       9878.87       9734.96       245.58 o                         
   0   3   1         48.11         68.74         5.53 o                         
   1   3   1       8815.87       8141.54       132.30 o                         
   2   3   1       1146.86       1136.62        22.85 o                         
   3   3   1        558.12        424.80        24.38 o                         
   4   3   1       6644.72       7396.68       317.39 o                         
   5   3   1          6.93         27.90         4.58 o                         
   6   3   1         17.20         25.49         3.34 o                         
   7   3   1        487.95        626.31        31.08 o                         
   8   3   1        158.20        141.20         7.77 o                         
   9   3   1          2.12          8.07         4.04 o                         
  10   3   1        320.04        303.68        12.23 o                         
  11   3   1        511.24        397.16        21.92 o                         
 -11   4   1          1.12          5.10         2.85 o                         
 -10   4   1        230.64        202.35        12.57 o                         
  -9   4   1        771.23        801.45        28.26 o                         
  -8   4   1       1417.33       1590.98        47.52 o                         
  -7   4   1        124.22        153.10        10.89 o                         
  -6   4   1        113.21        156.94        11.25 o                         
  -5   4   1        380.03        402.40        25.96 o                         
  -4   4   1        487.93        701.74        49.46 o                         
  -3   4   1        458.16        395.37        19.30 o                         
  -2   4   1         24.72         66.56         4.80 o                         
  -1   4   1        233.10        259.85         7.91 o                         
   0   4   1       1733.71       1598.71        18.63 o                         
   1   4   1       2430.87       2744.34        42.59 o                         
   2   4   1       1213.27       1259.34        44.99 o                         
   3   4   1        322.73        328.86        29.11 o                         
   4   4   1        351.83        429.27        16.25 o                         
   5   4   1       2037.44       2176.99        86.87 o                         
   6   4   1         22.73         42.89         6.66 o                         
   7   4   1        832.93        978.67        67.15 o                         
   8   4   1          7.56         23.13         6.69 o                         
   9   4   1        283.23        312.79        16.03 o                         
  10   4   1          6.62         10.02         3.79 o                         
  11   4   1         75.96         65.57         6.92 o                         
 -11   5   1         63.19         81.47        10.85 o                         
 -10   5   1        250.62        211.97        11.98 o                         
  -9   5   1         11.11         27.78         8.41 o                         
  -8   5   1        214.79        191.03        17.46 o                         
  -7   5   1         99.72        103.98        11.20 o                         
  -6   5   1       2351.28       2365.34        85.99 o                         
  -5   5   1       1327.25       1558.01        55.24 o                         
  -4   5   1        298.78        228.45        26.52 o                         
  -3   5   1        149.21        136.71        10.55 o                         
  -2   5   1        616.38        661.48        37.25 o                         
  -1   5   1         24.73         76.15         5.05 o                         
   0   5   1       1228.99       1368.76        20.41 o                         
   1   5   1       2305.17       2387.41       196.23 o                         
   2   5   1       6651.26       6821.06       254.65 o                         
   3   5   1       1001.72       1172.60        33.75 o                         
   4   5   1      10528.10      10050.48       916.50 o                         
   5   5   1        325.62        288.12        13.70 o                         
   6   5   1       1243.54       1233.96        62.83 o                         
   7   5   1        294.46        300.15        34.54 o                         
   8   5   1       1777.69       1787.91        50.25 o                         
   9   5   1         87.08        118.68         9.85 o                         
  10   5   1        467.05        406.74        20.85 o                         
  11   5   1          1.13          4.21         4.79 o                         
 -10   6   1        956.22        815.41        27.41 o                         
  -9   6   1        181.31        176.72        11.52 o                         
  -8   6   1          8.48          4.96         4.69 o                         
  -7   6   1       1974.28       2067.58        42.04 o                         
  -6   6   1        129.10        191.08        17.97 o                         
  -5   6   1       1798.59       1889.98        51.44 o                         
  -4   6   1         41.13        111.67        11.31 o                         
  -3   6   1          1.49         22.51         5.00 o                         
  -2   6   1       1971.80       2192.57        88.83 o                         
  -1   6   1         28.96         51.89         4.04 o                         
   0   6   1       2540.90       2795.59       138.77 o                         
   1   6   1         20.82         11.73         3.42 o                         
   2   6   1        488.24        444.75        20.72 o                         
   3   6   1       6422.12       6824.27       214.08 o                         
   4   6   1        636.40        645.88        53.68 o                         
   5   6   1       2666.64       2801.66        51.77 o                         
   6   6   1          1.97         16.54         3.66 o                         
   7   6   1        819.75        761.62        21.70 o                         
   8   6   1       1488.87       1481.66        50.70 o                         
   9   6   1        100.37         99.60         8.48 o                         
  10   6   1        660.04        602.33        86.06 o                         
 -10   7   1        148.30        147.41        17.49 o                         
  -9   7   1        157.30        146.30        12.20 o                         
  -8   7   1       1813.29       1716.72        32.42 o                         
  -7   7   1        667.34        650.81        31.63 o                         
  -6   7   1       1649.52       1629.67        37.94 o                         
  -5   7   1        847.41        853.03        24.69 o                         
  -4   7   1       2984.71       3349.58        71.64 o                         
  -3   7   1         79.10         85.36         5.14 o                         
  -2   7   1        749.03        774.85        19.90 o                         
  -1   7   1         88.58        101.11        10.24 o                         
   0   7   1         88.65         82.52        10.54 o                         
   1   7   1       1426.54       1656.16        37.26 o                         
   2   7   1        588.52        634.32        21.73 o                         
   3   7   1        145.70        191.96         9.85 o                         
   4   7   1        266.08        267.64        17.56 o                         
   5   7   1        697.11        668.42        33.53 o                         
   6   7   1       1768.28       1938.91       107.76 o                         
   7   7   1        500.12        470.39        18.20 o                         
   8   7   1        269.43        255.98        15.08 o                         
   9   7   1         51.80         75.57         8.26 o                         
  10   7   1         28.28         28.35        10.66 o                         
  -9   8   1         66.38         77.67        10.09 o                         
  -8   8   1        278.40        230.85        28.31 o                         
  -7   8   1        688.89        728.78        34.89 o                         
  -6   8   1          0.82         13.69         5.26 o                         
  -5   8   1       1695.07       1767.07        74.80 o                         
  -4   8   1         16.39         30.13         4.11 o                         
  -3   8   1          9.60         19.42         2.46 o                         
  -2   8   1         23.83         43.75         4.29 o                         
  -1   8   1        296.59        335.77         9.68 o                         
   0   8   1         82.40        107.80         6.68 o                         
   1   8   1        190.00        271.68        10.83 o                         
   2   8   1         26.72         39.11         3.74 o                         
   3   8   1       1166.91       1337.47        54.09 o                         
   4   8   1        751.57        773.12        53.89 o                         
   5   8   1        507.20        540.82        31.56 o                         
   6   8   1         22.19         26.70         9.63 o                         
   7   8   1         22.88         23.36         6.13 o                         
   8   8   1        330.99        277.60        17.45 o                         
   9   8   1        166.77        153.39        32.27 o                         
  -9   9   1        167.70        163.39        67.42 o                         
  -8   9   1       1172.63       1277.59       210.34 o                         
  -7   9   1         52.59        113.40        19.30 o                         
  -6   9   1       1111.29       1123.56        38.32 o                         
  -5   9   1        189.26        186.29        13.71 o                         
  -4   9   1       1319.59       1452.32        28.01 o                         
  -3   9   1       3127.29       3467.35       104.44 o                         
  -2   9   1        945.50       1046.66        28.83 o                         
  -1   9   1        113.27        145.57         8.53 o                         
   0   9   1         26.41         44.54         5.47 o                         
   1   9   1        187.07        214.89        11.92 o                         
   2   9   1        450.31        481.13        19.27 o                         
   3   9   1        206.80        212.52        10.86 o                         
   4   9   1          2.93         12.80         3.10 o                         
   5   9   1         33.25         30.00         5.80 o                         
   6   9   1         59.64         70.99        10.23 o                         
   7   9   1         97.84        118.51        15.90 o                         
   8   9   1        337.57        321.52        83.46 o                         
   9   9   1         47.69         57.80        13.93 o                         
  -8  10   1        978.48       1279.44       378.92 o                         
  -7  10   1        151.12        155.01        15.82 o                         
  -6  10   1         38.25         53.12         6.85 o                         
  -5  10   1         23.43         39.18         8.26 o                         
  -4  10   1        392.79        394.00        22.45 o                         
  -3  10   1        142.10        149.57        17.98 o                         
  -2  10   1        143.17        154.89        11.40 o                         
  -1  10   1        221.66        267.40        10.77 o                         
   0  10   1        278.06        325.77        13.21 o                         
   1  10   1        260.76        272.09         9.51 o                         
   2  10   1       1404.49       1615.37        34.39 o                         
   3  10   1        861.23       1009.95        31.70 o                         
   4  10   1         61.25         80.97         8.28 o                         
   5  10   1        555.77        557.68        21.65 o                         
   6  10   1          0.04         16.42         7.31 o                         
   7  10   1        237.72        240.44        15.97 o                         
   8  10   1        150.98        156.65        11.57 o                         
  -8  11   1          3.74          5.12         2.72 o                         
  -7  11   1        115.93        102.55         9.45 o                         
  -6  11   1         87.36         88.87         7.16 o                         
  -5  11   1         11.06         17.37         3.70 o                         
  -4  11   1        299.71        274.10        16.35 o                         
  -3  11   1        556.82        611.95        20.06 o                         
  -2  11   1        329.24        337.91        24.85 o                         
  -1  11   1       2055.55       2264.50        64.08 o                         
   0  11   1       1293.20       1347.44        30.66 o                         
   1  11   1         96.83         78.98         6.84 o                         
   2  11   1        172.75        194.91        17.45 o                         
   3  11   1         18.23         26.77         5.41 o                         
   4  11   1        262.58        292.34        19.29 o                         
   5  11   1         21.43         21.38         4.86 o                         
   6  11   1         84.92         74.93         6.99 o                         
   7  11   1         51.48         41.04         6.46 o                         
  -7  12   1         51.58         55.36         7.87 o                         
  -6  12   1          4.72         11.61         2.97 o                         
  -5  12   1         62.40         81.45         9.64 o                         
  -4  12   1        320.96        334.67        17.83 o                         
  -3  12   1        600.06        647.84        28.01 o                         
  -2  12   1         59.36         69.61        13.47 o                         
  -1  12   1         79.26         89.34        14.14 o                         
   0  12   1         36.93         40.76         5.88 o                         
   1  12   1        173.75        148.93         9.85 o                         
   2  12   1        269.15        289.97        13.45 o                         
   3  12   1         17.78         36.09         5.83 o                         
   4  12   1        194.12        161.02        13.52 o                         
   5  12   1        101.39        101.11         9.52 o                         
   6  12   1         58.70         60.56         5.49 o                         
  -5  13   1          2.14          5.17         3.04 o                         
  -4  13   1         68.49         78.52         7.86 o                         
  -3  13   1        696.20        723.80        26.85 o                         
  -2  13   1        237.28        244.26        18.15 o                         
  -1  13   1        789.84        760.75        65.47 o                         
   0  13   1          7.15          8.74         2.89 o                         
   1  13   1        200.63        234.49        35.19 o                         
   2  13   1          0.15          3.03         2.66 o                         
   3  13   1        457.70        466.72        15.87 o                         
   4  13   1         13.68         10.92         4.07 o                         
   5  13   1        114.77        116.51         8.53 o                         
  -4  14   1         84.60         71.66         6.14 o                         
  -3  14   1        200.57        197.85        10.05 o                         
  -2  14   1          0.38          1.42         2.58 o                         
  -1  14   1        152.92        139.71        12.98 o                         
   0  14   1         22.59         17.11         4.22 o                         
   1  14   1         21.52         21.79         3.95 o                         
   2  14   1         21.24         21.17         4.57 o                         
   3  14   1          1.34          3.74         1.84 o                         
   4  14   1        143.75        126.07         8.79 o                         
 -11   0   2       2143.62       1977.78        52.00 o                         
 -10   0   2       4104.38       4160.92        92.05 o                         
  -9   0   2       2600.95       3004.42       117.09 o                         
  -8   0   2       5520.77       6615.69       144.24 o                         
  -7   0   2       1296.78       1526.95        40.91 o                         
  -6   0   2        741.38        739.67        21.74 o                         
  -5   0   2       2764.77       3210.33       207.08 o                         
  -4   0   2       1013.65       1020.55        28.08 o                         
  -3   0   2       2778.06       2907.73        71.23 o                         
  -2   0   2      71233.44      72200.46       716.89 o                         
  -1   0   2      16022.37      19031.34       284.18 o                         
   0   0   2      12854.55      12381.04       673.97 o                         
   1   0   2      33061.08      37174.71      2457.12 o                         
   2   0   2       8965.84       7805.80       104.28 o                         
   3   0   2       1475.27       1644.33        45.12 o                         
   4   0   2      11145.17      12165.35       349.79 o                         
   5   0   2          5.13         22.13         5.32 o                         
   6   0   2       2435.97       2957.24        97.99 o                         
   7   0   2        288.38        315.90        32.56 o                         
   8   0   2        526.23        501.41        39.05 o                         
   9   0   2       2294.49       2430.60       205.48 o                         
  10   0   2       5513.94       4598.97       119.62 o                         
  11   0   2       3586.14       2837.17        68.76 o                         
 -11   1   2        772.53        600.76        22.59 o                         
 -10   1   2        394.24        468.21        19.98 o                         
  -9   1   2        838.44        955.69        39.59 o                         
  -8   1   2        447.19        523.85        23.78 o                         
  -7   1   2        870.37       1075.19        24.62 o                         
  -6   1   2        512.11        652.04        26.67 o                         
  -5   1   2       3277.65       3680.62       130.99 o                         
  -4   1   2      17981.18      20304.73       466.42 o                         
  -3   1   2         97.93        101.12         5.14 o                         
  -2   1   2      29441.08      30377.98       662.74 o                         
  -1   1   2        625.91        819.31        38.28 o                         
   0   1   2      23750.60      22776.72       518.39 o                         
   1   1   2       3053.47       3919.59       137.31 o                         
   2   1   2      32032.51      33724.05      1431.50 o                         
   3   1   2       1033.27       1042.45        25.91 o                         
   4   1   2         57.39         43.45         4.42 o                         
   5   1   2      10345.65      11636.86       126.45 o                         
   6   1   2       2962.74       3329.41        75.59 o                         
   7   1   2       5411.32       5998.66       118.70 o                         
   8   1   2       1910.06       1925.78        42.07 o                         
   9   1   2         41.03         67.17        11.09 o                         
  10   1   2         12.19         12.90         6.42 o                         
  11   1   2         31.03         29.67         4.66 o                         
 -11   2   2       2553.27       2084.28        67.94 o                         
 -10   2   2       5020.41       4919.43        91.51 o                         
  -9   2   2        404.20        393.60        21.00 o                         
  -8   2   2        995.65       1313.97       103.78 o                         
  -7   2   2       1385.03       1520.77        54.84 o                         
  -6   2   2       3178.40       3548.52        56.65 o                         
  -5   2   2        175.14        237.36        11.96 o                         
  -4   2   2       4139.87       4655.48        92.94 o                         
  -3   2   2       7185.11       7736.65        71.40 o                         
  -2   2   2        886.22        999.70        13.41 o                         
  -1   2   2      10945.47      11575.86       393.16 o                         
   0   2   2       2524.55       3096.05       150.29 o                         
   1   2   2       4209.45       4772.33       166.06 o                         
   2   2   2       4083.22       3969.02        88.29 o                         
   3   2   2       2705.78       2865.62        90.27 o                         
   4   2   2       4127.38       4194.38       192.17 o                         
   5   2   2          3.05         11.09         2.76 o                         
   6   2   2      11808.55      13386.06       269.41 o                         
   7   2   2       5799.24       6509.44       136.04 o                         
   8   2   2         16.99         26.65         3.58 o                         
   9   2   2       2858.25       2934.96        53.96 o                         
  10   2   2       1543.43       1406.40        37.04 o                         
  11   2   2       1838.27       1405.57        27.36 o                         
 -11   3   2        367.09        307.05        12.33 o                         
 -10   3   2        881.07        827.69        22.20 o                         
  -9   3   2        893.26        960.06        28.42 o                         
  -8   3   2        503.93        589.89        41.27 o                         
  -7   3   2       7292.76       8362.13       558.56 o                         
  -6   3   2        248.56        364.09        26.97 o                         
  -5   3   2      13477.08      14255.47       666.09 o                         
  -4   3   2       7006.07       7810.96       195.74 o                         
  -3   3   2      21974.02      22971.38       227.33 o                         
  -2   3   2      30796.23      32077.67      1127.59 o                         
  -1   3   2      17355.10      16279.88       252.54 o                         
   0   3   2        594.89        639.69        11.91 o                         
   1   3   2         30.76         66.78         5.50 o                         
   2   3   2        140.54        115.99         7.51 o                         
   3   3   2       2498.76       2340.11        44.36 o                         
   4   3   2        768.39        880.26        54.75 o                         
   5   3   2       2026.08       1965.22       153.89 o                         
   6   3   2       7203.80       8060.57       265.56 o                         
   7   3   2       4021.23       4159.13       147.92 o                         
   8   3   2       6098.66       6502.45       115.39 o                         
   9   3   2        151.51        140.82        12.47 o                         
  10   3   2         87.31         81.22         8.69 o                         
  11   3   2          9.78         34.71        11.66 o                         
 -11   4   2       1550.42       1198.79        26.72 o                         
 -10   4   2       3111.34       2986.74        60.79 o                         
  -9   4   2        315.59        326.60        17.95 o                         
  -8   4   2       1389.71       1583.69        90.71 o                         
  -7   4   2        560.07        674.32        44.87 o                         
  -6   4   2       5241.82       5676.03       344.10 o                         
  -5   4   2          5.62         44.90        10.90 o                         
  -4   4   2        709.04        639.40        21.80 o                         
  -3   4   2       1035.60        883.51        29.12 o                         
  -2   4   2        343.81        417.38        23.84 o                         
  -1   4   2      17652.69      17990.69       548.16 o                         
   0   4   2       6684.80       6441.40       208.12 o                         
   1   4   2       3812.51       3507.65       139.04 o                         
   2   4   2       3543.04       3711.37        63.80 o                         
   3   4   2        114.35        175.61        20.42 o                         
   4   4   2       2065.45       1861.40        57.62 o                         
   5   4   2        181.66        187.73        11.51 o                         
   6   4   2       6510.96       7157.73       515.35 o                         
   7   4   2       4134.59       4121.87       113.87 o                         
   8   4   2         41.00         51.17         6.22 o                         
   9   4   2       2872.65       2696.51        57.67 o                         
  10   4   2        967.70        949.88        54.06 o                         
  11   4   2        731.92        591.20        92.06 o                         
 -11   5   2         96.55         91.41         8.17 o                         
 -10   5   2        928.73        878.79        24.34 o                         
  -9   5   2       1309.35       1344.33        56.92 o                         
  -8   5   2        677.11        759.36        34.02 o                         
  -7   5   2       4596.07       4947.22       351.82 o                         
  -6   5   2        754.33        867.82        59.42 o                         
  -5   5   2       4290.09       4301.94       150.71 o                         
  -4   5   2       7020.42       7096.16       418.63 o                         
  -3   5   2        970.06        878.33        52.67 o                         
  -2   5   2       3175.26       3031.04       128.37 o                         
  -1   5   2        170.86        259.53        11.85 o                         
   0   5   2      14702.93      14695.29       849.53 o                         
   1   5   2       6254.29       5945.60       423.11 o                         
   2   5   2       3922.63       3656.72       241.62 o                         
   3   5   2       9684.14       9070.05       544.46 o                         
   4   5   2        660.71        802.48        35.29 o                         
   5   5   2       1884.06       1984.81       149.85 o                         
   6   5   2       2425.75       2510.13       236.44 o                         
   7   5   2        498.60        544.44        41.68 o                         
   8   5   2       2697.07       2758.71        49.55 o                         
   9   5   2        171.31        159.05        11.14 o                         
  10   5   2       1118.82        971.03        74.64 o                         
 -10   6   2         27.69         38.51         5.42 o                         
  -9   6   2       1614.34       1509.34        45.12 o                         
  -8   6   2       1137.12       1034.35        35.56 o                         
  -7   6   2        169.14        221.85        17.12 o                         
  -6   6   2       2773.19       2916.70       186.56 o                         
  -5   6   2       1121.72       1095.82        40.00 o                         
  -4   6   2       1060.09        995.25        33.00 o                         
  -3   6   2       1050.38       1052.66        50.05 o                         
  -2   6   2        163.21        217.98        11.60 o                         
  -1   6   2      16886.26      16830.80       933.96 o                         
   0   6   2        734.17        886.26        25.23 o                         
   1   6   2      13421.35      13377.23       918.04 o                         
   2   6   2       1317.44       1321.21        70.92 o                         
   3   6   2       1054.77       1156.32       183.71 o                         
   4   6   2       4928.54       4912.50       211.55 o                         
   5   6   2        659.40        627.44        46.81 o                         
   6   6   2       2132.36       2288.90        39.66 o                         
   7   6   2        411.46        447.24        16.58 o                         
   8   6   2         11.16         24.60         5.45 o                         
   9   6   2       1521.51       1426.39        63.08 o                         
  10   6   2        734.51        729.76        83.18 o                         
 -10   7   2       1368.18       1238.71       171.03 o                         
  -9   7   2        368.08        374.47        19.58 o                         
  -8   7   2        181.39        159.54        12.97 o                         
  -7   7   2         61.99         93.70        13.86 o                         
  -6   7   2         38.52         34.72         4.29 o                         
  -5   7   2        319.22        415.54        32.71 o                         
  -4   7   2       2871.26       3411.92        71.61 o                         
  -3   7   2         39.10         46.81         4.91 o                         
  -2   7   2       2748.59       2817.86        85.72 o                         
  -1   7   2        344.01        349.21        21.05 o                         
   0   7   2       6132.43       7071.97       552.35 o                         
   1   7   2       7377.35       7981.09       224.28 o                         
   2   7   2       2488.74       2671.16       146.58 o                         
   3   7   2       4029.66       4204.28       220.93 o                         
   4   7   2        303.10        340.10        30.02 o                         
   5   7   2       4398.21       4118.82       286.69 o                         
   6   7   2        561.17        601.44        58.86 o                         
   7   7   2       1297.13       1251.55        37.06 o                         
   8   7   2       2636.56       2384.22        57.25 o                         
   9   7   2          2.00          6.56         3.45 o                         
  10   7   2        620.10        787.42        42.75 o                         
  -9   8   2        326.54        440.07        32.83 o                         
  -8   8   2         83.27         99.11        18.49 o                         
  -7   8   2        140.31        153.12        15.60 o                         
  -6   8   2       4917.88       5156.05       162.92 o                         
  -5   8   2       1245.08       1367.76        52.00 o                         
  -4   8   2       1430.65       1600.83        42.53 o                         
  -3   8   2       7322.55       7681.60       141.13 o                         
  -2   8   2        580.48        650.30        15.20 o                         
  -1   8   2       4310.32       4967.20       138.88 o                         
   0   8   2        541.67        617.03        25.91 o                         
   1   8   2       1792.22       2068.38        35.31 o                         
   2   8   2       2010.59       2157.64        65.74 o                         
   3   8   2        592.53        677.25        42.22 o                         
   4   8   2       2203.61       2095.77       110.31 o                         
   5   8   2        813.67        873.63        49.45 o                         
   6   8   2       4631.90       4633.03       513.00 o                         
   7   8   2       2970.22       2824.23        71.68 o                         
   8   8   2          8.29         13.54         4.56 o                         
   9   8   2        548.70        715.81        43.75 o                         
  -9   9   2       2772.83       2986.98       108.75 o                         
  -8   9   2        281.24        261.56        25.40 o                         
  -7   9   2       1833.36       1905.10        98.40 o                         
  -6   9   2       1344.05       1327.67        67.24 o                         
  -5   9   2        478.34        528.48        22.16 o                         
  -4   9   2        310.00        353.22        13.03 o                         
  -3   9   2         14.85         34.03         3.96 o                         
  -2   9   2       3748.05       4094.33        98.68 o                         
  -1   9   2        496.64        545.63        15.46 o                         
   0   9   2        203.35        213.06         9.73 o                         
   1   9   2       3545.12       3875.68        47.40 o                         
   2   9   2        759.11        802.43        16.06 o                         
   3   9   2       1463.99       1674.02        26.47 o                         
   4   9   2        288.82        313.13        13.88 o                         
   5   9   2        940.14        898.34        35.17 o                         
   6   9   2        106.72        161.54        25.33 o                         
   7   9   2        277.79        244.06        20.12 o                         
   8   9   2       2367.46       2194.81       424.50 o                         
   9   9   2        597.59        882.20       102.80 o                         
  -8  10   2        554.44        558.27        21.55 o                         
  -7  10   2         13.57         25.55         5.81 o                         
  -6  10   2       4120.18       4055.76        65.30 o                         
  -5  10   2       1954.80       2107.12        39.02 o                         
  -4  10   2       1794.49       1926.00        48.85 o                         
  -3  10   2       3359.21       3639.85        56.10 o                         
  -2  10   2        668.90        699.61        21.19 o                         
  -1  10   2       1375.51       1479.43        42.61 o                         
   0  10   2         17.71         38.25         4.69 o                         
   1  10   2        711.34        730.57        16.29 o                         
   2  10   2       1747.48       2072.81        30.04 o                         
   3  10   2       1149.39       1226.30        28.15 o                         
   4  10   2        731.59        827.58        22.60 o                         
   5  10   2        949.92       1104.75        28.51 o                         
   6  10   2       2238.55       2034.61        63.90 o                         
   7  10   2       2082.46       1888.10        46.39 o                         
   8  10   2        304.51        277.37        14.85 o                         
  -8  11   2        544.94        449.21        22.86 o                         
  -7  11   2       2361.19       2347.11        63.57 o                         
  -6  11   2        111.21         93.63         6.98 o                         
  -5  11   2       1115.59       1085.62        24.55 o                         
  -4  11   2        925.21        880.57        26.45 o                         
  -3  11   2         84.50         88.09         7.68 o                         
  -2  11   2       1268.74       1377.52        30.68 o                         
  -1  11   2          9.22         25.80         3.80 o                         
   0  11   2       4659.23       4884.92        57.71 o                         
   1  11   2        922.83       1033.50        21.11 o                         
   2  11   2        275.70        339.46        13.16 o                         
   3  11   2       1515.29       1774.05        33.81 o                         
   4  11   2         94.08        127.70        10.20 o                         
   5  11   2       1325.13       1312.49        41.29 o                         
   6  11   2        143.22        132.28        11.47 o                         
   7  11   2         42.90         36.89         6.07 o                         
  -7  12   2         52.91         63.49         6.30 o                         
  -6  12   2        367.66        333.32        10.96 o                         
  -5  12   2        713.15        774.89        21.73 o                         
  -4  12   2       3524.07       3510.53        84.74 o                         
  -3  12   2       1190.91       1258.80        26.56 o                         
  -2  12   2        758.24        791.60        39.95 o                         
  -1  12   2       1455.86       1454.17        37.90 o                         
   0  12   2        360.47        373.79        28.39 o                         
   1  12   2        460.10        487.21        20.30 o                         
   2  12   2          5.89         10.26         3.89 o                         
   3  12   2        243.76        204.97        12.38 o                         
   4  12   2        918.46        944.64        36.18 o                         
   5  12   2        611.85        596.37        23.73 o                         
   6  12   2       1106.21        942.04        27.35 o                         
  -5  13   2        163.78        154.14         8.44 o                         
  -4  13   2        597.25        519.43        16.47 o                         
  -3  13   2        268.86        237.03        10.09 o                         
  -2  13   2       1145.00       1151.43        31.66 o                         
  -1  13   2        884.48        786.59        30.57 o                         
   0  13   2       2654.85       2509.75        39.38 o                         
   1  13   2       2158.16       1954.22        33.62 o                         
   2  13   2        657.58        673.64        20.93 o                         
   3  13   2       1807.21       1711.53        33.68 o                         
   4  13   2        321.60        321.44        14.98 o                         
   5  13   2       1428.43       1146.57        26.52 o                         
  -4  14   2        646.83        562.37        19.34 o                         
  -3  14   2        803.25        703.98        17.67 o                         
  -2  14   2        132.17        116.84        12.23 o                         
  -1  14   2        617.87        583.21        19.97 o                         
   0  14   2        118.45         84.76         7.04 o                         
   1  14   2         42.21         46.03         8.93 o                         
   2  14   2        292.71        270.73        28.88 o                         
   3  14   2         42.74         50.88         5.55 o                         
   4  14   2        573.21        476.20        22.35 o                         
 -11   1   3         25.07         26.63         4.35 o                         
 -10   1   3          0.11          5.11         3.73 o                         
  -9   1   3          9.32         23.54         5.17 o                         
  -8   1   3        335.47        332.00        15.28 o                         
  -7   1   3        898.17       1038.29        48.41 o                         
  -6   1   3          6.74         21.03         6.10 o                         
  -5   1   3       3043.01       3710.13       182.81 o                         
  -4   1   3        397.44        434.98        14.70 o                         
  -3   1   3        125.30        140.55         8.76 o                         
  -2   1   3         71.25         95.47         4.57 o                         
  -1   1   3       2012.81       2171.36        68.62 o                         
   0   1   3        101.72        106.60         5.46 o                         
   1   1   3       2162.63       2398.65        84.78 o                         
   2   1   3      14093.04      16144.24       390.00 o                         
   3   1   3       4675.00       5198.64       243.91 o                         
   4   1   3          3.46         26.08         4.04 o                         
   5   1   3        115.71         94.90        24.28 o                         
   6   1   3          4.77         15.03         2.32 o                         
   7   1   3        461.45        384.38        15.45 o                         
   8   1   3          5.99          5.64         4.05 o                         
   9   1   3         90.57        104.23        13.46 o                         
  10   1   3        389.42        341.66        22.37 o                         
  11   1   3        273.78        200.39        10.13 o                         
 -11   2   3        449.56        369.35        14.59 o                         
 -10   2   3       1310.99       1292.80        33.53 o                         
  -9   2   3        329.61        333.09        17.17 o                         
  -8   2   3        793.23        835.33        64.58 o                         
  -7   2   3        134.32        161.77         7.84 o                         
  -6   2   3         76.92         72.07         7.47 o                         
  -5   2   3          5.38          6.33         1.81 o                         
  -4   2   3        833.61       1139.72        55.56 o                         
  -3   2   3       7413.43       8473.94       236.28 o                         
  -2   2   3       3042.68       3651.78       106.60 o                         
  -1   2   3         83.51         90.20         4.07 o                         
   0   2   3         40.94         45.99         3.36 o                         
   1   2   3       3650.62       3637.50        87.81 o                         
   2   2   3        159.48        263.46        16.94 o                         
   3   2   3       8689.16       8829.97       173.87 o                         
   4   2   3        454.65        498.24        14.95 o                         
   5   2   3       6307.50       6531.11       167.78 o                         
   6   2   3        653.18        732.44        22.17 o                         
   7   2   3        334.44        461.01        19.12 o                         
   8   2   3          3.07         14.14         4.05 o                         
   9   2   3        133.69        160.73        11.28 o                         
  10   2   3        100.25        113.69        10.53 o                         
  11   2   3         16.64         12.40         3.09 o                         
 -11   3   3        452.14        339.58        12.93 o                         
 -10   3   3          1.42          6.72         3.33 o                         
  -9   3   3        331.75        412.95        21.42 o                         
  -8   3   3         12.58         15.94         3.28 o                         
  -7   3   3       1513.26       1800.45       107.81 o                         
  -6   3   3       1246.72       1339.27        41.65 o                         
  -5   3   3        209.41        293.76        17.17 o                         
  -4   3   3        400.71        465.82        22.92 o                         
  -3   3   3       1586.38       1738.43        67.03 o                         
  -2   3   3        129.32        202.63         8.51 o                         
  -1   3   3       4241.14       4213.59       226.80 o                         
   0   3   3         25.51         43.93         4.52 o                         
   1   3   3        763.06        626.49        28.44 o                         
   2   3   3      11660.00      11934.05       278.01 o                         
   3   3   3        230.13        200.57        12.54 o                         
   4   3   3       2127.47       1967.50        75.83 o                         
   5   3   3        786.50       1076.08        46.80 o                         
   6   3   3        598.42        648.29        39.73 o                         
   7   3   3        162.13        194.83        11.44 o                         
   8   3   3          6.84         10.47         3.53 o                         
   9   3   3       1427.55       1390.15        46.40 o                         
  10   3   3        376.05        314.27        16.73 o                         
  11   3   3         26.65         28.41         7.09 o                         
 -11   4   3        176.68        136.36         7.90 o                         
 -10   4   3        457.62        419.31        19.73 o                         
  -9   4   3        686.66        745.04        26.93 o                         
  -8   4   3        933.96       1072.91        39.25 o                         
  -7   4   3       2861.86       3020.16       223.11 o                         
  -6   4   3         35.66         46.50         7.73 o                         
  -5   4   3          3.15         14.96         2.82 o                         
  -4   4   3        337.70        311.84        16.17 o                         
  -3   4   3       7449.21       7574.21       236.74 o                         
  -2   4   3         41.98         40.28         6.07 o                         
  -1   4   3       1997.53       2621.56        49.45 o                         
   0   4   3       1372.02       1300.05        68.55 o                         
   1   4   3       1278.40       1228.13        48.04 o                         
   2   4   3          6.15         19.36         2.64 o                         
   3   4   3       3376.58       3492.23       237.58 o                         
   4   4   3        356.77        349.04        31.07 o                         
   5   4   3        247.10        202.71        13.03 o                         
   6   4   3        721.90        844.85        62.33 o                         
   7   4   3         12.50         22.11         4.05 o                         
   8   4   3         16.87         16.84         4.07 o                         
   9   4   3         80.15         90.43         8.69 o                         
  10   4   3         52.48         51.59         5.96 o                         
 -11   5   3        113.68         87.95         6.54 o                         
 -10   5   3         10.46         11.18         4.86 o                         
  -9   5   3          4.90          8.18         3.71 o                         
  -8   5   3         94.17         74.69        10.43 o                         
  -7   5   3        245.02        301.43        19.67 o                         
  -6   5   3       1324.59       1356.42        73.74 o                         
  -5   5   3       1374.49       1471.90        85.53 o                         
  -4   5   3       1666.84       1730.53       131.34 o                         
  -3   5   3       1466.37       1436.88        41.80 o                         
  -2   5   3       2272.37       2621.90       170.92 o                         
  -1   5   3       2864.65       3155.29        64.52 o                         
   0   5   3         47.26         54.21         5.91 o                         
   1   5   3        218.52        260.46        18.04 o                         
   2   5   3         42.57         41.90         4.44 o                         
   3   5   3       1050.66       1024.26       126.11 o                         
   4   5   3        589.17        621.34        44.70 o                         
   5   5   3       1263.63       1379.11        95.75 o                         
   6   5   3        415.18        521.65        21.12 o                         
   7   5   3       1277.46       1439.58        44.10 o                         
   8   5   3        118.73        110.09        11.03 o                         
   9   5   3        299.70        347.17        17.30 o                         
  10   5   3        116.27         98.12         8.34 o                         
 -10   6   3          5.76         15.82         3.77 o                         
  -9   6   3        700.65        708.08        32.16 o                         
  -8   6   3          6.66          8.35         4.99 o                         
  -7   6   3       1727.11       1800.70        50.06 o                         
  -6   6   3       1353.51       1344.49        48.60 o                         
  -5   6   3       5947.12       6081.24       198.81 o                         
  -4   6   3       1862.00       1957.85        63.04 o                         
  -3   6   3       2817.81       2870.98        61.65 o                         
  -2   6   3       1919.35       1892.55        52.75 o                         
  -1   6   3         26.37         51.95         7.71 o                         
   0   6   3       4431.91       3288.24       100.03 o                         
   1   6   3       1060.17        989.24       114.61 o                         
   2   6   3          2.03         11.32         3.21 o                         
   3   6   3        387.36        348.85        21.80 o                         
   4   6   3        564.29        572.56        37.63 o                         
   5   6   3       1793.38       1615.66       141.28 o                         
   6   6   3        343.13        400.28        15.87 o                         
   7   6   3         37.93         49.53         6.20 o                         
   8   6   3        297.63        304.06        21.09 o                         
   9   6   3        192.49        143.72        10.71 o                         
  10   6   3        541.45        527.04        65.48 o                         
 -10   7   3        257.33        204.45        11.82 o                         
  -9   7   3        310.59        279.10        13.25 o                         
  -8   7   3       1504.01       1397.35        43.08 o                         
  -7   7   3        109.62        132.63        11.98 o                         
  -6   7   3         10.99         36.89         4.57 o                         
  -5   7   3        834.77        877.75        36.86 o                         
  -4   7   3       1119.72       1164.72        27.55 o                         
  -3   7   3       2739.65       2839.57        84.25 o                         
  -2   7   3       4844.60       5158.51       302.83 o                         
  -1   7   3         61.83        111.09         9.39 o                         
   0   7   3        101.43        138.50        20.79 o                         
   1   7   3        319.39        356.19        27.93 o                         
   2   7   3        227.40        233.66         8.14 o                         
   3   7   3         54.86         66.11         4.87 o                         
   4   7   3         25.48         41.58         4.36 o                         
   5   7   3       1301.41       1386.60        31.54 o                         
   6   7   3       1085.44       1144.70        37.22 o                         
   7   7   3        489.90        514.54        18.66 o                         
   8   7   3        916.72        809.95        60.50 o                         
   9   7   3         21.69         37.49         5.58 o                         
  10   7   3        161.02        189.94        20.74 o                         
  -9   8   3         21.11         33.29         6.82 o                         
  -8   8   3        834.42        910.55        65.63 o                         
  -7   8   3         98.25         63.04         8.89 o                         
  -6   8   3         99.43        101.20        10.55 o                         
  -5   8   3       2494.49       2652.14        86.76 o                         
  -4   8   3        280.21        333.35        12.89 o                         
  -3   8   3        912.22        927.48        23.42 o                         
  -2   8   3          2.18          9.73         2.78 o                         
  -1   8   3       2163.28       2396.87       114.10 o                         
   0   8   3        311.96        335.71        19.45 o                         
   1   8   3       2199.25       2527.09        77.75 o                         
   2   8   3        568.73        602.35        18.47 o                         
   3   8   3       2344.11       2563.22        60.90 o                         
   4   8   3        113.80        131.35         7.40 o                         
   5   8   3       1552.40       1371.90        97.85 o                         
   6   8   3         29.99         66.94        15.20 o                         
   7   8   3         40.64         54.16         7.29 o                         
   8   8   3          7.88         21.52         4.54 o                         
   9   8   3          5.14         22.48         8.74 o                         
  -9   9   3        250.12        267.41        51.71 o                         
  -8   9   3          0.36          4.80         3.91 o                         
  -7   9   3          5.14         10.16         4.87 o                         
  -6   9   3         15.01         49.79        10.33 o                         
  -5   9   3       1978.18       1993.05        61.96 o                         
  -4   9   3         48.50         52.88         4.58 o                         
  -3   9   3        856.09        984.60        29.26 o                         
  -2   9   3         18.62         18.21         3.87 o                         
  -1   9   3        336.65        394.71        13.13 o                         
   0   9   3        165.51        178.21         9.69 o                         
   1   9   3         74.14         90.60         5.74 o                         
   2   9   3          1.45         13.94         3.50 o                         
   3   9   3        158.95        154.96         8.50 o                         
   4   9   3        520.56        554.98        16.90 o                         
   5   9   3        204.36        218.73        13.09 o                         
   6   9   3       2214.32       2467.61       653.49 o                         
   7   9   3        407.59        390.03        53.00 o                         
   8   9   3        493.11        464.65       109.19 o                         
   9   9   3         40.50         47.67        10.80 o                         
  -8  10   3         77.29         68.08         7.73 o                         
  -7  10   3        450.53        398.51        20.77 o                         
  -6  10   3        958.18        909.30        56.73 o                         
  -5  10   3         21.26         22.36         4.45 o                         
  -4  10   3        236.26        264.24        24.09 o                         
  -3  10   3         86.66         91.78         9.32 o                         
  -2  10   3        289.06        313.10        11.51 o                         
  -1  10   3        883.25       1045.87        30.05 o                         
   0  10   3        423.36        452.69        14.98 o                         
   1  10   3          1.75         15.68         3.09 o                         
   2  10   3        620.93        695.04        28.11 o                         
   3  10   3       2395.92       2480.93        48.40 o                         
   4  10   3         89.70         92.17         7.82 o                         
   5  10   3         17.75         16.32         4.09 o                         
   6  10   3        108.11        105.17         9.11 o                         
   7  10   3          8.88         16.87         3.85 o                         
   8  10   3         12.56         16.91         4.18 o                         
  -7  11   3          3.31          7.99         3.65 o                         
  -6  11   3          3.26         10.23         2.99 o                         
  -5  11   3        394.11        383.35        23.49 o                         
  -4  11   3        216.82        226.90        13.01 o                         
  -3  11   3        126.81        131.42         9.19 o                         
  -2  11   3          1.28          7.95         2.53 o                         
  -1  11   3        107.99        113.60         8.06 o                         
   0  11   3         22.68         46.01         6.35 o                         
   1  11   3         80.20         80.32         6.10 o                         
   2  11   3        112.72        132.03        10.60 o                         
   3  11   3        101.12         96.55         7.90 o                         
   4  11   3         38.96         40.53         6.29 o                         
   5  11   3         61.43         68.38         6.23 o                         
   6  11   3         59.42         47.66         5.73 o                         
   7  11   3        214.22        169.17        11.44 o                         
  -6  12   3          4.24          3.80         2.15 o                         
  -5  12   3          6.83         12.86         5.11 o                         
  -4  12   3          7.39         23.47         5.23 o                         
  -3  12   3         21.16         28.44         4.42 o                         
  -2  12   3         42.09         35.73        10.25 o                         
  -1  12   3         94.99         92.28         6.95 o                         
   0  12   3        533.27        547.27        27.89 o                         
   1  12   3        526.52        486.90        15.16 o                         
   2  12   3        121.29         95.92         7.53 o                         
   3  12   3         81.40         98.43         7.40 o                         
   4  12   3         21.34         17.03         4.06 o                         
   5  12   3          7.36         10.10         4.93 o                         
   6  12   3        316.01        260.27        12.42 o                         
  -5  13   3         29.80         30.58         4.07 o                         
  -4  13   3          7.34          9.92         3.22 o                         
  -3  13   3         41.90         33.94         4.15 o                         
  -2  13   3        876.89        852.92        33.75 o                         
  -1  13   3         40.33         30.06         3.99 o                         
   0  13   3        656.92        646.44        55.55 o                         
   1  13   3        190.06        147.62        12.65 o                         
   2  13   3        228.22        237.06        10.30 o                         
   3  13   3          6.40          7.55         3.93 o                         
   4  13   3        606.19        590.76        21.63 o                         
   5  13   3        500.11        367.95        14.11 o                         
  -4  14   3         68.42         75.04         8.78 o                         
  -3  14   3        219.24        186.32        14.40 o                         
  -2  14   3        190.51        137.58        10.97 o                         
  -1  14   3          7.17          5.42         2.06 o                         
   0  14   3         77.81         79.46         7.70 o                         
   1  14   3          9.90          8.90         3.48 o                         
   2  14   3         24.60         28.38        10.49 o                         
   3  14   3         22.88         23.49         8.45 o                         
 -11   0   4        735.33        793.48        25.40 o                         
 -10   0   4         56.28         45.14         9.61 o                         
  -9   0   4       4058.15       4844.19       516.44 o                         
  -8   0   4       1826.51       2145.29       251.27 o                         
  -7   0   4       1695.83       1814.41        44.62 o                         
  -6   0   4        219.86        178.14        27.81 o                         
  -5   0   4       2127.50       2421.88       221.63 o                         
  -4   0   4      10125.39      11582.06       190.06 o                         
  -3   0   4      13987.37      16036.81       151.97 o                         
  -2   0   4      11533.89      13070.28       243.15 o                         
  -1   0   4       1751.30       1736.77        37.41 o                         
   0   0   4       3958.16       3381.23       269.35 o                         
   1   0   4      17374.81      18191.00       209.36 o                         
   2   0   4       6673.68       7689.37       106.66 o                         
   3   0   4      29762.54      33627.91      1410.18 o                         
   4   0   4        979.21       1391.05       152.94 o                         
   5   0   4      16886.86      20677.08       359.00 o                         
   6   0   4        730.53        918.96        64.32 o                         
   7   0   4          9.40         15.44         5.64 o                         
   8   0   4        274.77        375.25        37.59 o                         
   9   0   4       4209.39       3971.09       113.38 o                         
  10   0   4         69.38         59.20         9.69 o                         
  11   0   4        287.66        229.30        14.65 o                         
 -11   1   4       2070.97       1686.21        26.64 o                         
 -10   1   4        121.48        145.00        11.10 o                         
  -9   1   4       2114.96       2238.85        91.46 o                         
  -8   1   4       1467.28       1663.18        38.40 o                         
  -7   1   4         22.97         27.68         4.02 o                         
  -6   1   4       1251.20       1014.47        50.37 o                         
  -5   1   4       6815.00       7156.49       360.26 o                         
  -4   1   4       1661.95       1912.25        24.24 o                         
  -3   1   4      21766.76      22269.79       254.90 o                         
  -2   1   4        165.50        210.45         7.90 o                         
  -1   1   4      12447.54      12669.97       115.65 o                         
   0   1   4      21137.55      21154.14       469.93 o                         
   1   1   4      29644.01      27399.50       463.31 o                         
   2   1   4      21869.30      22998.12       351.11 o                         
   3   1   4         87.96        129.96         9.41 o                         
   4   1   4       5488.41       6725.80       283.81 o                         
   5   1   4       5149.14       6760.65       109.07 o                         
   6   1   4        497.02        599.69        19.31 o                         
   7   1   4       5236.75       5626.71       167.44 o                         
   8   1   4        267.11        282.33        15.54 o                         
   9   1   4       3173.63       2856.42       111.18 o                         
  10   1   4       1056.04        886.78        24.50 o                         
  11   1   4        396.38        298.71        11.58 o                         
 -11   2   4       2668.00       2354.17        38.54 o                         
 -10   2   4        513.80        544.51        20.48 o                         
  -9   2   4       4349.99       5314.29        92.76 o                         
  -8   2   4         69.19         86.08        10.24 o                         
  -7   2   4       3908.60       4315.17       231.49 o                         
  -6   2   4       3079.31       3408.31       184.96 o                         
  -5   2   4       4314.28       4896.87       157.28 o                         
  -4   2   4       8059.55       9445.83       232.87 o                         
  -3   2   4        179.93        244.26        14.37 o                         
  -2   2   4       2339.39       2745.06        96.13 o                         
  -1   2   4       3504.50       3568.70        42.27 o                         
   0   2   4        493.60        430.02        11.29 o                         
   1   2   4      11548.95      12135.83       316.91 o                         
   2   2   4       1499.87       1691.00        44.25 o                         
   3   2   4       6167.13       6096.83       178.65 o                         
   4   2   4       3527.65       3889.52        91.91 o                         
   5   2   4       3243.27       3460.53        73.47 o                         
   6   2   4        927.55       1016.94        31.67 o                         
   7   2   4        107.56        157.49        21.36 o                         
   8   2   4        526.80        461.71        19.80 o                         
   9   2   4       2548.64       2554.62        62.64 o                         
  10   2   4         11.55         15.78         3.71 o                         
  11   2   4        656.64        538.32        16.75 o                         
 -11   3   4       3118.64       2531.84        56.75 o                         
 -10   3   4       1594.30       1677.95        38.72 o                         
  -9   3   4          8.91         17.71         5.31 o                         
  -8   3   4          0.46         15.39         4.48 o                         
  -7   3   4         37.06         50.92        10.00 o                         
  -6   3   4       3119.52       2849.41       124.66 o                         
  -5   3   4       8181.69       8658.13       443.72 o                         
  -4   3   4         18.75         36.02         4.66 o                         
  -3   3   4      32642.13      31130.54       416.69 o                         
  -2   3   4         75.11         97.29         6.86 o                         
  -1   3   4      17420.14      16509.36       546.48 o                         
   0   3   4       2504.88       2595.51       102.54 o                         
   1   3   4          4.47         14.77         1.66 o                         
   2   3   4      10730.57      11382.98       293.96 o                         
   3   3   4       1927.56       1848.13        67.39 o                         
   4   3   4       3497.94       3190.20       169.60 o                         
   5   3   4       7470.68       7804.78       250.93 o                         
   6   3   4       2078.96       2135.51        96.21 o                         
   7   3   4      19796.06      20412.53       479.26 o                         
   8   3   4        776.28        830.32        28.11 o                         
   9   3   4       4695.37       4124.74        56.27 o                         
  10   3   4        267.48        277.74        17.14 o                         
  11   3   4        504.86        558.28        64.15 o                         
 -11   4   4       1490.17       1177.27        23.07 o                         
 -10   4   4        243.75        222.15        14.27 o                         
  -9   4   4       2672.02       2871.33        99.11 o                         
  -8   4   4        238.37        272.61        19.97 o                         
  -7   4   4       6745.56       8886.62       207.62 o                         
  -6   4   4       3297.80       3411.81        57.41 o                         
  -5   4   4       6511.63       6472.35       170.38 o                         
  -4   4   4       4160.24       3873.61        85.92 o                         
  -3   4   4        263.79        203.08        12.08 o                         
  -2   4   4        641.49        712.40        16.44 o                         
  -1   4   4       1519.74       1569.26        93.64 o                         
   0   4   4       1777.69       1943.62       170.67 o                         
   1   4   4       1793.21       1637.08        59.03 o                         
   2   4   4        188.26        171.19         8.51 o                         
   3   4   4       1475.00       1446.47       118.25 o                         
   4   4   4       2311.71       2413.90       104.83 o                         
   5   4   4        721.78        637.34        39.74 o                         
   6   4   4        279.20        365.70        28.18 o                         
   7   4   4         95.17        104.08         7.89 o                         
   8   4   4        249.33        216.97        11.31 o                         
   9   4   4        671.28        585.46        19.61 o                         
  10   4   4         49.02         48.83         6.16 o                         
 -11   5   4        458.14        351.82        15.14 o                         
 -10   5   4        723.45        716.44        28.41 o                         
  -9   5   4          1.48         10.82         3.73 o                         
  -8   5   4       1841.55       1756.80        83.93 o                         
  -7   5   4        155.78        186.23        10.20 o                         
  -6   5   4       3501.43       3673.18       150.59 o                         
  -5   5   4       6241.38       6122.77       285.94 o                         
  -4   5   4        158.10        171.69         9.90 o                         
  -3   5   4      14724.30      16651.94       909.56 o                         
  -2   5   4       1278.61       1331.52       101.45 o                         
  -1   5   4       7748.55       6463.57       391.38 o                         
   0   5   4       1578.51       1204.83        62.45 o                         
   1   5   4         83.96         83.73         8.18 o                         
   2   5   4       6325.05       5820.07       468.23 o                         
   3   5   4        439.85        506.17        82.87 o                         
   4   5   4       9630.48      10019.26       321.17 o                         
   5   5   4       1843.32       1999.16        84.10 o                         
   6   5   4        698.85        699.49        24.53 o                         
   7   5   4       4033.96       4157.51        68.14 o                         
   8   5   4        221.03        244.57        16.80 o                         
   9   5   4        686.38        662.08        28.07 o                         
  10   5   4        670.01        941.35       127.11 o                         
 -10   6   4        532.60        566.18        43.35 o                         
  -9   6   4       1014.45        967.72        99.28 o                         
  -8   6   4          0.27          5.57         4.82 o                         
  -7   6   4        617.79        726.43        27.57 o                         
  -6   6   4        492.25        561.70        19.55 o                         
  -5   6   4       1521.61       1590.65        65.55 o                         
  -4   6   4       7156.33       6895.00       335.87 o                         
  -3   6   4       2240.48       2306.25        79.16 o                         
  -2   6   4         12.68         15.96         3.35 o                         
  -1   6   4       4924.91       3305.72        92.91 o                         
   0   6   4       8109.79       6452.32       415.90 o                         
   1   6   4       3882.76       3943.95       329.43 o                         
   2   6   4          2.91         15.37         5.57 o                         
   3   6   4       2300.03       2336.65        97.91 o                         
   4   6   4       3007.29       3281.14        50.47 o                         
   5   6   4       2467.59       2258.34       275.37 o                         
   6   6   4       3208.84       3211.59        55.87 o                         
   7   6   4         37.87         33.15         5.71 o                         
   8   6   4        689.80        631.33        23.26 o                         
   9   6   4        933.17        907.79        56.39 o                         
  10   6   4        346.65        440.74        28.83 o                         
 -10   7   4       1059.42        817.04        30.66 o                         
  -9   7   4        688.64        701.87        52.66 o                         
  -8   7   4       4117.77       4098.85       221.63 o                         
  -7   7   4        165.63        142.51        18.07 o                         
  -6   7   4       2586.34       2706.54        91.24 o                         
  -5   7   4       1561.75       1732.55        99.32 o                         
  -4   7   4        234.43        263.56        17.15 o                         
  -3   7   4       7561.30       7197.94       289.98 o                         
  -2   7   4          0.76         28.58         6.11 o                         
  -1   7   4       3711.13       2671.55       117.24 o                         
   0   7   4       2191.63       1961.77       119.70 o                         
   1   7   4        115.49        126.36         9.90 o                         
   2   7   4       4129.72       4403.48       298.91 o                         
   3   7   4        554.74        575.50        36.62 o                         
   4   7   4       2530.13       2619.94        93.77 o                         
   5   7   4         22.38         31.44         5.37 o                         
   6   7   4        332.24        333.10        18.56 o                         
   7   7   4        846.28        768.44        22.96 o                         
   8   7   4        272.90        262.47        14.55 o                         
   9   7   4         67.63         68.35        13.36 o                         
  -9   8   4        608.61        822.61        44.56 o                         
  -8   8   4        176.60        170.29        14.94 o                         
  -7   8   4         12.47         27.39         7.47 o                         
  -6   8   4         56.91        112.06        12.08 o                         
  -5   8   4        606.71        598.93        28.65 o                         
  -4   8   4       4490.45       4442.15       129.69 o                         
  -3   8   4         38.71         49.44         5.59 o                         
  -2   8   4       4891.27       4242.11        99.90 o                         
  -1   8   4       2577.94       2161.58        79.02 o                         
   0   8   4       1429.70       1365.55        92.71 o                         
   1   8   4       2557.21       2685.20       133.58 o                         
   2   8   4        132.69        148.21         8.50 o                         
   3   8   4       1998.76       2058.01        36.10 o                         
   4   8   4       2404.59       2277.59       168.04 o                         
   5   8   4       2234.84       1874.20        61.75 o                         
   6   8   4       3016.28       2931.62        58.27 o                         
   7   8   4        328.78        275.73        16.21 o                         
   8   8   4       4961.15       6053.53       118.73 o                         
   9   8   4        965.67       1460.29        71.11 o                         
  -9   9   4         31.64         26.48         5.21 o                         
  -8   9   4       1770.15       2404.55       214.95 o                         
  -7   9   4         71.48         72.27         9.86 o                         
  -6   9   4       3174.94       3402.81        91.07 o                         
  -5   9   4        121.02        175.70        17.56 o                         
  -4   9   4        136.32        152.21         7.27 o                         
  -3   9   4        437.49        599.89        26.10 o                         
  -2   9   4         35.56         48.97         7.48 o                         
  -1   9   4         70.49         64.62         9.67 o                         
   0   9   4       1532.22       1694.13        35.26 o                         
   1   9   4         89.51        114.98         9.09 o                         
   2   9   4       6706.36       7282.71       340.03 o                         
   3   9   4       1601.60       1687.82        63.17 o                         
   4   9   4       1214.24       1081.04        30.59 o                         
   5   9   4          0.93          9.05         4.07 o                         
   6   9   4        810.00        712.58        29.86 o                         
   7   9   4       1122.74       1050.35        94.49 o                         
   8   9   4        173.13        115.75        26.93 o                         
  -8  10   4         13.30         14.50         5.58 o                         
  -7  10   4        247.72        286.24        16.77 o                         
  -6  10   4       1120.41       1193.04        31.80 o                         
  -5  10   4        547.90        542.58        17.42 o                         
  -4  10   4       5260.36       5441.50       165.72 o                         
  -3  10   4        207.46        249.26        12.86 o                         
  -2  10   4       4512.36       4660.81        63.57 o                         
  -1  10   4        154.24        152.92        10.19 o                         
   0  10   4       2913.82       3077.77        82.77 o                         
   1  10   4         60.14         80.95         6.04 o                         
   2  10   4        744.54        739.47        21.92 o                         
   3  10   4       2061.63       2008.71        52.74 o                         
   4  10   4        865.94        874.38        23.29 o                         
   5  10   4        703.55        560.15        18.10 o                         
   6  10   4       1778.69       1760.83        37.00 o                         
   7  10   4          9.15          9.61         4.07 o                         
   8  10   4       2991.29       5570.38       165.13 o                         
  -7  11   4        198.45        219.31        91.40 o                         
  -6  11   4        953.12        974.64        24.36 o                         
  -5  11   4       1146.87       1187.90        38.64 o                         
  -4  11   4         31.52         57.91         7.22 o                         
  -3  11   4        780.52        805.95        22.17 o                         
  -2  11   4       1416.29       1388.18        48.19 o                         
  -1  11   4         20.87         28.83         5.05 o                         
   0  11   4       1091.32       1225.79        38.53 o                         
   1  11   4        120.85        137.48         8.40 o                         
   2  11   4       5411.64       5707.09        79.85 o                         
   3  11   4        686.80        624.60        26.81 o                         
   4  11   4       2518.33       2481.91        56.22 o                         
   5  11   4        624.46        571.71        19.35 o                         
   6  11   4        145.12        123.28        10.24 o                         
   7  11   4        487.52        460.38       254.32 o                         
  -6  12   4        893.73        890.42        25.03 o                         
  -5  12   4         30.79         28.84         5.70 o                         
  -4  12   4       4735.19       4664.48        96.54 o                         
  -3  12   4         27.53         35.00         4.82 o                         
  -2  12   4       3278.93       3223.13        99.63 o                         
  -1  12   4        159.94        132.02         8.93 o                         
   0  12   4       5038.75       4805.19        85.23 o                         
   1  12   4        467.20        535.59        17.39 o                         
   2  12   4         15.03         21.47         4.29 o                         
   3  12   4        253.23        278.54        16.50 o                         
   4  12   4        407.21        363.63        26.96 o                         
   5  12   4        147.13        122.31         9.69 o                         
   6  12   4       1811.67       1359.01       131.97 o                         
  -5  13   4        155.03        164.03        13.11 o                         
  -4  13   4        271.16        248.38        14.05 o                         
  -3  13   4        443.82        432.36        13.16 o                         
  -2  13   4        522.55        523.66        15.68 o                         
  -1  13   4         58.57         69.62         5.99 o                         
   0  13   4       1753.06       1617.66        29.31 o                         
   1  13   4         20.22         15.17         4.49 o                         
   2  13   4       1882.84       1784.35        33.70 o                         
   3  13   4          0.86          4.29         2.99 o                         
   4  13   4       1011.86        826.71        32.80 o                         
   5  13   4        130.97        104.37        10.67 o                         
  -3  14   4         44.05         20.89         3.37 o                         
  -2  14   4       1138.36       1007.45        39.26 o                         
  -1  14   4         77.07        100.77         9.42 o                         
   0  14   4        548.43        471.83        20.05 o                         
   1  14   4       1110.10        946.63        89.95 o                         
   2  14   4         23.27         19.92         3.84 o                         
   3  14   4        163.75        120.26        20.54 o                         
 -11   1   5         26.78         38.37         5.27 o                         
 -10   1   5        847.03        836.75        37.13 o                         
  -9   1   5        815.99        848.61        30.65 o                         
  -8   1   5        345.36        364.88        20.14 o                         
  -7   1   5        432.95        421.26        19.68 o                         
  -6   1   5        473.91        499.19        20.07 o                         
  -5   1   5         26.01         25.44         4.07 o                         
  -4   1   5         14.58         29.08         4.51 o                         
  -3   1   5        211.07        268.04        11.91 o                         
  -2   1   5        188.95        189.04         8.33 o                         
  -1   1   5         20.62         57.37         8.18 o                         
   0   1   5       1037.59        857.15        18.89 o                         
   1   1   5       3620.71       3640.30        55.03 o                         
   2   1   5        536.95        615.62        10.32 o                         
   3   1   5        268.17        188.49        11.08 o                         
   4   1   5         36.85         30.24         3.56 o                         
   5   1   5        721.84        719.07        20.70 o                         
   6   1   5        229.06        239.45         9.45 o                         
   7   1   5        125.29        110.00         6.89 o                         
   8   1   5         60.93         82.00         8.92 o                         
   9   1   5         99.32         92.83         8.57 o                         
  10   1   5         21.92         23.72         4.65 o                         
  11   1   5         11.08          8.95         2.84 o                         
 -11   2   5          5.34          9.00         3.27 o                         
 -10   2   5         14.93         17.48         4.85 o                         
  -9   2   5        338.04        343.98        17.05 o                         
  -8   2   5        402.56        369.56        20.24 o                         
  -7   2   5        707.81        717.77        66.58 o                         
  -6   2   5         82.89        101.45         6.40 o                         
  -5   2   5        322.61        440.46        24.15 o                         
  -4   2   5         57.10         49.60         5.76 o                         
  -3   2   5       1880.15       2258.02        83.07 o                         
  -2   2   5        810.09       1093.89        60.51 o                         
  -1   2   5        210.00        278.16         8.60 o                         
   0   2   5       1397.43       1612.29        37.47 o                         
   1   2   5       3986.48       4496.57       127.80 o                         
   2   2   5       4811.33       5332.81       140.89 o                         
   3   2   5         25.58         48.88         4.01 o                         
   4   2   5       5835.83       6448.57       240.84 o                         
   5   2   5       1252.10       1427.89        34.52 o                         
   6   2   5         35.84         43.41         4.00 o                         
   7   2   5        437.61        509.74        14.92 o                         
   8   2   5        187.83        153.55        12.98 o                         
   9   2   5          0.32          7.07         3.39 o                         
  10   2   5        181.25        169.36        11.13 o                         
 -11   3   5        136.85        102.29         8.61 o                         
 -10   3   5        767.46        760.75        22.92 o                         
  -9   3   5        454.62        561.73        23.63 o                         
  -8   3   5       3388.08       4047.70       129.32 o                         
  -7   3   5         51.94         57.87         8.40 o                         
  -6   3   5         46.32         50.09         4.04 o                         
  -5   3   5       1825.37       1803.34        44.62 o                         
  -4   3   5        457.21        576.55        23.50 o                         
  -3   3   5        398.39        364.40        13.08 o                         
  -2   3   5        308.46        308.91         9.85 o                         
  -1   3   5        775.57        666.56        53.10 o                         
   0   3   5        915.54        815.51        23.52 o                         
   1   3   5       3823.47       3627.02       152.77 o                         
   2   3   5       1559.45       1529.67        48.96 o                         
   3   3   5        127.48        132.72         5.48 o                         
   4   3   5        877.13        726.45        28.22 o                         
   5   3   5       1742.87       1814.03        35.37 o                         
   6   3   5        570.72        636.49        15.22 o                         
   7   3   5       2657.39       2670.66        66.79 o                         
   8   3   5          0.23          6.35         2.73 o                         
   9   3   5          5.57         13.64         3.59 o                         
  10   3   5         72.95         57.67        11.47 o                         
 -11   4   5        268.13        250.11        12.11 o                         
 -10   4   5          6.40         13.44         3.74 o                         
  -9   4   5       1470.00       1359.65        37.77 o                         
  -8   4   5        458.90        467.56        24.51 o                         
  -7   4   5       1221.83       1298.48        42.83 o                         
  -6   4   5         65.37         75.30         7.23 o                         
  -5   4   5       1719.30       1826.99        28.25 o                         
  -4   4   5        176.67        237.28        32.65 o                         
  -3   4   5        117.13        151.82         9.43 o                         
  -2   4   5         98.66        111.79        12.61 o                         
  -1   4   5       6340.08       5883.15       300.44 o                         
   0   4   5        496.59        579.45        44.95 o                         
   1   4   5        221.34        168.09        11.06 o                         
   2   4   5        338.71        358.93        26.82 o                         
   3   4   5       3300.25       3040.23        81.82 o                         
   4   4   5        696.87        812.14        53.96 o                         
   5   4   5       2300.17       2305.26        71.48 o                         
   6   4   5        278.42        255.32        15.08 o                         
   7   4   5        163.46        146.69        16.17 o                         
   8   4   5        285.90        305.55        14.27 o                         
   9   4   5         81.61         86.73         7.95 o                         
  10   4   5         34.04         39.88         6.25 o                         
 -10   5   5         39.08         29.15         4.06 o                         
  -9   5   5         71.89         69.33         6.81 o                         
  -8   5   5        863.70        995.92        57.00 o                         
  -7   5   5        772.05        737.26        32.83 o                         
  -6   5   5          2.98         15.95         5.73 o                         
  -5   5   5        212.80        197.99        12.64 o                         
  -4   5   5        251.25        266.83         9.54 o                         
  -3   5   5        590.05        659.19        36.07 o                         
  -2   5   5         76.54         66.45        11.51 o                         
  -1   5   5         39.41         56.77         8.42 o                         
   0   5   5        305.73        283.97        23.20 o                         
   1   5   5         37.27         36.01         4.50 o                         
   2   5   5       3484.21       3540.39       321.26 o                         
   3   5   5         82.19        126.34         7.15 o                         
   4   5   5        510.09        513.56        18.17 o                         
   5   5   5       2165.54       2192.33       120.89 o                         
   6   5   5          1.75         11.48         2.75 o                         
   7   5   5       1308.18       1284.32        65.70 o                         
   8   5   5          7.99         20.65         4.36 o                         
   9   5   5          2.88          2.86         2.89 o                         
  10   5   5         21.12         24.64         6.60 o                         
 -10   6   5          0.65          8.36         3.37 o                         
  -9   6   5        816.14        839.55        50.15 o                         
  -8   6   5        745.82        676.98        28.70 o                         
  -7   6   5       3254.76       3207.18        77.66 o                         
  -6   6   5        449.32        402.72        17.73 o                         
  -5   6   5        383.86        332.86        14.50 o                         
  -4   6   5        991.19        956.26        33.54 o                         
  -3   6   5          2.35         12.81         2.03 o                         
  -2   6   5       1463.47       1156.11        75.11 o                         
  -1   6   5       1088.46        957.50        48.38 o                         
   0   6   5        350.02        292.93        16.01 o                         
   1   6   5        150.42        116.76         9.79 o                         
   2   6   5        822.44        796.32        66.22 o                         
   3   6   5       3244.78       2972.96       194.38 o                         
   4   6   5        494.49        468.00        20.03 o                         
   5   6   5       1055.19        881.54        80.53 o                         
   6   6   5       1041.35       1120.29        73.41 o                         
   7   6   5        173.73        184.65        11.59 o                         
   8   6   5       1270.91       1205.56        31.99 o                         
   9   6   5         17.94         29.24        11.58 o                         
  10   6   5        221.41        219.79        99.82 o                         
 -10   7   5        649.83        621.63        69.83 o                         
  -9   7   5         66.14         48.83         9.00 o                         
  -8   7   5        128.01        120.66        11.28 o                         
  -7   7   5        604.35        636.38        25.09 o                         
  -6   7   5       1607.07       1751.02        71.80 o                         
  -5   7   5         17.12         15.92         3.32 o                         
  -4   7   5       1294.39       1257.03        51.93 o                         
  -3   7   5       3419.72       3003.20       114.20 o                         
  -2   7   5        205.42        214.57        13.46 o                         
  -1   7   5       2353.39       1705.06        47.62 o                         
   0   7   5       1339.39       1203.10        98.10 o                         
   1   7   5        280.82        274.70        20.94 o                         
   2   7   5        364.55        333.27        18.88 o                         
   3   7   5        615.52        657.97        49.32 o                         
   4   7   5         89.04         84.45         5.99 o                         
   5   7   5         78.74         84.65         6.96 o                         
   6   7   5         20.14         30.78         6.22 o                         
   7   7   5        311.21        285.88        13.84 o                         
   8   7   5        191.51        163.79        13.55 o                         
   9   7   5        568.36        850.66        48.45 o                         
  -9   8   5         71.16         77.35        14.19 o                         
  -8   8   5        309.49        277.70        23.31 o                         
  -7   8   5       2893.38       2952.60        66.83 o                         
  -6   8   5          7.91         13.89         3.95 o                         
  -5   8   5        254.65        259.71        16.09 o                         
  -4   8   5         91.41         66.05         6.59 o                         
  -3   8   5        275.48        234.90        16.07 o                         
  -2   8   5        141.14        116.99        12.93 o                         
  -1   8   5         51.02         46.25         5.29 o                         
   0   8   5        337.94        316.65        37.78 o                         
   1   8   5        472.25        485.84        33.54 o                         
   2   8   5        184.76        195.87        12.06 o                         
   3   8   5        659.23        716.66        20.75 o                         
   4   8   5          1.65         17.39         3.63 o                         
   5   8   5         52.92         46.75         6.00 o                         
   6   8   5          6.52         13.91         5.19 o                         
   7   8   5        187.13        200.74        17.37 o                         
   8   8   5         64.49         86.46        16.19 o                         
   9   8   5          0.64          5.18         3.52 o                         
  -9   9   5         59.79         43.25         4.98 o                         
  -8   9   5         87.30         84.45        12.77 o                         
  -7   9   5         59.98         91.27         9.32 o                         
  -6   9   5         18.73         35.17         5.30 o                         
  -5   9   5        863.29        897.95        37.58 o                         
  -4   9   5        808.13        748.25        29.46 o                         
  -3   9   5       1577.00       1611.05        87.60 o                         
  -2   9   5         49.75         54.33         6.06 o                         
  -1   9   5        694.38        687.12        52.96 o                         
   0   9   5       1223.17       1211.82       104.66 o                         
   1   9   5         22.99         28.39         5.31 o                         
   2   9   5        943.00        849.87        28.01 o                         
   3   9   5        228.24        242.09        14.22 o                         
   4   9   5         88.29        116.86        10.21 o                         
   5   9   5        946.32        894.38        24.48 o                         
   6   9   5         16.99         13.30         4.93 o                         
   7   9   5        221.95        177.02        23.25 o                         
   8   9   5         15.15         15.26         5.33 o                         
  -8  10   5        160.35        163.04        12.92 o                         
  -7  10   5        452.16        412.68        20.73 o                         
  -6  10   5         31.42         39.78         5.65 o                         
  -5  10   5       1764.07       1812.32        62.31 o                         
  -4  10   5          0.78          7.59         3.21 o                         
  -3  10   5          1.18          4.59         4.96 o                         
  -2  10   5          7.94         19.19         4.59 o                         
  -1  10   5        296.87        273.67        14.14 o                         
   0  10   5        131.56        169.73        12.65 o                         
   1  10   5        575.20        578.67        25.52 o                         
   2  10   5        396.20        423.83        20.87 o                         
   3  10   5        595.05        559.72        26.39 o                         
   4  10   5        205.77        220.17        15.99 o                         
   5  10   5        376.32        370.52        18.75 o                         
   6  10   5        275.41        234.13        15.36 o                         
   7  10   5        169.30        322.25        27.30 o                         
  -7  11   5        342.44        324.09        17.75 o                         
  -6  11   5        459.27        453.55        20.21 o                         
  -5  11   5          8.89         14.10         4.31 o                         
  -4  11   5         12.35         10.76         3.77 o                         
  -3  11   5        886.45        841.58        25.96 o                         
  -2  11   5        389.97        345.21        17.89 o                         
  -1  11   5         29.98         26.41         5.40 o                         
   0  11   5         41.00         34.41         5.85 o                         
   1  11   5          2.62         11.94         3.89 o                         
   2  11   5        407.71        420.54        26.65 o                         
   3  11   5        268.46        231.26        16.21 o                         
   4  11   5         98.33        115.51        11.52 o                         
   5  11   5        331.28        355.55        14.86 o                         
   6  11   5        256.28        310.50       121.85 o                         
   7  11   5          6.08          1.37         2.76 o                         
  -6  12   5         31.60         41.19         4.37 o                         
  -5  12   5         49.56         44.77         6.41 o                         
  -4  12   5         37.64         42.14         6.37 o                         
  -3  12   5         81.39         87.99         7.83 o                         
  -2  12   5        403.03        422.44        28.72 o                         
  -1  12   5         30.46         51.82         7.37 o                         
   0  12   5        815.11        882.69        34.97 o                         
   1  12   5        601.20        565.16        19.87 o                         
   2  12   5         37.38         51.38         6.21 o                         
   3  12   5         50.43         49.09         7.38 o                         
   4  12   5         23.87         39.31         5.73 o                         
   5  12   5        324.55        269.78        13.91 o                         
   6  12   5         73.50        227.22        29.97 o                         
  -5  13   5         29.04         38.48         5.59 o                         
  -4  13   5          7.37          8.93         3.41 o                         
  -3  13   5         34.39         26.08         3.96 o                         
  -2  13   5          1.63          5.14         2.77 o                         
  -1  13   5        100.16        105.52         8.05 o                         
   0  13   5        114.06        131.31         8.23 o                         
   1  13   5        114.90        159.34        14.22 o                         
   2  13   5        178.74        212.63        12.91 o                         
   3  13   5         47.91         56.20         6.72 o                         
   4  13   5        172.31        157.27         9.95 o                         
  -3  14   5          6.45          5.68         2.07 o                         
  -2  14   5        520.46        548.99        20.57 o                         
  -1  14   5         71.46         77.59         9.42 o                         
   0  14   5        206.60        203.21        10.88 o                         
   1  14   5         29.86         40.00         8.09 o                         
   2  14   5         30.87         29.90         4.43 o                         
 -11   0   6          1.41          3.97         4.05 o                         
 -10   0   6        541.15        601.01        41.84 o                         
  -9   0   6        677.71        755.67        47.82 o                         
  -8   0   6       3347.39       3524.34       343.66 o                         
  -7   0   6       8907.17      10478.19       146.55 o                         
  -6   0   6       1601.63       1604.29       195.43 o                         
  -5   0   6       7343.92       7185.53       879.91 o                         
  -4   0   6       5350.02       5985.49        94.98 o                         
  -3   0   6      13216.68      13530.69       166.90 o                         
  -2   0   6       5045.99       5485.63       166.62 o                         
  -1   0   6        254.14        269.31        23.04 o                         
   0   0   6       9673.96       9115.07       133.64 o                         
   1   0   6        505.77        611.85        83.42 o                         
   2   0   6      47540.98      48208.15       495.37 o                         
   3   0   6      15112.32      17907.16       239.48 o                         
   4   0   6       5564.55       5350.50       698.85 o                         
   5   0   6       9040.88       9297.69       210.57 o                         
   6   0   6       2499.85       2410.61       101.41 o                         
   7   0   6        203.17        193.46        25.18 o                         
   8   0   6         15.11         44.35         8.23 o                         
   9   0   6        117.92         88.85        11.64 o                         
  10   0   6       1625.83       1453.91        67.78 o                         
 -11   1   6       1756.38       1617.94        30.40 o                         
 -10   1   6       1356.44       1484.30        38.78 o                         
  -9   1   6       3394.20       3478.12       140.81 o                         
  -8   1   6         90.15        116.82        10.01 o                         
  -7   1   6       1036.34        977.48        54.93 o                         
  -6   1   6       2639.24       2829.39       191.31 o                         
  -5   1   6         46.29         56.03         9.17 o                         
  -4   1   6       9505.78      11309.01       126.59 o                         
  -3   1   6       7697.21       8680.44       108.17 o                         
  -2   1   6       4242.35       4148.36        94.72 o                         
  -1   1   6       1310.91       1077.78        48.70 o                         
   0   1   6         89.85         40.46         3.62 o                         
   1   1   6      20430.90      19003.99       521.87 o                         
   2   1   6        119.53        406.09        30.60 o                         
   3   1   6       7820.45       8242.20       342.87 o                         
   4   1   6        222.40        326.18        20.95 o                         
   5   1   6        429.73        424.43        14.28 o                         
   6   1   6       1506.49       1445.41        46.22 o                         
   7   1   6       2721.00       2692.12        78.78 o                         
   8   1   6       3593.95       3586.22        53.82 o                         
   9   1   6       2640.11       2456.57        68.17 o                         
  10   1   6       1415.77       1289.12        26.94 o                         
 -11   2   6        883.82        712.11        23.30 o                         
 -10   2   6       2556.95       2737.67        64.13 o                         
  -9   2   6        120.33        188.85        18.22 o                         
  -8   2   6       1137.18       1359.93        48.46 o                         
  -7   2   6       4566.52       4886.26       322.90 o                         
  -6   2   6       2022.60       2162.67        84.25 o                         
  -5   2   6       4668.38       4850.69       184.30 o                         
  -4   2   6       2584.60       2709.63        78.39 o                         
  -3   2   6        568.90        601.62        20.27 o                         
  -2   2   6          4.42         20.13         3.69 o                         
  -1   2   6        170.80        205.68        19.46 o                         
   0   2   6       7490.94       7135.83       180.81 o                         
   1   2   6         14.27         99.08        19.36 o                         
   2   2   6       9329.12      10252.30       345.67 o                         
   3   2   6      15142.95      16826.91       643.17 o                         
   4   2   6         26.17         60.37         4.11 o                         
   5   2   6       4555.07       4652.87        93.87 o                         
   6   2   6        331.50        351.96        10.84 o                         
   7   2   6        612.69        505.19        19.07 o                         
   8   2   6        774.01        775.95        23.88 o                         
   9   2   6        218.95        207.97        12.64 o                         
  10   2   6       1302.24       1074.24        30.92 o                         
 -11   3   6       2154.81       1790.00        60.02 o                         
 -10   3   6       1018.21       1014.01        23.91 o                         
  -9   3   6       2504.83       2912.27        73.08 o                         
  -8   3   6       2651.09       3286.37       129.28 o                         
  -7   3   6         86.29         93.50         6.77 o                         
  -6   3   6       5720.94       6011.46       346.74 o                         
  -5   3   6       2352.04       2718.84       137.29 o                         
  -4   3   6       2991.14       2838.83        51.75 o                         
  -3   3   6       3998.44       4035.00        84.58 o                         
  -2   3   6       8064.32       7329.89       227.72 o                         
  -1   3   6       7213.06       5933.92       110.59 o                         
   0   3   6       1685.78       1657.27        48.99 o                         
   1   3   6      12611.99      11571.25       516.27 o                         
   2   3   6        668.64        781.34        27.67 o                         
   3   3   6       2516.68       2611.40        40.71 o                         
   4   3   6       3032.68       2917.42        90.43 o                         
   5   3   6        396.82        471.87        28.39 o                         
   6   3   6        359.69        325.63        14.97 o                         
   7   3   6        887.73        927.80        21.37 o                         
   8   3   6       5911.06       5396.22       131.38 o                         
   9   3   6       2677.78       2364.37       111.07 o                         
  10   3   6        985.57        740.82        26.63 o                         
 -11   4   6        875.07        626.72        33.13 o                         
 -10   4   6       1647.16       1503.52        34.61 o                         
  -9   4   6          5.17         23.32         5.18 o                         
  -8   4   6        616.77        710.30        25.01 o                         
  -7   4   6        491.97        516.50        50.54 o                         
  -6   4   6       3817.27       4000.29       263.78 o                         
  -5   4   6       8985.47       8582.68       313.64 o                         
  -4   4   6       1017.84       1000.61        74.23 o                         
  -3   4   6       1045.37        957.00        37.64 o                         
  -2   4   6       1141.88       1074.05        39.33 o                         
  -1   4   6        131.99        189.88        19.23 o                         
   0   4   6         68.00         61.96         5.97 o                         
   1   4   6         22.99         27.22         4.68 o                         
   2   4   6       4164.24       4021.24       208.42 o                         
   3   4   6       5329.45       4883.30        92.78 o                         
   4   4   6       1156.32        895.67        56.70 o                         
   5   4   6       4293.83       4472.99       231.78 o                         
   6   4   6          0.80         14.04         3.52 o                         
   7   4   6       1567.24       1466.25        47.65 o                         
   8   4   6       1642.65       1440.58        31.62 o                         
   9   4   6          7.15         21.07         6.49 o                         
  10   4   6       1191.63        936.08        28.26 o                         
 -10   5   6          5.31         12.57         3.70 o                         
  -9   5   6       1367.92       1457.17        55.60 o                         
  -8   5   6       1348.11       1522.09        72.34 o                         
  -7   5   6        563.52        531.57        25.53 o                         
  -6   5   6        628.80        599.37        54.51 o                         
  -5   5   6          0.03         62.94        13.22 o                         
  -4   5   6       8114.79       7373.87       357.57 o                         
  -3   5   6       6607.72       6238.55       137.74 o                         
  -2   5   6       2628.55       2129.92        86.03 o                         
  -1   5   6        357.82        371.09        47.68 o                         
   0   5   6       3668.34       3820.45       483.47 o                         
   1   5   6       3731.27       2934.25       218.11 o                         
   2   5   6       2348.86       2256.37       238.98 o                         
   3   5   6       7450.30       6557.69       275.59 o                         
   4   5   6       2918.35       2959.40       108.57 o                         
   5   5   6        712.97        620.93        37.94 o                         
   6   5   6       3022.59       2949.67       156.44 o                         
   7   5   6        593.89        550.86        25.42 o                         
   8   5   6       1150.22       1088.62        39.34 o                         
   9   5   6       2160.26       1690.48        43.96 o                         
  10   5   6        225.10        170.32        33.85 o                         
 -10   6   6        900.67        832.46        76.27 o                         
  -9   6   6          5.20         47.38        14.92 o                         
  -8   6   6       2035.77       2035.93        54.05 o                         
  -7   6   6        431.87        637.49        40.60 o                         
  -6   6   6         25.08         51.54         8.91 o                         
  -5   6   6       9318.97       9281.28       426.43 o                         
  -4   6   6        372.00        290.63         9.69 o                         
  -3   6   6       5365.28       4978.41       165.18 o                         
  -2   6   6       3172.67       2736.04       118.43 o                         
  -1   6   6        207.23        200.19        26.89 o                         
   0   6   6       3067.33       2361.33        66.04 o                         
   1   6   6         49.75         60.95         7.92 o                         
   2   6   6       6744.12       5764.52       401.24 o                         
   3   6   6        242.11        287.61        16.80 o                         
   4   6   6       3796.40       3413.62       184.48 o                         
   5   6   6       1965.11       1826.17       148.43 o                         
   6   6   6          0.41         15.00         3.80 o                         
   7   6   6        884.31        810.42        38.85 o                         
   8   6   6        520.12        742.67        69.90 o                         
   9   6   6          8.20         18.57         7.30 o                         
 -10   7   6          6.48         14.30         3.91 o                         
  -9   7   6       1858.71       2055.77       186.72 o                         
  -8   7   6        616.18        638.83        23.19 o                         
  -7   7   6       1360.57       1294.06        38.00 o                         
  -6   7   6         38.95         56.73         8.00 o                         
  -5   7   6        697.72        643.31        27.66 o                         
  -4   7   6       3575.24       3197.70       107.45 o                         
  -3   7   6        970.32        977.27        47.90 o                         
  -2   7   6        190.23        149.51        12.46 o                         
  -1   7   6        152.77        151.52        17.46 o                         
   0   7   6        318.36        301.65        26.31 o                         
   1   7   6       1989.41       1812.55       116.89 o                         
   2   7   6       1809.79       1929.79       130.90 o                         
   3   7   6       4040.94       3392.74        77.21 o                         
   4   7   6       2852.50       2412.82       103.54 o                         
   5   7   6         51.37         78.55        10.53 o                         
   6   7   6       1300.42       1238.92        34.38 o                         
   7   7   6        152.53        151.59        25.12 o                         
   8   7   6        471.88        441.65        62.28 o                         
   9   7   6       1122.01       1271.80        56.43 o                         
  -9   8   6          3.90         29.61         9.34 o                         
  -8   8   6       1341.26       1420.75        82.37 o                         
  -7   8   6       1978.79       2225.16        47.04 o                         
  -6   8   6         59.18         93.92        12.30 o                         
  -5   8   6       3453.39       3482.76        61.36 o                         
  -4   8   6        498.91        460.99        22.25 o                         
  -3   8   6       1906.81       1403.40        39.31 o                         
  -2   8   6       2068.96       1627.12        46.29 o                         
  -1   8   6        801.25        706.43        50.75 o                         
   0   8   6       9695.40       8782.01       666.09 o                         
   1   8   6         27.10         66.64        10.15 o                         
   2   8   6       4161.58       3876.83       222.25 o                         
   3   8   6       1842.20       1747.65        95.30 o                         
   4   8   6         19.43         32.38        10.86 o                         
   5   8   6        471.19        426.95        22.59 o                         
   6   8   6          1.19          2.03         4.46 o                         
   7   8   6       1641.50       1702.82        75.78 o                         
   8   8   6        535.08        808.34        47.26 o                         
  -9   9   6        492.94        693.89        68.94 o                         
  -8   9   6       1049.23       1261.43        70.94 o                         
  -7   9   6       1797.09       1818.09        72.53 o                         
  -6   9   6       2057.63       2310.44        41.26 o                         
  -5   9   6       2301.92       1979.03        86.56 o                         
  -4   9   6       2551.21       2415.20        84.91 o                         
  -3   9   6       1166.72        939.45        60.87 o                         
  -2   9   6       1010.66       1023.63        53.72 o                         
  -1   9   6        346.26        341.99        22.05 o                         
   0   9   6        180.80        176.23        22.41 o                         
   1   9   6       1245.91       1229.82        42.86 o                         
   2   9   6        920.00        837.40        43.89 o                         
   3   9   6       5267.27       5246.90       308.20 o                         
   4   9   6       5417.48       5251.48       121.70 o                         
   5   9   6         70.52         79.44         7.50 o                         
   6   9   6        669.97        671.95        27.97 o                         
   7   9   6         12.45         30.17        15.21 o                         
   8   9   6       1391.35       2122.27       107.88 o                         
  -8  10   6        335.24        351.52        30.77 o                         
  -7  10   6        253.88        311.44        15.59 o                         
  -6  10   6        113.67        147.56        12.56 o                         
  -5  10   6       1327.44       1437.66        35.60 o                         
  -4  10   6         38.87         76.21         8.15 o                         
  -3  10   6       1511.92       1538.41        57.64 o                         
  -2  10   6       2778.33       2746.27        85.75 o                         
  -1  10   6        569.66        620.00        30.18 o                         
   0  10   6       2332.78       2540.02       258.35 o                         
   1  10   6        288.83        373.42        17.22 o                         
   2  10   6       1228.25       1126.53        42.17 o                         
   3  10   6       1267.65       1136.25        94.45 o                         
   4  10   6         48.92         90.44         8.72 o                         
   5  10   6        683.22        690.95        51.27 o                         
   6  10   6        418.75        416.33        96.08 o                         
   7  10   6       1814.51       2628.19       197.25 o                         
  -7  11   6        276.64        274.80        12.22 o                         
  -6  11   6       1613.98       1704.79        31.38 o                         
  -5  11   6        280.53        256.51        19.70 o                         
  -4  11   6       2360.71       2453.46        53.02 o                         
  -3  11   6         45.26         65.54         7.56 o                         
  -2  11   6        481.72        504.86        21.86 o                         
  -1  11   6        533.53        607.18        45.21 o                         
   0  11   6        166.28        170.17        11.72 o                         
   1  11   6       1726.72       1838.64        40.87 o                         
   2  11   6       1425.28       1417.50        33.74 o                         
   3  11   6       2031.88       1897.19        48.18 o                         
   4  11   6        898.03        808.48        41.58 o                         
   5  11   6         70.92         63.10         8.29 o                         
   6  11   6        794.35        863.64       376.02 o                         
  -6  12   6         34.48         28.59         4.46 o                         
  -5  12   6        460.71        449.34        18.04 o                         
  -4  12   6        555.65        564.51        18.01 o                         
  -3  12   6       1834.20       1783.16        39.57 o                         
  -2  12   6       3306.94       3273.25        67.51 o                         
  -1  12   6        645.44        599.68        20.96 o                         
   0  12   6       1177.21       1283.70        28.56 o                         
   1  12   6        658.37        597.47        24.86 o                         
   2  12   6        949.30        863.47        23.99 o                         
   3  12   6         13.08         27.77         5.79 o                         
   4  12   6          7.37         12.16         3.75 o                         
   5  12   6        293.79        233.74        12.43 o                         
  -5  13   6        122.14        133.97        10.92 o                         
  -4  13   6        623.36        520.81        19.79 o                         
  -3  13   6         41.29         40.40         5.68 o                         
  -2  13   6        183.04        188.13        11.57 o                         
  -1  13   6         36.64         54.38         9.54 o                         
   0  13   6         89.97         92.66         6.81 o                         
   1  13   6       2198.46       1897.11        44.88 o                         
   2  13   6       1584.18       1342.95        27.16 o                         
   3  13   6        182.95        143.30         9.97 o                         
   4  13   6        241.53        206.88        10.87 o                         
  -2  14   6        395.05        374.84        14.88 o                         
  -1  14   6        514.38        426.19        12.94 o                         
   0  14   6       1144.39       1045.56        36.79 o                         
   1  14   6        184.95        152.63        19.27 o                         
 -11   1   7         62.98         61.45         5.82 o                         
 -10   1   7        324.81        302.58        13.79 o                         
  -9   1   7          9.97         12.79         3.75 o                         
  -8   1   7        141.76        174.30        12.03 o                         
  -7   1   7        131.59        165.97         8.69 o                         
  -6   1   7         54.29         77.27         5.78 o                         
  -5   1   7          2.52          9.78         2.03 o                         
  -4   1   7        398.18        517.44        16.08 o                         
  -3   1   7        673.42        638.25        15.27 o                         
  -2   1   7        154.20        180.98         8.27 o                         
  -1   1   7       3150.61       2933.46        99.20 o                         
   0   1   7       3128.45       2916.55        64.88 o                         
   1   1   7        868.74        810.19        40.10 o                         
   2   1   7          8.21         25.99         3.04 o                         
   3   1   7        392.31        536.06        19.20 o                         
   4   1   7       2231.33       2202.88        44.85 o                         
   5   1   7        352.30        369.47         9.75 o                         
   6   1   7         59.83         61.37         4.19 o                         
   7   1   7       1406.63       1333.71        51.81 o                         
   8   1   7        133.41        129.59         9.96 o                         
   9   1   7         61.63         58.81         7.17 o                         
  10   1   7          5.44         10.72         3.62 o                         
 -11   2   7         37.84         23.53         3.47 o                         
 -10   2   7       1502.34       1537.60        33.95 o                         
  -9   2   7         59.46         83.26        13.62 o                         
  -8   2   7        202.27        235.08        14.09 o                         
  -7   2   7        714.76        799.24        42.09 o                         
  -6   2   7         33.03         44.35         4.19 o                         
  -5   2   7        941.32       1100.32        35.97 o                         
  -4   2   7        741.13        871.45        40.10 o                         
  -3   2   7          8.90         15.38         4.32 o                         
  -2   2   7       3332.55       3410.02        67.06 o                         
  -1   2   7        173.45        202.90        13.26 o                         
   0   2   7         65.24         72.38         7.11 o                         
   1   2   7       1288.09       1334.36        51.20 o                         
   2   2   7       5963.86       5942.33       248.40 o                         
   3   2   7       8424.88       8480.83       425.64 o                         
   4   2   7          3.90         23.48         2.02 o                         
   5   2   7        314.53        245.80         6.81 o                         
   6   2   7         51.42         73.74         4.78 o                         
   7   2   7         15.07         18.15         3.90 o                         
   8   2   7        192.20        205.19        12.59 o                         
   9   2   7         71.74         81.22         6.78 o                         
  10   2   7          5.85          6.22         2.74 o                         
 -11   3   7         51.25         37.80         5.08 o                         
 -10   3   7        451.95        341.14        17.02 o                         
  -9   3   7        200.51        183.90        13.56 o                         
  -8   3   7        339.72        348.12        15.53 o                         
  -7   3   7        399.85        385.24        30.63 o                         
  -6   3   7        137.41        144.80         9.18 o                         
  -5   3   7        349.59        349.99        19.15 o                         
  -4   3   7         62.96         95.21         4.78 o                         
  -3   3   7        643.63        586.75        18.28 o                         
  -2   3   7        141.60        146.47        11.93 o                         
  -1   3   7          0.77         23.02         7.14 o                         
   0   3   7        498.19        407.04        36.87 o                         
   1   3   7       2309.18       2388.18       101.06 o                         
   2   3   7       1411.67       1348.96        41.46 o                         
   3   3   7       2413.40       2636.64       128.32 o                         
   4   3   7       3588.59       3927.64       126.03 o                         
   5   3   7       1318.31       1224.98        49.60 o                         
   6   3   7        186.76        155.83         7.13 o                         
   7   3   7        918.39        916.84        31.22 o                         
   8   3   7        227.85        215.91        12.45 o                         
   9   3   7         16.88         14.46         3.34 o                         
  10   3   7        154.81        141.68        10.71 o                         
 -10   4   7         92.72        104.05        11.31 o                         
  -9   4   7        718.44        800.82        27.71 o                         
  -8   4   7        265.68        211.43        16.65 o                         
  -7   4   7         31.05         36.86         7.64 o                         
  -6   4   7       4051.68       4298.64       243.30 o                         
  -5   4   7        772.79        855.33        28.94 o                         
  -4   4   7       1003.30       1055.07        36.49 o                         
  -3   4   7        717.23        706.04        33.92 o                         
  -2   4   7        170.30        106.17        13.61 o                         
  -1   4   7          7.04         22.35         4.60 o                         
   0   4   7        163.38        144.15        20.68 o                         
   1   4   7        988.56        862.65        89.88 o                         
   2   4   7        199.36        204.93        25.98 o                         
   3   4   7       1314.38       1153.55        63.40 o                         
   4   4   7         58.24         64.16         4.75 o                         
   5   4   7       1803.19       1593.17        87.48 o                         
   6   4   7       1474.25       1466.77        47.49 o                         
   7   4   7          0.74          8.04         3.67 o                         
   8   4   7        244.91        241.78        33.24 o                         
   9   4   7        969.89        786.60        34.98 o                         
  10   4   7          4.54          9.93         4.09 o                         
 -10   5   7        192.87        145.73        24.27 o                         
  -9   5   7        224.97        208.03        12.49 o                         
  -8   5   7        312.23        322.93        14.51 o                         
  -7   5   7        306.16        316.13        15.47 o                         
  -6   5   7          6.83         17.71         5.05 o                         
  -5   5   7       1595.35       1521.08        77.15 o                         
  -4   5   7        213.71        184.68         9.37 o                         
  -3   5   7        996.44        918.22        48.60 o                         
  -2   5   7          8.01         18.36         3.32 o                         
  -1   5   7        940.87        714.22       102.58 o                         
   0   5   7         47.14         38.07         8.48 o                         
   1   5   7         25.73         32.89         5.08 o                         
   2   5   7        505.72        484.52        19.71 o                         
   3   5   7        186.29        144.34        10.82 o                         
   4   5   7        115.06        111.79         6.98 o                         
   5   5   7         47.34         51.12         5.25 o                         
   6   5   7        461.36        467.29        18.00 o                         
   7   5   7        388.07        385.62        27.37 o                         
   8   5   7         39.89         40.95         8.30 o                         
   9   5   7          1.27          7.47         3.76 o                         
 -10   6   7         61.19         63.13         6.51 o                         
  -9   6   7        103.77         94.18         8.10 o                         
  -8   6   7       1176.28       1178.96        53.00 o                         
  -7   6   7         28.91         14.62         5.30 o                         
  -6   6   7       1945.50       1742.70       140.95 o                         
  -5   6   7        177.84        182.63         9.16 o                         
  -4   6   7       3452.77       2993.88       155.27 o                         
  -3   6   7          0.34         14.55         3.27 o                         
  -2   6   7       4900.01       4205.29       143.28 o                         
  -1   6   7        139.96        138.64        10.84 o                         
   0   6   7          0.85         13.99         3.78 o                         
   1   6   7       1061.91        832.73        24.45 o                         
   2   6   7       1216.24        949.23        62.33 o                         
   3   6   7       1503.82       1276.55        41.87 o                         
   4   6   7       2358.06       2071.53        67.86 o                         
   5   6   7        542.97        508.89        41.17 o                         
   6   6   7       1300.90       1124.22        43.89 o                         
   7   6   7         11.71          8.34         3.42 o                         
   8   6   7        311.08        302.68        32.95 o                         
   9   6   7         41.50         36.23         8.73 o                         
  -9   7   7          0.68          9.56         4.37 o                         
  -8   7   7        532.00        595.82        21.68 o                         
  -7   7   7         27.34         53.52         8.10 o                         
  -6   7   7         92.27         58.60         7.75 o                         
  -5   7   7       3624.76       3148.49       157.79 o                         
  -4   7   7        154.11        138.32         8.16 o                         
  -3   7   7        593.05        532.25        19.31 o                         
  -2   7   7        458.04        401.13        13.10 o                         
  -1   7   7        163.13        133.87        11.61 o                         
   0   7   7       4381.27       3931.31       265.39 o                         
   1   7   7        103.27        111.00         8.04 o                         
   2   7   7        190.51        201.44        19.65 o                         
   3   7   7          1.13         10.45         3.40 o                         
   4   7   7         95.16         90.38        11.07 o                         
   5   7   7        249.32        254.85        20.12 o                         
   6   7   7        263.18        264.67        31.61 o                         
   7   7   7        195.96        206.42        15.45 o                         
   8   7   7        145.71        157.21        27.50 o                         
   9   7   7        101.06         73.01        25.56 o                         
  -9   8   7          4.82         11.89         4.02 o                         
  -8   8   7         22.15         41.22         5.99 o                         
  -7   8   7        339.06        346.90        18.07 o                         
  -6   8   7        422.24        303.58        22.57 o                         
  -5   8   7         18.23         18.26         3.95 o                         
  -4   8   7         13.94         30.02         5.50 o                         
  -3   8   7        374.57        290.50        21.31 o                         
  -2   8   7        259.69        254.67        15.27 o                         
  -1   8   7          9.67         19.50         4.86 o                         
   0   8   7        230.09        247.47        20.24 o                         
   1   8   7        692.95        700.82        54.08 o                         
   2   8   7       1327.27       1374.87        91.84 o                         
   3   8   7        314.38        248.13        16.64 o                         
   4   8   7       1652.43       1614.39        34.30 o                         
   5   8   7         40.56         21.62         5.73 o                         
   6   8   7          2.65         13.22         6.26 o                         
   7   8   7         33.68         27.67        11.08 o                         
   8   8   7          2.02          5.70         4.23 o                         
  -8   9   7        145.63        136.99         9.49 o                         
  -7   9   7         11.87         22.52         4.24 o                         
  -6   9   7         78.62         81.94         7.36 o                         
  -5   9   7          7.81         20.69         4.25 o                         
  -4   9   7          0.71          6.89         4.10 o                         
  -3   9   7         44.18         63.67         9.95 o                         
  -2   9   7        835.51        720.55        45.15 o                         
  -1   9   7         37.80         40.11         7.12 o                         
   0   9   7       1454.19       1310.13       106.17 o                         
   1   9   7        274.48        254.47        21.82 o                         
   2   9   7        344.06        309.90        15.04 o                         
   3   9   7       1437.71       1364.21        41.23 o                         
   4   9   7        440.00        416.02        20.85 o                         
   5   9   7        307.46        258.01        14.87 o                         
   6   9   7         85.16         96.93        17.36 o                         
   7   9   7        134.58        105.44        20.54 o                         
  -8  10   7         38.89         51.79         8.96 o                         
  -7  10   7        152.52        162.51        11.82 o                         
  -6  10   7        150.08        137.93         8.58 o                         
  -5  10   7        314.46        345.15        15.69 o                         
  -4  10   7         34.75         50.67         8.69 o                         
  -3  10   7         39.87         38.10         7.93 o                         
  -2  10   7        432.83        395.74        22.30 o                         
  -1  10   7        141.00        141.57        13.48 o                         
   0  10   7        590.09        634.02        69.59 o                         
   1  10   7        182.61        177.47        11.16 o                         
   2  10   7        345.94        336.45        15.12 o                         
   3  10   7         59.28         70.94         9.90 o                         
   4  10   7        624.15        599.58        26.53 o                         
   5  10   7        796.42        795.85        28.58 o                         
   6  10   7        422.14        533.44        29.43 o                         
   7  10   7        101.54         97.48        45.68 o                         
  -7  11   7         89.17         65.15        26.20 o                         
  -6  11   7         18.78         13.18         3.20 o                         
  -5  11   7        267.32        251.43        18.20 o                         
  -4  11   7        127.56        129.67         9.70 o                         
  -3  11   7         16.37         22.66         4.77 o                         
  -2  11   7        191.20        177.13        12.02 o                         
  -1  11   7          0.89          5.69         3.59 o                         
   0  11   7        103.92        111.73        13.69 o                         
   1  11   7        118.40        127.50         9.21 o                         
   2  11   7         37.13         56.85         6.27 o                         
   3  11   7         71.71         70.25         9.08 o                         
   4  11   7        373.62        427.28        20.32 o                         
   5  11   7         54.91         77.26         7.51 o                         
   6  11   7         45.83         30.26         5.94 o                         
  -6  12   7         95.61        103.59        41.22 o                         
  -5  12   7         49.60         37.91         5.38 o                         
  -4  12   7        152.95        148.14        11.77 o                         
  -3  12   7          5.03         18.54         4.89 o                         
  -2  12   7        146.60        122.06        10.40 o                         
  -1  12   7        305.03        290.92        16.30 o                         
   0  12   7        113.86        117.55         8.45 o                         
   1  12   7        339.46        345.73        20.83 o                         
   2  12   7        181.83        138.60         9.17 o                         
   3  12   7        124.27        138.22        11.11 o                         
   4  12   7         16.18         16.23         3.73 o                         
   5  12   7         25.75         32.60         6.72 o                         
  -4  13   7        134.03        131.72        21.64 o                         
  -3  13   7        106.11        123.66        12.34 o                         
  -2  13   7          6.46         10.71         2.69 o                         
  -1  13   7         10.78         20.11         3.40 o                         
   0  13   7         68.48         56.19         5.11 o                         
   1  13   7        550.88        491.10        30.41 o                         
   2  13   7        286.90        278.17        21.95 o                         
   3  13   7        189.27        187.75        67.05 o                         
  -1  14   7        278.87        205.45        15.97 o                         
   0  14   7          3.25          2.66         2.72 o                         
 -11   0   8        423.84        427.44        27.58 o                         
 -10   0   8        364.94        422.00        49.02 o                         
  -9   0   8         13.27         32.62         6.83 o                         
  -8   0   8       3503.96       3790.46       202.03 o                         
  -7   0   8         96.14        108.04        14.07 o                         
  -6   0   8       8803.75       9781.96       774.00 o                         
  -5   0   8         24.09         29.05         5.84 o                         
  -4   0   8       8852.43       8797.77       163.72 o                         
  -3   0   8        360.24        421.44       104.90 o                         
  -2   0   8        542.60        391.29       129.39 o                         
  -1   0   8        669.11        901.05        47.42 o                         
   0   0   8       4023.95       4257.74       480.99 o                         
   1   0   8       1788.37       2329.42        82.51 o                         
   2   0   8       1376.29       1667.84       278.34 o                         
   3   0   8        365.73        372.41        23.43 o                         
   4   0   8       6036.64       5841.75       208.41 o                         
   5   0   8        543.31        471.53        14.12 o                         
   6   0   8      11990.71      11235.11       423.48 o                         
   7   0   8        404.38        413.05        21.07 o                         
   8   0   8       3418.32       3396.20       113.49 o                         
   9   0   8       1054.78       1116.51        45.93 o                         
  10   0   8         18.98         23.53         5.21 o                         
 -11   1   8         12.51         22.31         3.59 o                         
 -10   1   8       3411.69       3605.85        97.01 o                         
  -9   1   8       2536.39       2500.40        85.52 o                         
  -8   1   8        967.78       1181.73        32.50 o                         
  -7   1   8       1437.71       1651.57       106.62 o                         
  -6   1   8        167.19        221.28         9.62 o                         
  -5   1   8         58.97         92.79         5.91 o                         
  -4   1   8       2800.83       2496.48       120.66 o                         
  -3   1   8       3679.23       4041.29       120.42 o                         
  -2   1   8      26286.16      24345.69      1148.29 o                         
  -1   1   8       1198.16       1139.52        53.16 o                         
   0   1   8       8254.65       7194.31       361.54 o                         
   1   1   8       7109.17       6032.82       101.38 o                         
   2   1   8       5365.40       5396.47       182.55 o                         
   3   1   8       1992.88       2177.18        58.83 o                         
   4   1   8        152.10        200.34        14.00 o                         
   5   1   8        209.77        230.64        15.24 o                         
   6   1   8       1559.60       1634.08        64.34 o                         
   7   1   8        239.76        226.31        10.48 o                         
   8   1   8       3535.56       3530.46       108.22 o                         
   9   1   8        147.25        121.47        10.83 o                         
  10   1   8       2768.47       2414.97        48.18 o                         
 -11   2   8        440.33        382.73        26.20 o                         
 -10   2   8          0.33         15.20         4.34 o                         
  -9   2   8        298.41        276.61        13.47 o                         
  -8   2   8       3733.37       3786.71        77.34 o                         
  -7   2   8          8.04         22.03         4.81 o                         
  -6   2   8       7691.08       8658.84       420.40 o                         
  -5   2   8         65.09         95.44         5.86 o                         
  -4   2   8       4400.96       4481.18       194.75 o                         
  -3   2   8        331.83        469.69        20.70 o                         
  -2   2   8        499.46        466.60        41.69 o                         
  -1   2   8       4815.67       3787.61       154.80 o                         
   0   2   8         47.63        153.26        25.57 o                         
   1   2   8       5101.08       4867.62       212.32 o                         
   2   2   8         31.91        134.72        14.06 o                         
   3   2   8         80.71        156.54        23.38 o                         
   4   2   8       8339.84       8337.34       157.78 o                         
   5   2   8         12.33         18.06         2.47 o                         
   6   2   8       3473.30       3469.50        73.25 o                         
   7   2   8         56.03         71.03         6.11 o                         
   8   2   8       3540.36       3349.91       113.67 o                         
   9   2   8       1298.41       1195.22        60.21 o                         
  10   2   8          3.37          5.01         4.57 o                         
 -10   3   8       4001.34       4087.90        82.64 o                         
  -9   3   8        827.32        980.52        38.61 o                         
  -8   3   8       1159.88       1370.81        35.53 o                         
  -7   3   8       2206.42       2267.89        46.15 o                         
  -6   3   8        864.92       1068.55        56.19 o                         
  -5   3   8       1377.32       1415.57        68.09 o                         
  -4   3   8       1043.55        944.35        44.67 o                         
  -3   3   8         24.13         41.71         5.41 o                         
  -2   3   8       3322.69       2885.64       107.40 o                         
  -1   3   8        204.35        205.63        14.53 o                         
   0   3   8       8918.59       7856.26       154.73 o                         
   1   3   8        123.80        150.28        10.02 o                         
   2   3   8       4373.60       4318.75        71.46 o                         
   3   3   8       6676.05       6486.32       211.51 o                         
   4   3   8        619.43        719.04        25.50 o                         
   5   3   8         82.86        106.08        13.92 o                         
   6   3   8       2327.75       2429.02        67.12 o                         
   7   3   8          1.83         14.95         3.69 o                         
   8   3   8       4688.89       4368.78       117.40 o                         
   9   3   8         18.52         23.69         5.28 o                         
 -10   4   8         27.70         18.12         5.64 o                         
  -9   4   8       1170.88       1096.97        40.14 o                         
  -8   4   8       2651.76       2938.57       255.27 o                         
  -7   4   8        245.58        238.15        17.37 o                         
  -6   4   8       2694.43       2589.75       148.85 o                         
  -5   4   8        131.68        144.87         9.16 o                         
  -4   4   8      10805.61       9467.25       468.67 o                         
  -3   4   8        304.99        256.07        14.16 o                         
  -2   4   8       3496.80       3039.29       229.16 o                         
  -1   4   8       6054.37       4820.06       239.37 o                         
   0   4   8         33.74         44.98        12.06 o                         
   1   4   8       6247.98       5767.48       439.00 o                         
   2   4   8       2155.92       1915.49        95.71 o                         
   3   4   8        816.75        581.19        31.04 o                         
   4   4   8       4951.81       4557.43       280.27 o                         
   5   4   8          6.25         18.67         4.64 o                         
   6   4   8       1674.72       1570.94        39.03 o                         
   7   4   8        243.24        219.02        13.23 o                         
   8   4   8       1351.23       1206.63       110.21 o                         
   9   4   8       2022.14       1585.58        41.12 o                         
 -10   5   8       1056.77       1012.24        27.26 o                         
  -9   5   8        619.85        652.80        34.56 o                         
  -8   5   8        489.80        600.68        23.53 o                         
  -7   5   8       2505.68       2233.80        51.74 o                         
  -6   5   8        160.29        172.30         9.25 o                         
  -5   5   8       3235.01       2815.24       148.85 o                         
  -4   5   8       1304.00       1223.31        35.16 o                         
  -3   5   8       1803.91       1489.66        86.14 o                         
  -2   5   8       8230.18       6958.04       341.92 o                         
  -1   5   8        238.60        256.85        29.52 o                         
   0   5   8       4277.53       3144.84        93.27 o                         
   1   5   8       3824.93       3365.29       239.95 o                         
   2   5   8       5398.00       4175.59       159.64 o                         
   3   5   8       3751.06       3294.56       190.54 o                         
   4   5   8         47.89        108.56         9.60 o                         
   5   5   8        490.90        513.26        32.82 o                         
   6   5   8       2530.51       2450.31        86.41 o                         
   7   5   8        859.25        905.32        46.51 o                         
   8   5   8       2504.29       2367.84       198.00 o                         
   9   5   8          4.08          7.39         3.15 o                         
 -10   6   8        140.25        110.39         9.69 o                         
  -9   6   8       1940.14       2007.86       155.70 o                         
  -8   6   8        752.87       1002.21        73.82 o                         
  -7   6   8          2.07         12.55         4.01 o                         
  -6   6   8         37.63         47.01        10.99 o                         
  -5   6   8        235.04        217.36        13.77 o                         
  -4   6   8       5957.41       5115.35       190.71 o                         
  -3   6   8       3092.95       2463.49        80.53 o                         
  -2   6   8        355.35        308.24        19.99 o                         
  -1   6   8       2149.62       1668.46        60.03 o                         
   0   6   8        154.99        149.86        13.41 o                         
   1   6   8       6380.60       5353.92       152.62 o                         
   2   6   8       4927.17       4131.38       213.85 o                         
   3   6   8       1190.89       1077.93        33.09 o                         
   4   6   8        983.45        825.11        40.66 o                         
   5   6   8        391.62        347.54        18.73 o                         
   6   6   8       1225.94       1126.90        37.79 o                         
   7   6   8        646.50        561.30        20.70 o                         
   8   6   8         94.43         91.24         9.41 o                         
   9   6   8       3065.00       2802.42       744.13 o                         
  -9   7   8        738.96        928.86       123.91 o                         
  -8   7   8        560.15        580.30        41.82 o                         
  -7   7   8       3016.40       3697.29        85.80 o                         
  -6   7   8        385.76        389.89        26.91 o                         
  -5   7   8       1383.50       1245.52        56.35 o                         
  -4   7   8        141.55        176.50        17.23 o                         
  -3   7   8        960.26        733.65        35.45 o                         
  -2   7   8       2357.10       1948.90        42.33 o                         
  -1   7   8          1.00         12.43         2.94 o                         
   0   7   8       3049.96       2396.65       135.42 o                         
   1   7   8       2200.31       1969.52        36.90 o                         
   2   7   8       2806.09       2486.63       207.35 o                         
   3   7   8       1537.78       1418.53       115.30 o                         
   4   7   8        119.73        133.06        12.35 o                         
   5   7   8       1288.36       1024.82        60.74 o                         
   6   7   8        229.62        233.58        16.72 o                         
   7   7   8       1872.22       1792.93        49.88 o                         
   8   7   8        387.45        374.51        34.54 o                         
  -9   8   8       1283.89       1487.47        44.85 o                         
  -8   8   8        732.96        871.45        23.15 o                         
  -7   8   8        328.58        310.35        16.74 o                         
  -6   8   8       1384.35       1136.25        46.47 o                         
  -5   8   8         82.29         71.75        10.45 o                         
  -4   8   8        333.32        309.89        24.06 o                         
  -3   8   8        656.81        581.55        26.43 o                         
  -2   8   8        381.75        291.85        20.71 o                         
  -1   8   8       3626.69       2399.93        73.77 o                         
   0   8   8        438.16        402.28        36.73 o                         
   1   8   8       3921.46       3868.56       381.43 o                         
   2   8   8       1671.57       1540.27        98.77 o                         
   3   8   8        739.00        747.03        39.48 o                         
   4   8   8       4336.42       3891.20       115.47 o                         
   5   8   8       2155.28       1961.65       110.23 o                         
   6   8   8         99.62         78.58        10.04 o                         
   7   8   8        469.35        554.20        32.91 o                         
   8   8   8        391.75        420.83        30.42 o                         
  -8   9   8        131.54        136.92        14.35 o                         
  -7   9   8       3253.10       3384.83        64.64 o                         
  -6   9   8         20.03         20.29         4.39 o                         
  -5   9   8       3535.36       3428.05       101.38 o                         
  -4   9   8          3.53         14.43         5.08 o                         
  -3   9   8       1382.06       1417.94        52.30 o                         
  -2   9   8        421.93        451.59        29.15 o                         
  -1   9   8        353.12        434.34        22.88 o                         
   0   9   8        237.45        300.41        28.20 o                         
   1   9   8        306.21        322.06        15.09 o                         
   2   9   8         32.80         57.06         6.60 o                         
   3   9   8       2406.15       2588.86       102.25 o                         
   4   9   8         28.38         51.06         7.18 o                         
   5   9   8       1774.34       1864.99        44.09 o                         
   6   9   8         57.63         65.78         7.76 o                         
   7   9   8       2044.32       2702.24       132.11 o                         
  -7  10   8        136.83        139.28        13.50 o                         
  -6  10   8       1218.21       1237.86        31.67 o                         
  -5  10   8         75.94        129.79        14.99 o                         
  -4  10   8        277.53        298.72        20.72 o                         
  -3  10   8       1652.02       1868.65        59.72 o                         
  -2  10   8         48.46         56.99         7.60 o                         
  -1  10   8       7077.34       6925.28       320.51 o                         
   0  10   8        628.24        580.99        23.65 o                         
   1  10   8       1776.07       1723.13        44.02 o                         
   2  10   8         92.91         65.71         6.93 o                         
   3  10   8        721.04        732.98        26.17 o                         
   4  10   8       1039.40       1026.99        38.04 o                         
   5  10   8        475.04        497.09        37.62 o                         
   6  10   8         95.61        116.72        16.83 o                         
  -6  11   8         24.52         19.63         4.74 o                         
  -5  11   8       1271.16       1285.20        51.17 o                         
  -4  11   8        102.92        160.97        13.67 o                         
  -3  11   8       2039.77       2219.43       133.13 o                         
  -2  11   8       1230.24       1230.03        31.60 o                         
  -1  11   8         39.93         33.04         8.91 o                         
   0  11   8         39.39         65.89         9.27 o                         
   1  11   8        172.60        177.73        14.64 o                         
   2  11   8        153.05        137.23         9.05 o                         
   3  11   8        713.47        723.78        27.08 o                         
   4  11   8         55.88         84.89        33.42 o                         
   5  11   8       1077.56       1059.48       308.42 o                         
  -5  12   8          0.47         19.28         7.87 o                         
  -4  12   8        130.88        126.87         8.99 o                         
  -3  12   8       1629.95       1714.01       105.63 o                         
  -2  12   8          5.12         13.70         2.80 o                         
  -1  12   8       2674.27       2373.35        51.65 o                         
   0  12   8        193.59        189.70        13.40 o                         
   1  12   8       3100.58       2726.44       117.38 o                         
   2  12   8          7.50         10.13         3.77 o                         
   3  12   8        512.91        477.27       114.04 o                         
   4  12   8        141.19        137.75        29.21 o                         
  -3  13   8       1232.23       1309.63        43.16 o                         
  -2  13   8        269.65        286.30        14.74 o                         
  -1  13   8         22.84         18.12         3.37 o                         
   0  13   8        100.01        108.20         6.23 o                         
   1  13   8        110.58         90.76         7.94 o                         
   2  13   8       1038.91        920.28       353.56 o                         
 -10   1   9          5.52          9.88         2.96 o                         
  -9   1   9        436.41        485.85        17.53 o                         
  -8   1   9        344.64        386.83        18.10 o                         
  -7   1   9          5.79         21.18         5.51 o                         
  -6   1   9        510.15        578.71        34.35 o                         
  -5   1   9         41.15         52.92         6.05 o                         
  -4   1   9        146.94        168.75        14.63 o                         
  -3   1   9         80.31         96.63         5.82 o                         
  -2   1   9        253.51        296.86        16.51 o                         
  -1   1   9        339.99        310.59        17.05 o                         
   0   1   9        330.72        301.55        18.81 o                         
   1   1   9       1490.86       1213.43        33.76 o                         
   2   1   9        318.25        325.47        14.73 o                         
   3   1   9        407.00        429.03        13.46 o                         
   4   1   9        141.90        159.26         5.54 o                         
   5   1   9       1344.24       1226.23        28.90 o                         
   6   1   9         24.75         34.55         4.09 o                         
   7   1   9        177.29        164.96        10.27 o                         
   8   1   9          5.07          6.55         3.55 o                         
   9   1   9          0.26         12.64         3.70 o                         
 -10   2   9        278.52        337.87        12.69 o                         
  -9   2   9        188.53        220.15        15.22 o                         
  -8   2   9        282.58        314.14        16.35 o                         
  -7   2   9       1521.92       1602.77        46.00 o                         
  -6   2   9       1660.58       1723.71        93.81 o                         
  -5   2   9        707.37        666.76        31.18 o                         
  -4   2   9       1405.21       1417.05        97.48 o                         
  -3   2   9        138.10        164.00         7.79 o                         
  -2   2   9         72.94         69.40         7.01 o                         
  -1   2   9         77.84         70.40         6.10 o                         
   0   2   9       1407.88       1374.92        47.58 o                         
   1   2   9         56.90         48.65         4.54 o                         
   2   2   9        388.96        387.36        17.86 o                         
   3   2   9        171.24        230.12        12.40 o                         
   4   2   9        109.02        147.17         5.96 o                         
   5   2   9        179.56        162.42         6.36 o                         
   6   2   9         46.84         66.44         5.28 o                         
   7   2   9          0.40         15.82         5.21 o                         
   8   2   9         99.34         91.73         7.57 o                         
   9   2   9        229.58        233.33        12.65 o                         
 -10   3   9        887.47        675.91        27.79 o                         
  -9   3   9        147.20        118.50         8.73 o                         
  -8   3   9       1038.95       1243.03        33.62 o                         
  -7   3   9        661.16        691.97        24.70 o                         
  -6   3   9         84.82        100.90         9.44 o                         
  -5   3   9       1864.40       1955.65        92.78 o                         
  -4   3   9         59.29         53.95         4.55 o                         
  -3   3   9         42.32         43.06         3.25 o                         
  -2   3   9        641.07        521.51        23.21 o                         
  -1   3   9       2341.15       1949.68        58.60 o                         
   0   3   9        269.82        238.70        16.98 o                         
   1   3   9        134.92        174.78         8.36 o                         
   2   3   9       1114.81       1187.97        36.33 o                         
   3   3   9         17.47         34.86         4.00 o                         
   4   3   9        127.95        172.86         8.14 o                         
   5   3   9       2449.62       2408.47        99.87 o                         
   6   3   9       1272.52       1340.54        43.66 o                         
   7   3   9        224.36        208.03        15.35 o                         
   8   3   9        197.75        179.85        10.30 o                         
   9   3   9          0.79          4.19         3.07 o                         
 -10   4   9         90.62        113.67         8.56 o                         
  -9   4   9         16.13         15.32         3.74 o                         
  -8   4   9        746.40        801.70        42.64 o                         
  -7   4   9       1376.54       1362.21        38.95 o                         
  -6   4   9          4.36         10.42         2.44 o                         
  -5   4   9        232.64        268.27        18.17 o                         
  -4   4   9        316.29        303.84        19.00 o                         
  -3   4   9       1901.83       1748.44        70.34 o                         
  -2   4   9        449.45        410.12        25.82 o                         
  -1   4   9        807.00        621.37        52.30 o                         
   0   4   9       1758.04       1507.56       123.21 o                         
   1   4   9        691.08        692.85        44.06 o                         
   2   4   9        451.30        409.59        27.64 o                         
   3   4   9        294.32        270.86        15.34 o                         
   4   4   9        783.44        681.40        43.68 o                         
   5   4   9         27.33         52.27         5.94 o                         
   6   4   9       1524.57       1429.15        30.74 o                         
   7   4   9       1016.23        857.73        50.45 o                         
   8   4   9        267.30        276.94        17.76 o                         
   9   4   9        227.54        224.25        13.43 o                         
 -10   5   9       1138.58        914.72        39.62 o                         
  -9   5   9         45.80         57.56         7.12 o                         
  -8   5   9        394.45        412.91        15.39 o                         
  -7   5   9        344.47        345.83        26.64 o                         
  -6   5   9       1292.25       1171.77        35.39 o                         
  -5   5   9          2.51         10.98         3.31 o                         
  -4   5   9        291.69        259.20        12.03 o                         
  -3   5   9          2.10         10.17         2.09 o                         
  -2   5   9        493.04        440.06        36.05 o                         
  -1   5   9        671.35        553.64        23.86 o                         
   0   5   9       2575.60       1961.79       154.15 o                         
   1   5   9       1244.88       1156.36        90.03 o                         
   2   5   9        509.02        410.91        38.86 o                         
   3   5   9         51.09         39.52         4.94 o                         
   4   5   9          0.50         11.73         3.58 o                         
   5   5   9          3.72         11.48         3.43 o                         
   6   5   9        266.15        271.52        20.41 o                         
   7   5   9         27.99         34.37         5.85 o                         
   8   5   9        501.89        436.04        20.48 o                         
   9   5   9          1.51          2.21         2.48 o                         
  -9   6   9         99.84        108.41         7.78 o                         
  -8   6   9        116.16         94.57         6.58 o                         
  -7   6   9         81.25         71.26         6.72 o                         
  -6   6   9        886.85        838.72        30.45 o                         
  -5   6   9         35.45         43.28         8.14 o                         
  -4   6   9        101.47        108.78         7.73 o                         
  -3   6   9       1571.30       1388.03        46.62 o                         
  -2   6   9        206.57        186.29        14.73 o                         
  -1   6   9       1750.17       1355.36        44.35 o                         
   0   6   9        299.55        278.73        13.21 o                         
   1   6   9        675.51        571.85        20.72 o                         
   2   6   9       2462.52       2156.39        62.44 o                         
   3   6   9        499.02        459.86        29.79 o                         
   4   6   9       1600.66       1613.59        68.91 o                         
   5   6   9          1.21         12.15         3.41 o                         
   6   6   9       1058.55        986.54        55.58 o                         
   7   6   9         78.81         85.02         7.82 o                         
   8   6   9        461.11        485.54       103.99 o                         
  -9   7   9        591.54        771.39        34.22 o                         
  -8   7   9        154.04        190.14        14.52 o                         
  -7   7   9        324.37        358.76        22.93 o                         
  -6   7   9        158.90        162.29        12.15 o                         
  -5   7   9        310.69        216.87        12.83 o                         
  -4   7   9         69.02         71.47         7.62 o                         
  -3   7   9         10.35         13.86         2.85 o                         
  -2   7   9       1503.07       1278.33        40.67 o                         
  -1   7   9         69.32         79.22         9.28 o                         
   0   7   9       2123.54       1843.03       120.29 o                         
   1   7   9          6.87         19.61         4.49 o                         
   2   7   9       1076.45       1056.48        46.20 o                         
   3   7   9        253.11        261.79        15.86 o                         
   4   7   9        468.74        437.22        39.12 o                         
   5   7   9         80.74         61.45        10.54 o                         
   6   7   9        974.54        887.14        38.64 o                         
   7   7   9        102.63         79.55         9.58 o                         
   8   7   9        506.85        560.82        36.17 o                         
  -8   8   9          4.90         14.04         2.97 o                         
  -7   8   9         24.73         19.59         3.94 o                         
  -6   8   9        615.61        601.96        28.27 o                         
  -5   8   9         21.52         20.56         4.48 o                         
  -4   8   9        968.42        806.41        26.96 o                         
  -3   8   9         64.17         65.32         6.50 o                         
  -2   8   9        404.47        315.84        34.19 o                         
  -1   8   9        112.52        145.55        19.09 o                         
   0   8   9        305.04        298.53        27.84 o                         
   1   8   9          3.06         14.49         4.18 o                         
   2   8   9        375.94        346.07        19.62 o                         
   3   8   9         20.93         23.70         4.98 o                         
   4   8   9        141.23        181.71        14.48 o                         
   5   8   9        591.37        521.76        26.99 o                         
   6   8   9         26.90         20.01         5.39 o                         
   7   8   9          8.03         10.82         4.26 o                         
  -8   9   9         27.45         28.48         6.46 o                         
  -7   9   9         66.71         80.19         8.31 o                         
  -6   9   9        115.43        111.24         8.89 o                         
  -5   9   9         22.28         39.61         6.35 o                         
  -4   9   9        287.53        210.49        23.96 o                         
  -3   9   9        137.80         77.23        12.91 o                         
  -2   9   9        230.12        218.36        26.50 o                         
  -1   9   9        236.37        247.48        20.09 o                         
   0   9   9       2320.15       2157.92       138.86 o                         
   1   9   9         18.82         29.28         4.92 o                         
   2   9   9        271.66        301.65        14.39 o                         
   3   9   9        721.07        738.09        24.13 o                         
   4   9   9        255.37        227.44        15.56 o                         
   5   9   9         82.90         67.64         9.95 o                         
   6   9   9         38.17         43.33         6.75 o                         
   7   9   9          0.03          5.30         5.24 o                         
  -7  10   9         72.50         73.73        10.38 o                         
  -6  10   9         44.79         49.63         5.47 o                         
  -5  10   9          1.36          4.46         2.67 o                         
  -4  10   9        840.23        712.47        35.71 o                         
  -3  10   9        159.63        147.12        17.80 o                         
  -2  10   9        249.31        244.63        17.88 o                         
  -1  10   9          5.15         14.40         5.49 o                         
   0  10   9        137.55        133.63        11.48 o                         
   1  10   9         10.64         14.24         4.74 o                         
   2  10   9        358.38        389.68        15.76 o                         
   3  10   9         82.61         94.12        13.39 o                         
   4  10   9        122.98         89.45        12.09 o                         
   5  10   9        149.73        107.14        17.84 o                         
   6  10   9         98.71        100.16        13.92 o                         
  -6  11   9         50.44         33.50         4.60 o                         
  -5  11   9         11.90         26.85         6.34 o                         
  -4  11   9          0.48          3.87         2.72 o                         
  -3  11   9        247.38        198.37        18.64 o                         
  -2  11   9         86.35         70.83         6.92 o                         
  -1  11   9        344.22        341.24        17.77 o                         
   0  11   9        270.83        284.69        15.53 o                         
   1  11   9          0.72         12.53         5.76 o                         
   2  11   9         19.21         19.23         4.46 o                         
   3  11   9         63.26         94.59         9.81 o                         
   4  11   9          9.46         22.39         6.35 o                         
   5  11   9         84.19         89.45        12.03 o                         
  -5  12   9          8.63          8.85         3.31 o                         
  -4  12   9         43.57         45.61         4.92 o                         
  -3  12   9         13.00          7.67         2.42 o                         
  -2  12   9        180.48        184.03         8.96 o                         
  -1  12   9         13.81         18.53         3.75 o                         
   0  12   9         66.27         62.44         5.75 o                         
   1  12   9         25.34         30.56         4.93 o                         
   2  12   9        164.73        213.38        19.35 o                         
   3  12   9         38.76         46.52         7.57 o                         
   4  12   9        134.06        184.76        25.40 o                         
  -2  13   9          1.86          6.95         1.85 o                         
  -1  13   9         26.79         31.70         3.30 o                         
   0  13   9          1.22          7.25         2.65 o                         
   1  13   9         10.69          9.91         2.73 o                         
 -10   0  10        159.82        198.55        18.22 o                         
  -9   0  10        142.29        101.53        15.17 o                         
  -8   0  10        655.10        593.48        38.17 o                         
  -7   0  10          3.03         15.68         7.04 o                         
  -6   0  10       3176.19       2449.39        82.69 o                         
  -5   0  10        742.28        699.33        49.62 o                         
  -4   0  10       6998.59       5831.13       121.66 o                         
  -3   0  10       4672.59       3397.91       225.94 o                         
  -2   0  10      10165.21       7096.14       105.88 o                         
  -1   0  10       2399.46       2267.31        66.90 o                         
   0   0  10         48.84         43.81         3.80 o                         
   1   0  10       1774.88       1488.50        82.10 o                         
   2   0  10        185.99        252.26        24.90 o                         
   3   0  10       1100.35       1006.80        78.21 o                         
   4   0  10       3875.01       3893.05       166.26 o                         
   5   0  10       4447.98       4432.68       245.39 o                         
   6   0  10       9296.36       7544.83       193.09 o                         
   7   0  10       1509.83       1549.31        91.95 o                         
   8   0  10       1861.73       1962.50        60.25 o                         
   9   0  10        106.26         84.47        37.16 o                         
 -10   1  10       1407.92       1648.11        61.07 o                         
  -9   1  10        864.52        969.03        46.92 o                         
  -8   1  10       5277.06       5786.82        82.36 o                         
  -7   1  10       1702.03       2165.16        54.72 o                         
  -6   1  10       1608.56       1749.69       110.72 o                         
  -5   1  10        145.57        171.42        12.69 o                         
  -4   1  10          0.34         25.71         5.89 o                         
  -3   1  10       2141.98       1625.64        54.22 o                         
  -2   1  10          6.01         44.77         3.62 o                         
  -1   1  10       4903.50       3864.59       118.44 o                         
   0   1  10       1307.27        996.17        27.03 o                         
   1   1  10       1705.28       1203.54        26.42 o                         
   2   1  10       2612.32       2290.59        89.69 o                         
   3   1  10        681.22        606.22        19.84 o                         
   4   1  10       2533.21       2494.76        66.27 o                         
   5   1  10        212.25        247.92        17.12 o                         
   6   1  10        128.20        191.96        23.81 o                         
   7   1  10       2032.17       1968.75        88.13 o                         
   8   1  10        279.46        251.26        12.13 o                         
   9   1  10       1054.48        696.71        41.61 o                         
 -10   2  10        488.48        439.55        15.18 o                         
  -9   2  10       1040.91       1132.76        26.48 o                         
  -8   2  10          2.48         20.26         4.82 o                         
  -7   2  10       1948.56       2475.01        81.35 o                         
  -6   2  10        607.26        717.34        38.97 o                         
  -5   2  10       6088.61       6439.45       504.40 o                         
  -4   2  10       5294.44       5335.30       560.88 o                         
  -3   2  10       1944.92       1561.80        42.78 o                         
  -2   2  10       5897.96       4657.98       104.87 o                         
  -1   2  10       1253.65       1180.47        33.42 o                         
   0   2  10       3386.42       2613.67        97.98 o                         
   1   2  10          0.97         37.87        11.98 o                         
   2   2  10        116.54        116.54        11.92 o                         
   3   2  10       4308.06       4306.41       131.79 o                         
   4   2  10       2200.21       2207.89        55.41 o                         
   5   2  10       3278.83       3441.06        84.37 o                         
   6   2  10       3371.63       3397.77       108.98 o                         
   7   2  10        796.36        725.27        18.86 o                         
   8   2  10       1480.91       1484.95        55.26 o                         
   9   2  10         57.39         51.05         9.18 o                         
 -10   3  10        517.94        559.12        18.38 o                         
  -9   3  10        335.49        342.88        35.19 o                         
  -8   3  10       2628.44       2929.45        90.29 o                         
  -7   3  10        423.00        587.21        27.01 o                         
  -6   3  10       1258.49       1269.92       142.11 o                         
  -5   3  10         53.70         57.17         8.62 o                         
  -4   3  10          2.44         11.46         3.04 o                         
  -3   3  10       3578.47       3009.20        88.25 o                         
  -2   3  10       4807.77       3887.90       158.89 o                         
  -1   3  10       6804.53       5432.59       181.82 o                         
   0   3  10       6869.23       5248.57       212.52 o                         
   1   3  10        322.61        302.53        28.12 o                         
   2   3  10       3740.23       3462.90       124.04 o                         
   3   3  10        994.48        956.20        32.42 o                         
   4   3  10       9186.57       8577.47       295.54 o                         
   5   3  10        548.37        481.40        13.47 o                         
   6   3  10         55.25         56.41         5.17 o                         
   7   3  10       2163.24       2296.81       141.37 o                         
   8   3  10          1.23         11.29         4.05 o                         
   9   3  10       1325.47        941.41        27.17 o                         
 -10   4  10        877.50        730.65        42.85 o                         
  -9   4  10       1729.58       1904.47        49.06 o                         
  -8   4  10          1.37         17.36         3.92 o                         
  -7   4  10       3929.69       4046.21       136.36 o                         
  -6   4  10       1422.36       1402.39        41.14 o                         
  -5   4  10       3679.66       3680.05       293.74 o                         
  -4   4  10       1882.25       1914.73       144.40 o                         
  -3   4  10        771.95        750.22        48.39 o                         
  -2   4  10       7646.93       6352.81        70.98 o                         
  -1   4  10        657.25        554.58        23.26 o                         
   0   4  10       4847.02       3816.14       256.16 o                         
   1   4  10          3.37         35.38        11.07 o                         
   2   4  10        255.12        234.92        19.18 o                         
   3   4  10       1101.69       1126.39        51.08 o                         
   4   4  10       1708.45       1712.78        43.86 o                         
   5   4  10        734.09        843.33        34.14 o                         
   6   4  10        599.67        575.35        22.39 o                         
   7   4  10       1303.43       1186.37        39.13 o                         
   8   4  10       1048.29        862.01        29.67 o                         
  -9   5  10        255.37        269.51        14.68 o                         
  -8   5  10       1328.62       1496.43        83.70 o                         
  -7   5  10        631.00        567.32        24.44 o                         
  -6   5  10         38.90         41.62         6.06 o                         
  -5   5  10         19.13         13.22         3.95 o                         
  -4   5  10       1162.28       1132.33        77.23 o                         
  -3   5  10       8406.40       7107.37       249.60 o                         
  -2   5  10        848.23        818.72        48.48 o                         
  -1   5  10       2914.89       2461.44        82.22 o                         
   0   5  10       5960.59       4656.65       234.43 o                         
   1   5  10        307.09        303.61        27.02 o                         
   2   5  10       3231.97       3047.20       174.96 o                         
   3   5  10        129.74        111.13         8.95 o                         
   4   5  10        130.20        124.09         9.88 o                         
   5   5  10        952.43        891.71        22.32 o                         
   6   5  10        408.56        434.59        21.64 o                         
   7   5  10       1713.10       1685.18       124.97 o                         
   8   5  10         87.95         72.79         8.05 o                         
  -9   6  10        912.09        855.49        24.09 o                         
  -8   6  10         14.74         15.18         3.53 o                         
  -7   6  10       2312.55       2395.45       194.14 o                         
  -6   6  10        936.09        783.94        47.93 o                         
  -5   6  10         16.07         21.21         4.29 o                         
  -4   6  10         85.61         82.76         8.42 o                         
  -3   6  10         70.11         92.12        10.89 o                         
  -2   6  10       5867.27       4695.75       194.81 o                         
  -1   6  10       2709.87       2210.80        70.13 o                         
   0   6  10       1151.35        948.60        53.59 o                         
   1   6  10       3204.28       2706.04        89.32 o                         
   2   6  10        351.93        303.68        21.23 o                         
   3   6  10        174.27        195.21        12.31 o                         
   4   6  10        798.71        702.36        23.35 o                         
   5   6  10       1617.96       1578.24        46.02 o                         
   6   6  10       1134.32       1132.64        55.57 o                         
   7   6  10        981.70        984.52        77.06 o                         
   8   6  10       1205.91       1165.32       406.36 o                         
  -8   7  10       1861.56       2026.22       116.72 o                         
  -7   7  10          1.67         14.62         8.63 o                         
  -6   7  10       2273.18       1951.48        56.55 o                         
  -5   7  10         28.27         27.95         4.36 o                         
  -4   7  10       3032.82       2586.60        46.24 o                         
  -3   7  10       4183.81       3448.51       104.93 o                         
  -2   7  10        292.56        290.29        34.06 o                         
  -1   7  10       1210.39        987.53        89.60 o                         
   0   7  10        214.70        195.59        18.19 o                         
   1   7  10        887.96        755.05        48.11 o                         
   2   7  10       1553.89       1459.16        47.21 o                         
   3   7  10          4.24         21.99         7.08 o                         
   4   7  10        424.00        427.34        26.20 o                         
   5   7  10       2189.85       2483.44        92.87 o                         
   6   7  10        201.35        196.94        13.90 o                         
   7   7  10       1090.25       1360.49       137.51 o                         
  -8   8  10        141.34         94.78         7.65 o                         
  -7   8  10       1048.24       1088.14        38.32 o                         
  -6   8  10          0.25         22.46         8.85 o                         
  -5   8  10        668.12        590.95        33.63 o                         
  -4   8  10        128.61        157.90        18.00 o                         
  -3   8  10        345.95        266.65        12.83 o                         
  -2   8  10       1231.82       1139.48        42.63 o                         
  -1   8  10       2160.42       1976.24        58.61 o                         
   0   8  10        688.76        697.53        30.01 o                         
   1   8  10       1250.18       1217.72        42.18 o                         
   2   8  10         38.76         39.48         8.62 o                         
   3   8  10       1365.86       1276.66        58.13 o                         
   4   8  10        103.63         90.17        14.13 o                         
   5   8  10       3172.58       3203.04        95.95 o                         
   6   8  10       1317.27       1297.40        86.94 o                         
   7   8  10          6.02         10.23         7.03 o                         
  -7   9  10         52.99         50.03         6.31 o                         
  -6   9  10       1824.63       2196.59        64.81 o                         
  -5   9  10       1332.29       1568.43        57.90 o                         
  -4   9  10        483.92        426.29        35.59 o                         
  -3   9  10       1950.15       1554.04        78.70 o                         
  -2   9  10        283.86        236.82        37.35 o                         
  -1   9  10       2835.81       2748.44       126.67 o                         
   0   9  10          9.15         29.21         6.45 o                         
   1   9  10          2.93          4.89         6.27 o                         
   2   9  10        248.63        290.17        23.74 o                         
   3   9  10        319.06        387.84        26.82 o                         
   4   9  10       2901.82       3092.43       182.88 o                         
   5   9  10       2621.91       2774.19        95.68 o                         
   6   9  10        157.13        174.44        15.86 o                         
  -6  10  10          8.81         13.31         3.57 o                         
  -5  10  10        451.62        485.92        18.09 o                         
  -4  10  10        203.54        235.90        26.65 o                         
  -3  10  10         20.81         23.45         4.64 o                         
  -2  10  10       1006.61        761.64        38.94 o                         
  -1  10  10        671.16        570.33        28.22 o                         
   0  10  10        954.76        971.03        49.99 o                         
   1  10  10        912.17       1077.49        83.13 o                         
   2  10  10        569.92        627.00        53.74 o                         
   3  10  10       1109.49       1421.11       126.34 o                         
   4  10  10        109.38        109.93        10.91 o                         
   5  10  10        765.93        996.15        37.35 o                         
  -5  11  10        887.69       1046.44       205.99 o                         
  -4  11  10        112.54        101.78        10.77 o                         
  -3  11  10       2754.01       2995.31       340.36 o                         
  -2  11  10        189.71        199.25        11.52 o                         
  -1  11  10       2157.96       2177.04       103.30 o                         
   0  11  10        312.18        253.92        18.19 o                         
   1  11  10        185.29        224.80        16.57 o                         
   2  11  10        958.77       1496.41        78.09 o                         
   3  11  10         25.84         25.88         5.63 o                         
   4  11  10       1165.49       1499.32       150.98 o                         
  -4  12  10        174.02        189.16        14.80 o                         
  -3  12  10         21.89         39.64         4.57 o                         
  -2  12  10        665.95        548.37        20.88 o                         
  -1  12  10        800.00        707.63        26.80 o                         
   0  12  10        846.85        914.32        65.93 o                         
   1  12  10       1648.78       1749.52       249.32 o                         
   2  12  10       2129.93       2824.98        93.00 o                         
   3  12  10       1411.28       1521.23       434.59 o                         
 -10   1  11         23.12         16.61         2.77 o                         
  -9   1  11        186.20        194.30        28.78 o                         
  -8   1  11        622.41        742.02        24.56 o                         
  -7   1  11         52.03         86.79        10.50 o                         
  -6   1  11         71.81        114.07         9.60 o                         
  -5   1  11         72.70         82.92        10.61 o                         
  -4   1  11        200.93        127.87        10.64 o                         
  -3   1  11        367.68        335.76        11.10 o                         
  -2   1  11        223.31        184.72         7.57 o                         
  -1   1  11       1123.06        893.55        42.46 o                         
   0   1  11        122.97        108.41         5.27 o                         
   1   1  11        801.67        522.13        25.69 o                         
   2   1  11        447.19        388.55        19.40 o                         
   3   1  11       1716.38       1458.50        49.37 o                         
   4   1  11         68.82         52.73         4.36 o                         
   5   1  11        525.71        461.68        20.30 o                         
   6   1  11          0.05         19.33         6.74 o                         
   7   1  11         15.94          4.75         3.85 o                         
   8   1  11        106.56         78.59        11.77 o                         
   9   1  11        110.69        134.11        41.44 o                         
 -10   2  11          2.28          3.89         1.60 o                         
  -9   2  11        973.30        995.28        27.82 o                         
  -8   2  11        291.72        349.24        24.66 o                         
  -7   2  11        737.20        871.81        27.65 o                         
  -6   2  11       1573.12       1923.55        50.81 o                         
  -5   2  11          8.56         19.82         4.04 o                         
  -4   2  11        162.78        141.24        13.45 o                         
  -3   2  11        904.68        711.63        21.39 o                         
  -2   2  11        803.45        750.20        14.93 o                         
  -1   2  11        820.01        701.96        14.15 o                         
   0   2  11        412.77        314.31        11.47 o                         
   1   2  11         50.92         54.99         8.72 o                         
   2   2  11         66.33         67.17         5.54 o                         
   3   2  11          0.42         15.86         3.08 o                         
   4   2  11         37.62         62.05         5.15 o                         
   5   2  11        123.15        125.35         7.97 o                         
   6   2  11          0.77          8.31         3.20 o                         
   7   2  11         92.90         86.82         8.67 o                         
   8   2  11        755.54        573.19        22.67 o                         
 -10   3  11         22.68         13.44         4.01 o                         
  -9   3  11         38.52         51.66         5.14 o                         
  -8   3  11          1.79          2.87         2.69 o                         
  -7   3  11        306.08        371.43        21.08 o                         
  -6   3  11         69.11         78.28         9.23 o                         
  -5   3  11       1403.04       1390.30       110.18 o                         
  -4   3  11          8.72         18.08         3.26 o                         
  -3   3  11          3.84          4.89         2.43 o                         
  -2   3  11          9.66         17.02         3.27 o                         
  -1   3  11       1264.07       1100.92        56.00 o                         
   0   3  11        728.03        636.71        23.66 o                         
   1   3  11       2119.88       1763.20        77.88 o                         
   2   3  11          0.78          9.93         2.42 o                         
   3   3  11       3264.37       3085.24       120.55 o                         
   4   3  11        715.22        701.92        50.70 o                         
   5   3  11        648.93        602.91        26.65 o                         
   6   3  11          8.92          3.39         3.00 o                         
   7   3  11          0.39          6.76         3.31 o                         
   8   3  11        304.83        251.71        16.33 o                         
  -9   4  11          1.88         10.25         2.89 o                         
  -8   4  11        194.89        188.12        12.45 o                         
  -7   4  11         77.70         68.12         7.93 o                         
  -6   4  11         11.52         23.34         6.56 o                         
  -5   4  11        537.85        555.44        21.77 o                         
  -4   4  11       1132.38       1119.14        85.28 o                         
  -3   4  11       1545.56       1324.87        98.59 o                         
  -2   4  11         60.19         60.27         6.93 o                         
  -1   4  11        695.40        608.27        53.43 o                         
   0   4  11        238.81        184.73         9.79 o                         
   1   4  11       1180.44       1013.77        26.12 o                         
   2   4  11        529.41        464.65        24.25 o                         
   3   4  11         11.63         24.25         4.13 o                         
   4   4  11        785.33        736.46        31.56 o                         
   5   4  11          6.84          9.90         3.31 o                         
   6   4  11         23.29         24.23         4.65 o                         
   7   4  11        208.46        157.28        15.53 o                         
   8   4  11        612.89        599.25        22.41 o                         
  -9   5  11        213.66        199.35        11.10 o                         
  -8   5  11        305.06        262.40        12.46 o                         
  -7   5  11        641.13        640.20        25.33 o                         
  -6   5  11        156.78        160.83        11.13 o                         
  -5   5  11       2482.16       2369.09        48.02 o                         
  -4   5  11        419.74        422.35        16.57 o                         
  -3   5  11        505.59        424.96        17.30 o                         
  -2   5  11          3.34         17.82         4.02 o                         
  -1   5  11         49.78         45.76         5.03 o                         
   0   5  11       1773.85       1503.65        76.10 o                         
   1   5  11         26.66         28.67         4.72 o                         
   2   5  11        122.75         85.56        11.46 o                         
   3   5  11        129.53        141.41         9.10 o                         
   4   5  11        214.22        194.04        16.63 o                         
   5   5  11         48.15         40.78         5.37 o                         
   6   5  11         17.48         15.96         3.93 o                         
   7   5  11        159.51        148.68        12.33 o                         
   8   5  11         89.31         87.79        15.82 o                         
  -9   6  11         33.15         35.46        14.41 o                         
  -8   6  11        258.78        217.35        11.30 o                         
  -7   6  11         22.35         24.54         5.45 o                         
  -6   6  11         14.12         19.26         5.15 o                         
  -5   6  11       2042.93       1909.41        37.18 o                         
  -4   6  11       1443.43       1247.52        34.09 o                         
  -3   6  11        328.75        300.91        15.75 o                         
  -2   6  11         43.67         40.60         6.27 o                         
  -1   6  11        384.34        330.28        15.59 o                         
   0   6  11        975.48        834.53        31.88 o                         
   1   6  11       1103.98        773.95        37.20 o                         
   2   6  11        761.94        780.90        41.57 o                         
   3   6  11        614.99        448.95        27.06 o                         
   4   6  11        615.26        537.37        19.70 o                         
   5   6  11         16.78         15.43         3.44 o                         
   6   6  11        295.46        263.49        12.41 o                         
   7   6  11        104.83        107.34        14.27 o                         
  -8   7  11         28.27         34.68         7.31 o                         
  -7   7  11        179.33        183.44        18.11 o                         
  -6   7  11         25.54         16.70         4.99 o                         
  -5   7  11        177.68        161.29        10.27 o                         
  -4   7  11         18.53         35.16         5.13 o                         
  -3   7  11          0.93          5.56         3.12 o                         
  -2   7  11       1146.29        962.08        44.92 o                         
  -1   7  11        161.04        164.37        10.46 o                         
   0   7  11        130.15        137.14        13.15 o                         
   1   7  11       1085.21       1010.16        46.04 o                         
   2   7  11        207.09        189.54        17.64 o                         
   3   7  11        720.15        621.77        31.44 o                         
   4   7  11         57.56         40.60         7.27 o                         
   5   7  11       1173.12       1217.30        41.16 o                         
   6   7  11        189.37        220.89        15.61 o                         
   7   7  11        372.56        477.44        29.62 o                         
  -8   8  11         64.76         87.51         9.91 o                         
  -7   8  11         79.66         64.76         5.84 o                         
  -6   8  11        197.03        185.97        30.08 o                         
  -5   8  11        693.90        541.54        30.53 o                         
  -4   8  11         75.06         64.56         6.62 o                         
  -3   8  11          3.41         25.70         6.47 o                         
  -2   8  11        254.38        280.04        46.45 o                         
  -1   8  11          7.31         19.42         4.40 o                         
   0   8  11          6.87         11.18         4.35 o                         
   1   8  11        430.64        432.40        41.76 o                         
   2   8  11        139.80        130.18        14.24 o                         
   3   8  11          2.40         10.51         5.74 o                         
   4   8  11         84.67         88.97        11.74 o                         
   5   8  11         65.00         79.36        10.68 o                         
   6   8  11        244.43        271.05        20.50 o                         
  -7   9  11        153.76        157.01         8.70 o                         
  -6   9  11        128.24         88.57         7.47 o                         
  -5   9  11          2.15          4.65         3.71 o                         
  -4   9  11         29.41         25.00         7.19 o                         
  -3   9  11        244.26        186.23        15.90 o                         
  -2   9  11        151.01        118.72         9.64 o                         
  -1   9  11        375.35        399.38        19.76 o                         
   0   9  11          0.84          6.44         3.44 o                         
   1   9  11       2161.38       2246.04        53.96 o                         
   2   9  11        493.31        511.97        29.89 o                         
   3   9  11        918.70        812.95        78.19 o                         
   4   9  11          1.61         23.39         7.06 o                         
   5   9  11        802.00        808.05        34.23 o                         
   6   9  11         34.81         67.05        19.59 o                         
  -6  10  11         68.12         89.60         8.03 o                         
  -5  10  11         39.85         39.47         5.02 o                         
  -4  10  11        114.44        106.03        10.31 o                         
  -3  10  11         21.90         24.37         4.35 o                         
  -2  10  11         36.46         55.25         7.29 o                         
  -1  10  11         51.15         82.30        15.29 o                         
   0  10  11         65.74         77.12         6.91 o                         
   1  10  11        249.10        296.79        19.86 o                         
   2  10  11        150.19        175.34        21.44 o                         
   3  10  11         69.80         77.94        14.13 o                         
   4  10  11         65.87         84.36         9.56 o                         
   5  10  11        188.07        189.76        18.41 o                         
  -5  11  11          9.92         20.61         5.44 o                         
  -4  11  11         95.70         97.58         8.92 o                         
  -3  11  11         22.38         24.39         5.23 o                         
  -2  11  11          0.00          6.73         2.42 o                         
  -1  11  11         61.31         41.51         6.49 o                         
   0  11  11          4.49          9.86         3.70 o                         
   1  11  11         22.25         21.23         4.10 o                         
   2  11  11          5.41         17.41         4.43 o                         
   3  11  11        217.93        228.53        13.13 o                         
  -3  12  11        313.44        330.54        68.03 o                         
  -2  12  11          3.74          5.12         2.06 o                         
  -1  12  11         35.28         49.12         4.73 o                         
   0  12  11          0.46          7.97         3.44 o                         
   1  12  11         42.04         60.68         7.26 o                         
  -9   0  12        627.24        767.78        45.47 o                         
  -8   0  12       1410.15       1666.95        78.16 o                         
  -7   0  12       2400.39       2749.24        88.46 o                         
  -6   0  12        263.05        286.55        50.94 o                         
  -5   0  12       7183.41       4432.64       249.75 o                         
  -4   0  12        259.62        257.80        25.67 o                         
  -3   0  12       9411.30       6592.60       393.38 o                         
  -2   0  12         13.44         13.22         3.05 o                         
  -1   0  12       9189.92       5392.94        95.76 o                         
   0   0  12       1423.07        931.62        53.86 o                         
   1   0  12       1201.99        814.05        32.52 o                         
   2   0  12       1338.42        924.65        40.22 o                         
   3   0  12       1631.88       1823.85       218.26 o                         
   4   0  12        425.26        295.41        20.79 o                         
   5   0  12       3411.02       3142.67       176.45 o                         
   6   0  12         23.93         23.35        10.35 o                         
   7   0  12       3025.28       2937.50       123.51 o                         
   8   0  12        823.20        537.16        77.29 o                         
  -9   1  12       1874.49       2373.66       118.77 o                         
  -8   1  12          5.96         14.41         6.11 o                         
  -7   1  12       3769.79       4932.14        87.40 o                         
  -6   1  12        557.74        662.23        45.16 o                         
  -5   1  12       1940.56       2044.95       400.27 o                         
  -4   1  12       1279.41        893.35        58.25 o                         
  -3   1  12          1.26         36.19         9.08 o                         
  -2   1  12        804.15        532.72        27.00 o                         
  -1   1  12       1573.31       1182.67        43.25 o                         
   0   1  12          1.18         17.07         5.07 o                         
   1   1  12       3633.07       2665.05        85.19 o                         
   2   1  12         32.96         56.02         7.43 o                         
   3   1  12       5480.73       4875.53       197.09 o                         
   4   1  12        272.98        216.35        14.12 o                         
   5   1  12        391.95        434.04        32.17 o                         
   6   1  12        975.17        945.90        50.70 o                         
   7   1  12          3.34         15.83         4.92 o                         
   8   1  12          1.14          3.97        16.16 o                         
  -9   2  12        398.78        395.60        43.60 o                         
  -8   2  12       1294.94       1429.71        85.17 o                         
  -7   2  12        450.64        465.34        18.31 o                         
  -6   2  12         94.72        112.54        15.61 o                         
  -5   2  12       6200.93       6287.47       421.92 o                         
  -4   2  12         49.00         84.71         8.11 o                         
  -3   2  12       5173.59       3786.76       107.27 o                         
  -2   2  12       1714.80       1325.96        37.91 o                         
  -1   2  12       3817.93       2779.22       133.08 o                         
   0   2  12       2187.65       1653.77        64.97 o                         
   1   2  12         87.95         74.90         7.67 o                         
   2   2  12        481.47        413.70        17.80 o                         
   3   2  12       1388.66       1389.19        42.62 o                         
   4   2  12       1659.30       1664.90        68.84 o                         
   5   2  12       6474.58       6221.90       248.68 o                         
   6   2  12         46.20         66.78         6.63 o                         
   7   2  12       2806.21       2806.50       189.70 o                         
   8   2  12        610.78        646.30        31.75 o                         
  -9   3  12       2743.31       3083.77       210.06 o                         
  -8   3  12          4.83         23.18         9.72 o                         
  -7   3  12       2163.73       2146.02        64.10 o                         
  -6   3  12        270.97        271.85        21.70 o                         
  -5   3  12        496.54        616.19        36.35 o                         
  -4   3  12       1116.18       1027.56        44.88 o                         
  -3   3  12        593.92        495.47        23.34 o                         
  -2   3  12       1267.84       1025.53        33.01 o                         
  -1   3  12       2763.52       2272.70       124.96 o                         
   0   3  12         61.93         54.33         5.50 o                         
   1   3  12       1087.85        972.22        56.14 o                         
   2   3  12        681.08        532.75        25.65 o                         
   3   3  12       7439.23       7365.41       300.54 o                         
   4   3  12        624.16        557.71        23.78 o                         
   5   3  12       1987.08       2095.57       170.38 o                         
   6   3  12        735.82        740.90        21.58 o                         
   7   3  12         10.80         14.03         7.05 o                         
   8   3  12        270.93        255.60        25.11 o                         
  -9   4  12        653.79        448.52        20.64 o                         
  -8   4  12        433.33        450.31        18.32 o                         
  -7   4  12         32.93         36.08         7.30 o                         
  -6   4  12        272.14        297.75        16.09 o                         
  -5   4  12       2181.59       2162.38        45.55 o                         
  -4   4  12         28.45         34.63         4.95 o                         
  -3   4  12       2790.92       2548.39        65.52 o                         
  -2   4  12       2694.73       2379.01       118.22 o                         
  -1   4  12       1390.09       1048.28        79.65 o                         
   0   4  12       1905.64       1667.25        48.69 o                         
   1   4  12         74.37         78.30        13.44 o                         
   2   4  12        118.50        127.20         9.12 o                         
   3   4  12        271.69        330.83        15.36 o                         
   4   4  12       3450.09       3138.92       124.72 o                         
   5   4  12       7263.97       6637.35        95.77 o                         
   6   4  12         19.00         51.46         5.97 o                         
   7   4  12       1494.95       1328.35        47.03 o                         
   8   4  12         81.77         85.56        31.21 o                         
  -9   5  12        526.35        452.70        18.91 o                         
  -8   5  12         25.41         32.75         8.00 o                         
  -7   5  12       1440.79       1487.16        44.18 o                         
  -6   5  12        630.30        597.78        20.93 o                         
  -5   5  12       1248.37       1149.62        32.59 o                         
  -4   5  12        108.66        116.35         8.72 o                         
  -3   5  12         66.24         69.80         7.37 o                         
  -2   5  12       4121.77       3448.71       304.81 o                         
  -1   5  12        463.96        393.10        16.00 o                         
   0   5  12         75.31         82.43         7.01 o                         
   1   5  12       1191.49        990.55        43.83 o                         
   2   5  12         17.07         22.02         4.75 o                         
   3   5  12       2202.61       1933.29        67.88 o                         
   4   5  12        863.79        918.16        34.43 o                         
   5   5  12       1205.55       1083.87        57.37 o                         
   6   5  12       1274.45       1337.53        61.26 o                         
   7   5  12          3.76          7.49         6.68 o                         
  -8   6  12       1226.80       1101.62        68.29 o                         
  -7   6  12       1068.61       1120.98        73.33 o                         
  -6   6  12       1196.26       1036.04        48.28 o                         
  -5   6  12       1424.25       1393.17        35.62 o                         
  -4   6  12         90.90         87.67         7.67 o                         
  -3   6  12       4131.33       3787.44        79.04 o                         
  -2   6  12        633.89        608.47        32.96 o                         
  -1   6  12        424.29        379.07        18.74 o                         
   0   6  12       1565.52       1543.97        68.90 o                         
   1   6  12       1172.54       1117.10        36.46 o                         
   2   6  12       1083.63       1142.39        63.58 o                         
   3   6  12        222.41        249.75        16.64 o                         
   4   6  12        635.92        589.68        35.87 o                         
   5   6  12       3217.02       3278.06       195.36 o                         
   6   6  12         91.87         85.72        12.46 o                         
   7   6  12        199.23        216.38        19.66 o                         
  -8   7  12          0.49          2.74         2.25 o                         
  -7   7  12       1856.09       1729.53        81.17 o                         
  -6   7  12        844.82        724.13        29.30 o                         
  -5   7  12          5.61         10.49         3.86 o                         
  -4   7  12       2327.64       2000.40        38.52 o                         
  -3   7  12         40.28         39.51         6.30 o                         
  -2   7  12       4156.75       3365.73       119.45 o                         
  -1   7  12        163.79        163.74        12.54 o                         
   0   7  12        105.66        139.53        10.59 o                         
   1   7  12        409.23        394.61        18.10 o                         
   2   7  12          2.58         14.45         4.20 o                         
   3   7  12        902.55        961.48        46.96 o                         
   4   7  12        877.98        954.63        48.86 o                         
   5   7  12       1005.95        953.10        49.56 o                         
   6   7  12       2687.68       3043.95        89.70 o                         
  -7   8  12        376.29        390.80        28.67 o                         
  -6   8  12       1389.78       1161.22        46.55 o                         
  -5   8  12       1164.50        987.57        31.89 o                         
  -4   8  12        230.67        160.60        18.11 o                         
  -3   8  12       1315.07       1228.67        41.88 o                         
  -2   8  12        644.97        662.82        34.05 o                         
  -1   8  12        208.64        231.83        15.34 o                         
   0   8  12       1440.21       1485.47        45.40 o                         
   1   8  12         49.67         49.28         7.04 o                         
   2   8  12        650.37        638.44        50.80 o                         
   3   8  12        899.04        873.96        57.31 o                         
   4   8  12       1247.68       1428.13        66.52 o                         
   5   8  12       1126.75       1263.05        55.69 o                         
   6   8  12          1.02         12.25         7.66 o                         
  -6   9  12        401.36        391.39        18.36 o                         
  -5   9  12        191.96        195.46        15.89 o                         
  -4   9  12       3260.65       3394.92       258.82 o                         
  -3   9  12        275.27        266.20        30.48 o                         
  -2   9  12       2388.31       2467.35        61.95 o                         
  -1   9  12        215.45        274.86        35.04 o                         
   0   9  12        975.55       1067.82        26.26 o                         
   1   9  12        154.48        149.50        16.77 o                         
   2   9  12         13.59         15.59         7.18 o                         
   3   9  12        623.75        595.98        48.75 o                         
   4   9  12        520.32        656.42        33.77 o                         
   5   9  12        229.68        262.28        22.72 o                         
  -5  10  12        128.67        108.49         8.57 o                         
  -4  10  12         12.42         36.22        17.13 o                         
  -3  10  12         28.81         40.36         9.05 o                         
  -2  10  12        125.28        105.97         9.66 o                         
  -1  10  12        124.17        142.01        10.63 o                         
   0  10  12       2584.51       3017.42       262.33 o                         
   1  10  12        292.39        328.06        16.80 o                         
   2  10  12       1901.73       2193.48       391.08 o                         
   3  10  12        635.17        729.44        65.92 o                         
   4  10  12       1159.59       1582.85        46.53 o                         
  -4  11  12       1234.79       1069.39        39.19 o                         
  -3  11  12        107.11        118.86        20.17 o                         
  -2  11  12       1507.81       2159.03       290.03 o                         
  -1  11  12        632.03        841.51        56.52 o                         
   0  11  12        439.63        463.42        26.52 o                         
   1  11  12       1532.03       1951.17       313.68 o                         
   2  11  12         32.57         46.21        22.24 o                         
  -9   1  13         73.45         86.83         7.23 o                         
  -8   1  13         55.22         53.96         8.87 o                         
  -7   1  13          2.12          7.95         3.49 o                         
  -6   1  13          4.39          7.16         3.17 o                         
  -5   1  13        342.39        185.29        24.10 o                         
  -4   1  13        306.71        234.66        20.28 o                         
  -3   1  13         46.72         37.41         3.67 o                         
  -2   1  13          4.24         11.26         2.40 o                         
  -1   1  13        970.66        661.21        34.39 o                         
   0   1  13         29.18         23.87         3.14 o                         
   1   1  13        196.93        181.82        13.91 o                         
   2   1  13        146.10         93.88         8.03 o                         
   3   1  13        158.80        141.67        11.72 o                         
   4   1  13        212.30        161.73        11.95 o                         
   5   1  13          0.69         12.75         5.33 o                         
   6   1  13          5.23          8.93         5.32 o                         
   7   1  13          1.42         19.52         8.70 o                         
  -9   2  13          2.57          5.51         2.25 o                         
  -8   2  13       1025.22       1262.57        99.33 o                         
  -7   2  13          1.71          7.29         3.27 o                         
  -6   2  13        167.58        187.83        12.89 o                         
  -5   2  13        300.18        352.02        15.11 o                         
  -4   2  13        802.44        563.36        37.89 o                         
  -3   2  13        130.56        114.99         6.80 o                         
  -2   2  13        732.62        543.65        22.78 o                         
  -1   2  13        601.27        554.23        37.25 o                         
   0   2  13        151.67         94.71         6.47 o                         
   1   2  13        195.92        163.69         9.91 o                         
   2   2  13         89.24        108.64        11.29 o                         
   3   2  13          2.54         10.74         4.03 o                         
   4   2  13        121.07        119.38         8.92 o                         
   5   2  13        389.31        410.66        28.42 o                         
   6   2  13        198.13        180.96        18.37 o                         
   7   2  13        137.20        155.93        20.44 o                         
  -9   3  13        112.67         88.77         9.75 o                         
  -8   3  13         43.83         54.02         6.88 o                         
  -7   3  13       1277.07       1271.64        59.01 o                         
  -6   3  13          6.46          8.91         3.64 o                         
  -5   3  13        695.74        626.42        40.86 o                         
  -4   3  13         11.35         20.86         5.56 o                         
  -3   3  13        170.85        136.93        11.77 o                         
  -2   3  13       1521.43       1414.87       213.97 o                         
  -1   3  13       1216.91        981.55        71.92 o                         
   0   3  13        339.03        291.19        25.92 o                         
   1   3  13        341.14        280.28        15.99 o                         
   2   3  13         17.43         29.41         4.58 o                         
   3   3  13         42.04         35.11         5.67 o                         
   4   3  13         58.35         44.59         6.94 o                         
   5   3  13         24.49         39.98         7.89 o                         
   6   3  13         96.61        100.42         9.00 o                         
   7   3  13          1.93         24.58        13.93 o                         
  -8   4  13        188.12        135.78        15.25 o                         
  -7   4  13         75.36        113.58        11.70 o                         
  -6   4  13         11.71         17.04         4.55 o                         
  -5   4  13        146.25        126.10         9.64 o                         
  -4   4  13        122.95         97.54         8.49 o                         
  -3   4  13        637.36        561.57        32.11 o                         
  -2   4  13        779.90        735.16        36.82 o                         
  -1   4  13         58.10         77.64         7.97 o                         
   0   4  13        346.01        284.23        15.04 o                         
   1   4  13        253.77        279.63        25.25 o                         
   2   4  13        416.83        333.82        18.24 o                         
   3   4  13         11.15         16.29         5.43 o                         
   4   4  13         61.04         87.29        10.04 o                         
   5   4  13       1098.85        996.78        43.42 o                         
   6   4  13        846.82       1375.44       151.89 o                         
   7   4  13        209.67        357.84        37.37 o                         
  -8   5  13        204.72        188.72        10.76 o                         
  -7   5  13       1150.19       1062.79        35.36 o                         
  -6   5  13         51.18         60.62         7.35 o                         
  -5   5  13         95.18         83.09         7.90 o                         
  -4   5  13        220.59        206.09        14.50 o                         
  -3   5  13        702.15        648.70        38.87 o                         
  -2   5  13       2036.40       1753.76        66.09 o                         
  -1   5  13         37.10         35.06         5.76 o                         
   0   5  13        106.01        117.21        12.90 o                         
   1   5  13        631.35        549.67        46.39 o                         
   2   5  13         21.78         39.07         6.27 o                         
   3   5  13        635.37        617.52        38.09 o                         
   4   5  13          3.39         10.63         5.12 o                         
   5   5  13         75.39         68.89         9.95 o                         
   6   5  13        136.13         93.25        14.11 o                         
   7   5  13         90.11        190.57        25.98 o                         
  -8   6  13        109.40        107.88         9.37 o                         
  -7   6  13        125.02        102.01         8.88 o                         
  -6   6  13         11.76         14.07         3.90 o                         
  -5   6  13         10.04          5.29         2.76 o                         
  -4   6  13       1276.74       1166.72        29.32 o                         
  -3   6  13       1141.14        979.73        38.46 o                         
  -2   6  13        752.38        737.89        24.20 o                         
  -1   6  13        908.65       1003.33        40.00 o                         
   0   6  13       1281.86       1379.90        47.73 o                         
   1   6  13       1060.70       1141.13        69.70 o                         
   2   6  13        809.01        832.66        29.61 o                         
   3   6  13         58.35        114.19        15.71 o                         
   4   6  13        128.75        102.88        10.32 o                         
   5   6  13        135.68        142.40        14.51 o                         
   6   6  13          1.68          5.56         5.23 o                         
  -7   7  13        184.58        156.85        10.53 o                         
  -6   7  13          1.08          3.85         2.82 o                         
  -5   7  13        155.19        137.34         8.51 o                         
  -4   7  13        193.11        156.47        11.26 o                         
  -3   7  13        129.70        133.20        12.41 o                         
  -2   7  13         59.64         45.87        10.70 o                         
  -1   7  13        436.93        419.99        23.59 o                         
   0   7  13          6.22         24.28         5.58 o                         
   1   7  13         51.03         39.44         6.60 o                         
   2   7  13         14.04          7.44         3.37 o                         
   3   7  13        933.71        929.58        70.92 o                         
   4   7  13          3.66         12.32         5.31 o                         
   5   7  13         82.93         89.80        12.59 o                         
   6   7  13        200.17        188.97        25.18 o                         
  -6   8  13         42.28         67.61         9.83 o                         
  -5   8  13        191.28        189.91        18.29 o                         
  -4   8  13        123.59        122.23        23.09 o                         
  -3   8  13        361.27        378.26        42.84 o                         
  -2   8  13        165.23        157.33        20.70 o                         
  -1   8  13        419.57        459.59        18.44 o                         
   0   8  13        136.72        108.02         8.56 o                         
   1   8  13        800.21        902.43        36.59 o                         
   2   8  13        165.61        161.73        13.53 o                         
   3   8  13        122.47         96.76        13.18 o                         
   4   8  13         37.18         35.03         7.23 o                         
   5   8  13         31.70         33.51         7.77 o                         
  -5   9  13          0.77          7.78         3.79 o                         
  -4   9  13        134.89        107.89        17.85 o                         
  -3   9  13         43.89         46.08        10.52 o                         
  -2   9  13          0.97          7.80         4.65 o                         
  -1   9  13         41.60         41.51         8.67 o                         
   0   9  13         14.65         24.32         5.49 o                         
   1   9  13        254.97        288.34        14.85 o                         
   2   9  13          2.33          6.04         3.36 o                         
   3   9  13        453.60        481.08        43.84 o                         
   4   9  13          1.43          5.97         2.72 o                         
  -4  10  13        176.85        297.62        20.90 o                         
  -3  10  13         50.32         81.64        14.50 o                         
  -2  10  13          0.11          4.16         3.37 o                         
  -1  10  13          0.65          2.98         4.28 o                         
   0  10  13         33.89         38.09        12.23 o                         
   1  10  13        290.89        319.21        19.07 o                         
   2  10  13        237.74        282.96        35.20 o                         
   3  10  13          2.04          4.46         2.66 o                         
  -2  11  13         85.06         79.31        41.95 o                         
  -1  11  13         17.32         24.13         4.23 o                         
   0  11  13          7.56          3.53         5.04 o                         
  -8   0  14          0.46          8.47         4.49 o                         
  -7   0  14        196.24        124.02        25.18 o                         
  -6   0  14       1684.19       1797.53       323.66 o                         
  -5   0  14        962.91        868.30        71.70 o                         
  -4   0  14        374.35        309.75        28.18 o                         
  -3   0  14       4196.08       2776.45        85.48 o                         
  -2   0  14        367.61        332.01        37.46 o                         
  -1   0  14       3338.00       2272.73       184.24 o                         
   0   0  14        891.71        636.18        39.02 o                         
   1   0  14       2100.32       1476.51        60.45 o                         
   2   0  14        188.63        206.70        24.50 o                         
   3   0  14         42.53         30.33        10.72 o                         
   4   0  14       1471.92       1248.37        60.18 o                         
   5   0  14       1018.98       1008.80        95.47 o                         
   6   0  14       1124.39       1124.24       125.69 o                         
   7   0  14       1199.86       1618.16       487.92 o                         
  -8   1  14        933.45       1099.39        40.14 o                         
  -7   1  14       5455.05       6242.52       135.67 o                         
  -6   1  14          7.85         26.79         6.47 o                         
  -5   1  14       3251.49       2407.18        97.13 o                         
  -4   1  14          1.55         22.44         5.96 o                         
  -3   1  14       2694.39       2175.64       218.35 o                         
  -2   1  14        213.64        173.18        10.28 o                         
  -1   1  14        382.34        421.98        55.40 o                         
   0   1  14       1394.70       1233.48        31.53 o                         
   1   1  14       1894.03       1353.74        68.03 o                         
   2   1  14       3013.31       2531.83       128.27 o                         
   3   1  14       1206.07       1256.50        47.37 o                         
   4   1  14       1260.19       1270.44       111.08 o                         
   5   1  14       1604.48       1678.42        74.45 o                         
   6   1  14        219.82        302.57        26.35 o                         
   7   1  14        779.48       1245.40       257.99 o                         
  -8   2  14         36.11         58.07        15.24 o                         
  -7   2  14          9.10         18.68         6.97 o                         
  -6   2  14       1097.42       1188.18        34.84 o                         
  -5   2  14        255.43        308.47        16.25 o                         
  -4   2  14       1453.08       1226.49        79.13 o                         
  -3   2  14       1546.73       1362.06        40.00 o                         
  -2   2  14        856.21        652.17        23.24 o                         
  -1   2  14       3376.79       2472.34        48.99 o                         
   0   2  14         65.30         62.18         5.48 o                         
   1   2  14       1411.52       1371.75        73.04 o                         
   2   2  14        223.37        225.89        15.83 o                         
   3   2  14        200.72        175.10        17.29 o                         
   4   2  14       1201.57       1157.78        46.63 o                         
   5   2  14         82.11        107.48        11.38 o                         
   6   2  14       1323.77       1527.14        48.79 o                         
   7   2  14        680.47        809.48        77.25 o                         
  -8   3  14       1408.38       1307.60       287.49 o                         
  -7   3  14        698.33        669.85        24.05 o                         
  -6   3  14        281.59        309.76        30.91 o                         
  -5   3  14       1436.29       1448.28        40.81 o                         
  -4   3  14          6.94         27.66         6.42 o                         
  -3   3  14        147.89        122.94        14.23 o                         
  -2   3  14          4.05         12.28         4.36 o                         
  -1   3  14         23.23         31.48         4.92 o                         
   0   3  14        536.30        550.47        22.33 o                         
   1   3  14       5215.09       4741.53       139.92 o                         
   2   3  14        425.85        495.36        20.86 o                         
   3   3  14       2749.92       2791.66       147.32 o                         
   4   3  14       1428.41       1542.71       158.77 o                         
   5   3  14       3015.13       3488.02       417.79 o                         
   6   3  14        245.97        306.57        31.10 o                         
  -8   4  14         31.66         36.72        10.99 o                         
  -7   4  14        198.80        226.02        15.57 o                         
  -6   4  14       1370.38       1338.51        33.46 o                         
  -5   4  14        362.66        376.26        16.09 o                         
  -4   4  14       1431.91       1317.33        35.93 o                         
  -3   4  14         59.87         63.32         6.38 o                         
  -2   4  14       2269.34       2168.71        45.45 o                         
  -1   4  14       3076.28       2927.06        65.45 o                         
   0   4  14         39.90         43.36         7.76 o                         
   1   4  14       3116.55       3056.72       195.89 o                         
   2   4  14        734.18        657.93        30.83 o                         
   3   4  14        892.02        794.50        33.92 o                         
   4   4  14       1554.21       1544.37       120.10 o                         
   5   4  14         32.33         54.12         8.98 o                         
   6   4  14       1010.85       1575.95       161.94 o                         
  -7   5  14       1059.24       1067.06        53.45 o                         
  -6   5  14        414.95        375.42        16.57 o                         
  -5   5  14       1409.46       1398.95        34.60 o                         
  -4   5  14       1310.96       1317.25        53.95 o                         
  -3   5  14        410.62        333.83        28.36 o                         
  -2   5  14        358.05        375.07        15.66 o                         
  -1   5  14        164.62        204.68        13.49 o                         
   0   5  14       1640.78       1618.62        51.00 o                         
   1   5  14        427.18        342.86        25.60 o                         
   2   5  14       2118.55       2169.73        47.26 o                         
   3   5  14       3240.24       3010.36       216.53 o                         
   4   5  14        500.39        441.34        27.63 o                         
   5   5  14       1747.58       1929.48        71.36 o                         
   6   5  14        695.48        921.84       159.91 o                         
  -7   6  14        565.99        492.64        20.82 o                         
  -6   6  14       2851.53       2667.06        50.11 o                         
  -5   6  14       1018.12       1003.27        25.45 o                         
  -4   6  14        891.06        785.06        22.88 o                         
  -3   6  14         30.42         58.28        13.97 o                         
  -2   6  14       1377.71       1386.14       104.37 o                         
  -1   6  14        928.57        869.83        36.67 o                         
   0   6  14          7.04         25.26         6.28 o                         
   1   6  14       2378.17       2557.22       100.48 o                         
   2   6  14        705.91        681.98        47.82 o                         
   3   6  14        456.82        508.53        21.49 o                         
   4   6  14       1855.27       2255.53        59.30 o                         
   5   6  14          8.59         14.91         6.56 o                         
  -6   7  14         16.40         42.64         5.94 o                         
  -5   7  14       1551.88       1593.59       122.10 o                         
  -4   7  14       1240.41       1078.21        45.83 o                         
  -3   7  14       2413.39       2656.45       117.85 o                         
  -2   7  14       1685.79       1350.95        46.17 o                         
  -1   7  14        552.48        616.31        29.72 o                         
   0   7  14       1670.84       1727.03       115.39 o                         
   1   7  14         23.23         27.28         7.73 o                         
   2   7  14        887.28       1055.81        64.93 o                         
   3   7  14        935.04        970.46       103.23 o                         
   4   7  14        220.21        257.90        27.68 o                         
   5   7  14        135.05        124.38        12.19 o                         
  -5   8  14         12.69         26.26         6.50 o                         
  -4   8  14       1106.63       1698.69        68.40 o                         
  -3   8  14          2.85         20.41         4.66 o                         
  -2   8  14        105.94        145.59        18.40 o                         
  -1   8  14        372.70        443.51        21.19 o                         
   0   8  14         75.73         78.27        10.11 o                         
   1   8  14        508.26        693.79        59.77 o                         
   2   8  14       1219.48       1294.74        42.56 o                         
   3   8  14        319.63        403.83        18.89 o                         
   4   8  14       1286.11       1610.28        43.56 o                         
  -4   9  14        210.74        273.43        19.41 o                         
  -3   9  14        866.68       1128.43        40.12 o                         
  -2   9  14       1221.86       1630.66        55.47 o                         
  -1   9  14        314.70        424.32        30.70 o                         
   0   9  14       1617.59       2304.69        62.25 o                         
   1   9  14        172.85        182.51        16.98 o                         
   2   9  14        143.40        198.03        12.55 o                         
   3   9  14         99.67        171.09        23.51 o                         
  -3  10  14          0.76          8.05         4.25 o                         
  -2  10  14          0.69          3.96         4.32 o                         
  -1  10  14        357.45        492.10        25.98 o                         
   0  10  14         91.91        141.33        12.14 o                         
   1  10  14        764.09       1159.70        39.96 o                         
  -8   1  15         33.49         33.28         7.47 o                         
  -7   1  15          0.14          9.36         5.12 o                         
  -6   1  15          1.35          3.76         3.48 o                         
  -5   1  15         31.89         35.82         7.15 o                         
  -4   1  15         36.21         38.01         6.22 o                         
  -3   1  15        104.07         99.87         8.71 o                         
  -2   1  15         21.26         21.32         4.30 o                         
  -1   1  15        294.01        284.32        27.75 o                         
   0   1  15        169.26        133.89         9.22 o                         
   1   1  15         10.76         12.83         5.09 o                         
   2   1  15         45.90         30.39         6.74 o                         
   3   1  15        189.58        210.66        17.36 o                         
   4   1  15          0.17          6.97         5.07 o                         
   5   1  15          8.20          9.16         5.19 o                         
   6   1  15        124.96        164.85        16.15 o                         
  -8   2  15         10.46         15.45         3.80 o                         
  -7   2  15          6.82         16.56         4.51 o                         
  -6   2  15        116.90        106.06        11.00 o                         
  -5   2  15         43.05         50.45         6.99 o                         
  -4   2  15        441.55        449.25        34.48 o                         
  -3   2  15        159.42        121.85        17.16 o                         
  -2   2  15          3.87          2.17         2.75 o                         
  -1   2  15         76.01         67.09         8.00 o                         
   0   2  15       1173.87        937.89        47.19 o                         
   1   2  15        159.66        130.91        16.89 o                         
   2   2  15        219.29        269.75        19.21 o                         
   3   2  15        204.39        238.97        15.13 o                         
   4   2  15        128.33        159.43        15.04 o                         
   5   2  15          2.45          6.92         6.55 o                         
   6   2  15          0.98          4.81         5.76 o                         
  -7   3  15         48.40         45.51         6.15 o                         
  -6   3  15          7.64         18.32         5.74 o                         
  -5   3  15          4.34          9.59         3.64 o                         
  -4   3  15        134.17        144.86         8.94 o                         
  -3   3  15         94.17         94.65         8.32 o                         
  -2   3  15        756.75        778.64        29.27 o                         
  -1   3  15          7.29          4.84         3.24 o                         
   0   3  15          1.17         12.32         7.14 o                         
   1   3  15        249.94        311.78        13.79 o                         
   2   3  15         77.49         53.00         6.45 o                         
   3   3  15        728.07        858.18        78.37 o                         
   4   3  15        217.11        267.53        32.34 o                         
   5   3  15         79.70        105.63        16.06 o                         
   6   3  15         41.82        110.08        14.44 o                         
  -7   4  15         20.42         18.85         4.98 o                         
  -6   4  15        299.90        311.41        14.69 o                         
  -5   4  15        594.79        595.13        27.20 o                         
  -4   4  15         20.91         34.90         5.40 o                         
  -3   4  15        829.67        795.94        25.70 o                         
  -2   4  15        168.56        202.91        16.61 o                         
  -1   4  15        103.94        105.29         9.67 o                         
   0   4  15       1626.94       1502.72        40.63 o                         
   1   4  15          0.47         11.72         3.31 o                         
   2   4  15        195.55        156.96        12.31 o                         
   3   4  15          9.46          7.48         4.37 o                         
   4   4  15         61.99         65.43        15.15 o                         
   5   4  15         34.93         46.16        10.66 o                         
  -7   5  15        152.94        126.40         8.96 o                         
  -6   5  15        159.69        178.84        13.65 o                         
  -5   5  15         98.72        101.34         8.15 o                         
  -4   5  15        453.22        431.44        26.84 o                         
  -3   5  15        187.95        200.78        11.64 o                         
  -2   5  15        148.64        134.48         8.98 o                         
  -1   5  15         62.54         72.98         7.66 o                         
   0   5  15          2.56         13.21         4.22 o                         
   1   5  15        419.14        480.20        29.88 o                         
   2   5  15        129.74        150.12        10.82 o                         
   3   5  15        496.42        687.59        57.15 o                         
   4   5  15        246.20        235.58        19.28 o                         
   5   5  15        325.92        503.21       131.53 o                         
  -6   6  15          1.62          1.99         2.54 o                         
  -5   6  15        505.47        444.33        17.06 o                         
  -4   6  15         33.18         45.36        11.47 o                         
  -3   6  15        174.19        180.38        15.94 o                         
  -2   6  15        672.13        727.04       107.63 o                         
  -1   6  15        267.75        325.96        21.05 o                         
   0   6  15       1313.49       1575.73        94.34 o                         
   1   6  15        167.22        295.25        21.15 o                         
   2   6  15        304.19        311.35        17.14 o                         
   3   6  15         13.38         52.94         9.19 o                         
   4   6  15         44.88         40.61         7.25 o                         
  -5   7  15         59.86         67.09        26.85 o                         
  -4   7  15        652.59        900.08        51.89 o                         
  -3   7  15         29.46         22.74         4.00 o                         
  -2   7  15        203.42        205.37        16.53 o                         
  -1   7  15         81.20         74.93         9.00 o                         
   0   7  15         25.43         22.47         6.10 o                         
   1   7  15        344.16        343.60        34.72 o                         
   2   7  15        146.47        119.13         8.89 o                         
   3   7  15        923.67        950.06        37.41 o                         
   4   7  15          2.25         23.35         6.33 o                         
  -4   8  15          0.30          6.68         3.37 o                         
  -3   8  15          7.45         13.94         4.13 o                         
  -2   8  15        626.83        784.48       112.19 o                         
  -1   8  15         80.17        101.17        14.54 o                         
   0   8  15        111.08        158.36        15.79 o                         
   1   8  15         43.20         39.78         7.71 o                         
   2   8  15        402.47        447.02        28.52 o                         
   3   8  15          0.92          4.53         5.67 o                         
  -3   9  15          5.46          9.94         9.54 o                         
  -2   9  15          7.04          3.31         2.06 o                         
  -1   9  15        147.91        199.98        17.53 o                         
   0   9  15         11.23          5.25         2.89 o                         
   1   9  15          0.75          8.93         2.25 o                         
  -7   0  16        357.77        420.24        32.04 o                         
  -6   0  16         91.46        130.77        13.89 o                         
  -5   0  16         12.64         10.35         4.45 o                         
  -4   0  16        686.61        727.37        58.56 o                         
  -3   0  16         95.06         68.47        10.57 o                         
  -2   0  16       3547.48       3279.05       199.28 o                         
  -1   0  16       1132.30        902.95        54.25 o                         
   0   0  16       4254.37       3620.31       136.72 o                         
   1   0  16        394.59        284.59        27.74 o                         
   2   0  16       1613.60       1756.49        68.56 o                         
   3   0  16        273.69        280.83        27.08 o                         
   4   0  16          1.67         34.62        10.63 o                         
   5   0  16        550.44        495.66        49.28 o                         
  -7   1  16         70.59         55.40        11.38 o                         
  -6   1  16       3707.94       3964.39       148.55 o                         
  -5   1  16        586.26        670.87        49.05 o                         
  -4   1  16       1394.67       1140.47        50.20 o                         
  -3   1  16       1465.84       1166.95        53.01 o                         
  -2   1  16       1461.21       1397.35       266.66 o                         
  -1   1  16        498.61        415.91        32.00 o                         
   0   1  16        124.38         89.33        11.87 o                         
   1   1  16        315.59        252.64        21.71 o                         
   2   1  16       2921.07       3316.79       114.74 o                         
   3   1  16          0.85          4.23         4.50 o                         
   4   1  16       3533.21       4496.94       192.71 o                         
   5   1  16        341.69        454.38        38.20 o                         
  -7   2  16        352.63        360.20        19.25 o                         
  -6   2  16         91.01         99.53        12.48 o                         
  -5   2  16        230.86        246.53        20.49 o                         
  -4   2  16         98.06        110.15         8.96 o                         
  -3   2  16         24.15         44.43         6.63 o                         
  -2   2  16        866.07        787.84        29.50 o                         
  -1   2  16         30.99         21.23         5.26 o                         
   0   2  16       4157.27       3761.75        99.89 o                         
   1   2  16       1346.93       1384.40       106.74 o                         
   2   2  16        527.35        796.28        36.48 o                         
   3   2  16         57.25         60.82        10.69 o                         
   4   2  16          0.67         27.92         7.73 o                         
   5   2  16        428.34        759.43        41.87 o                         
  -7   3  16        124.18        143.93        19.56 o                         
  -6   3  16       1672.21       1709.55        47.44 o                         
  -5   3  16         97.27        105.24         8.52 o                         
  -4   3  16       1785.15       1807.95        31.61 o                         
  -3   3  16        277.49        268.30        13.92 o                         
  -2   3  16        469.36        480.07        32.21 o                         
  -1   3  16        706.63        755.43        34.39 o                         
   0   3  16       1459.75       1720.78        54.43 o                         
   1   3  16        298.16        428.57        44.92 o                         
   2   3  16       3864.92       4968.97       427.49 o                         
   3   3  16         23.32         34.59        10.38 o                         
   4   3  16       1143.85       1683.68       241.66 o                         
   5   3  16         50.97        126.63        15.39 o                         
  -6   4  16         10.98         20.37         8.35 o                         
  -5   4  16       1266.76       1234.30        39.52 o                         
  -4   4  16        491.81        497.41        37.32 o                         
  -3   4  16          2.22         11.04         2.94 o                         
  -2   4  16        215.62        220.08        14.74 o                         
  -1   4  16         16.35         19.61         4.76 o                         
   0   4  16       3174.39       3256.81        90.93 o                         
   1   4  16       1732.23       1844.09        67.51 o                         
   2   4  16        192.21        211.07        24.96 o                         
   3   4  16        193.38        202.08        15.64 o                         
   4   4  16          0.11         13.08         7.07 o                         
  -6   5  16       1995.41       2256.14       379.29 o                         
  -5   5  16        252.06        280.68        27.85 o                         
  -4   5  16        505.72        483.94        21.24 o                         
  -3   5  16        275.92        286.00        19.52 o                         
  -2   5  16          0.29         12.42         3.40 o                         
  -1   5  16       1619.57       1912.51       181.44 o                         
   0   5  16       1724.08       1889.46       182.72 o                         
   1   5  16        385.37        545.07        43.22 o                         
   2   5  16       1806.39       2083.10        67.05 o                         
   3   5  16         11.13         25.18         9.03 o                         
   4   5  16        211.70        283.90        23.21 o                         
  -5   6  16        766.43        843.32       263.68 o                         
  -4   6  16       1158.66       1271.61       294.82 o                         
  -3   6  16         47.45         66.20         7.71 o                         
  -2   6  16        940.92       1046.08       139.30 o                         
  -1   6  16        180.33        125.55        12.57 o                         
   0   6  16       1013.89       1004.76        73.40 o                         
   1   6  16        536.82        464.32        42.46 o                         
   2   6  16         70.05         94.06        15.23 o                         
   3   6  16        650.21        899.56        77.72 o                         
  -4   7  16        163.40        212.94       103.96 o                         
  -3   7  16        169.40        155.56        13.32 o                         
  -2   7  16        210.00        327.07        15.98 o                         
  -1   7  16       2284.77       2365.73       157.51 o                         
   0   7  16        200.68        180.13        27.24 o                         
   1   7  16        775.94        962.71        73.84 o                         
   2   7  16        945.06       1182.96        42.48 o                         
  -3   8  16        535.48        253.20        22.64 o                         
  -2   8  16        625.92        902.58        39.15 o                         
  -1   8  16         36.33         58.74        17.54 o                         
   0   8  16        433.98        465.51        22.32 o                         
   1   8  16        742.94       1028.39        58.82 o                         
  -6   1  17        123.67        156.13        12.91 o                         
  -5   1  17          1.50          4.92         2.83 o                         
  -4   1  17         47.67         57.92         7.16 o                         
  -3   1  17          7.41         12.98         3.79 o                         
  -2   1  17        209.51        253.48        42.31 o                         
  -1   1  17          0.64          4.75         5.01 o                         
   0   1  17        140.35        154.75        11.91 o                         
   1   1  17         16.52         52.58         9.99 o                         
   2   1  17         79.94         89.83        12.50 o                         
   3   1  17         17.67         29.70         8.09 o                         
   4   1  17         29.04         28.91         7.26 o                         
  -6   2  17         37.67         34.96         7.04 o                         
  -5   2  17        141.40        121.73         9.37 o                         
  -4   2  17         88.20         69.21         6.35 o                         
  -3   2  17          2.37          5.00         3.05 o                         
  -2   2  17        215.80        203.01        12.66 o                         
  -1   2  17         15.97         21.43         5.49 o                         
   0   2  17        311.13        390.53        30.17 o                         
   1   2  17        494.08        739.02        30.76 o                         
   2   2  17         13.35         41.60         8.57 o                         
   3   2  17         21.17         15.80         6.39 o                         
   4   2  17         37.29         65.35         9.44 o                         
  -6   3  17          9.13         13.00         4.15 o                         
  -5   3  17        100.96        114.37         8.91 o                         
  -4   3  17        885.97        926.85        25.85 o                         
  -3   3  17          0.74          1.67         2.10 o                         
  -2   3  17        346.00        425.12        27.88 o                         
  -1   3  17        371.97        401.34        22.12 o                         
   0   3  17        350.20        479.70        42.77 o                         
   1   3  17         93.43        134.09        12.29 o                         
   2   3  17        369.52        428.96        75.36 o                         
   3   3  17          7.22         13.02         6.82 o                         
   4   3  17        121.96        212.41        27.14 o                         
  -5   4  17          1.81          3.60         2.06 o                         
  -4   4  17         18.26         19.86         3.85 o                         
  -3   4  17        186.87        183.05        10.42 o                         
  -2   4  17        967.25       1032.41        72.30 o                         
  -1   4  17         80.58        155.74        12.05 o                         
   0   4  17        412.38        487.21        21.44 o                         
   1   4  17        179.85        300.38        53.01 o                         
   2   4  17         58.97        133.12        16.50 o                         
   3   4  17        185.80        259.01        40.24 o                         
  -5   5  17         60.40         62.72         9.94 o                         
  -4   5  17        103.41         92.24        14.23 o                         
  -3   5  17        130.10        187.88        17.82 o                         
  -2   5  17         20.53         25.93         4.78 o                         
  -1   5  17        383.15        465.44        37.64 o                         
   0   5  17          8.88         16.65         4.03 o                         
   1   5  17        397.99        667.46        46.92 o                         
   2   5  17        403.00        538.84        48.33 o                         
   3   5  17         56.25        130.99        20.76 o                         
  -4   6  17        154.38        158.99        37.70 o                         
  -3   6  17         24.08         30.89         4.83 o                         
  -2   6  17        939.58       1194.64       112.85 o                         
  -1   6  17          7.27         22.50         6.78 o                         
   0   6  17        385.68        491.78        39.48 o                         
   1   6  17          5.35         17.31         5.69 o                         
   2   6  17        177.22        228.69        74.17 o                         
  -2   7  17        452.75        656.18        28.16 o                         
  -1   7  17         23.14         22.01         3.77 o                         
   0   7  17         11.35          8.47         4.32 o                         
  -5   0  18        399.61        442.89        25.98 o                         
  -4   0  18          6.93         23.78         5.84 o                         
  -3   0  18        321.81        416.09        27.21 o                         
  -2   0  18        539.57        565.83        46.23 o                         
  -1   0  18        722.12        933.07        43.50 o                         
   0   0  18       2972.11       3260.81        86.17 o                         
   1   0  18        219.36        377.37        27.87 o                         
   2   0  18        785.24       1133.54        46.52 o                         
   3   0  18          3.02        102.99        13.72 o                         
  -5   1  18        288.72        375.85        15.55 o                         
  -4   1  18       1984.61       2226.08        41.64 o                         
  -3   1  18         89.01        107.95        11.42 o                         
  -2   1  18       2307.20       2480.94       117.27 o                         
  -1   1  18        112.26        112.44        12.90 o                         
   0   1  18        467.61        708.41        39.58 o                         
   1   1  18        518.35        585.95        45.36 o                         
   2   1  18        337.07        393.44        22.39 o                         
   3   1  18        414.35        690.33        27.52 o                         
  -5   2  18        384.98        378.23        33.67 o                         
  -4   2  18         15.10         49.63         4.97 o                         
  -3   2  18        455.44        512.60        21.07 o                         
  -2   2  18        816.10        726.51        94.63 o                         
  -1   2  18        570.45        799.39        40.56 o                         
   0   2  18       2695.89       3599.04       126.56 o                         
   1   2  18        702.53       1435.42        63.93 o                         
   2   2  18       1375.59       2752.62        72.02 o                         
   3   2  18         39.27         63.50        15.75 o                         
  -4   3  18        995.43        971.02        28.14 o                         
  -3   3  18         48.52         69.94         7.06 o                         
  -2   3  18        373.38        358.92        36.10 o                         
  -1   3  18         13.07         11.69         4.37 o                         
   0   3  18        715.35       1205.92        68.65 o                         
   1   3  18       1211.19       2183.94       174.20 o                         
   2   3  18        176.30        193.75        32.11 o                         
  -4   4  18         65.42         91.02        34.47 o                         
  -3   4  18        568.77        566.87        35.60 o                         
  -2   4  18       1581.88       1497.12       101.05 o                         
  -1   4  18        442.30        402.87        32.53 o                         
   0   4  18       1488.17       2164.78       223.01 o                         
   1   4  18        545.60       1042.59       133.24 o                         
  -3   5  18         57.13         48.84         8.27 o                         
  -2   5  18        350.73        388.27        80.81 o                         
  -1   5  18        114.08        174.89        22.55 o                         
   0   5  18        144.12        194.08        37.31 o                         
  -3   1  19          5.21          8.50         2.24 o                         
  -2   1  19          0.06          3.97         2.76 o                         
  -1   1  19         21.73         30.77         6.67 o                         
   0   1  19        204.33        341.94        19.15 o                         
   1   1  19         25.67         50.19         9.65 o                         
  -3   2  19          0.53          2.03         3.12 o                         
  -2   2  19        149.91        226.72        14.72 o                         
  -1   2  19        359.37        658.96        25.41 o                         
   0   2  19         61.58        168.22        13.28 o                         
  -1   3  19         82.22        152.11        20.97 o                         
                                                                                
